# Supplementary material for: Visualization of Metabolic Interaction Networks in Microbial Communities Using VisANT 5.0
Source: PLoS Comput Biol. 2016 Apr 15;12(4):e1004875. doi: 10.1371/journal.pcbi.1004875 (PMC4833320; doi:10.1371/journal.pcbi.1004875)
Supplement: S1 Table — (XLSX) [file pcbi.1004875.s001.xlsx]

## Sheet: Sheet1
cpd00001_e0	0.1
cpd00007_e0	0.0001
cpd00009_e0	0.1
cpd00010_e0	0.1
cpd00011_e0	0.1
cpd00012_e0	5e-07
cpd00013_e0	0.1
cpd00023_e0	5e-07
cpd00024_e0	5e-07
cpd00027_e0	0.1
cpd00028_e0	5e-07
cpd00030_e0	0.1
cpd00033_e0	5e-07
cpd00034_e0	0.1
cpd00035_e0	5e-07
cpd00036_e0	5e-07
cpd00038_e0	5e-07
cpd00039_e0	5e-07
cpd00041_e0	5e-07
cpd00047_e0	5e-07
cpd00048_e0	0.1
cpd00051_e0	5e-07
cpd00053_e0	5e-07
cpd00054_e0	5e-07
cpd00058_e0	0.1
cpd00060_e0	5e-07
cpd00063_e0	0.1
cpd00064_e0	5e-07
cpd00065_e0	5e-07
cpd00066_e0	5e-07
cpd00067_e0	0.1
cpd00069_e0	5e-07
cpd00073_e0	5e-07
cpd00075_e0	5e-07
cpd00076_e0	5e-07
cpd00079_e0	5e-07
cpd00080_e0	5e-07
cpd00082_e0	5e-07
cpd00092_e0	5e-07
cpd00098_e0	5e-07
cpd00099_e0	0.1
cpd00100_e0	5e-07
cpd00104_e0	5e-07
cpd00105_e0	5e-07
cpd00106_e0	5e-07
cpd00107_e0	5e-07
cpd00108_e0	5e-07
cpd00111_e0	5e-07
cpd00117_e0	5e-07
cpd00118_e0	5e-07
cpd00119_e0	5e-07
cpd00122_e0	5e-07
cpd00129_e0	5e-07
cpd00130_e0	5e-07
cpd00132_e0	5e-07
cpd00136_e0	5e-07
cpd00137_e0	5e-07
cpd00138_e0	5e-07
cpd00139_e0	5e-07
cpd00142_e0	5e-07
cpd00149_e0	0.1
cpd00154_e0	5e-07
cpd00156_e0	5e-07
cpd00158_e0	5e-07
cpd00159_e0	5e-07
cpd00161_e0	5e-07
cpd00162_e0	5e-07
cpd00164_e0	5e-07
cpd00176_e0	5e-07
cpd00179_e0	5e-07
cpd00182_e0	5e-07
cpd00184_e0	5e-07
cpd00205_e0	0.1
cpd00208_e0	5e-07
cpd00209_e0	5e-07
cpd00210_e0	5e-07
cpd00211_e0	5e-07
cpd00214_e0	5e-07
cpd00218_e0	5e-07
cpd00220_e0	5e-07
cpd00221_e0	5e-07
cpd00222_e0	5e-07
cpd00224_e0	5e-07
cpd00226_e0	5e-07
cpd00235_e0	5e-07
cpd00244_e0	0.1
cpd00246_e0	5e-07
cpd00249_e0	5e-07
cpd00254_e0	0.1
cpd00264_e0	5e-07
cpd00266_e0	5e-07
cpd00268_e0	5e-07
cpd00276_e0	5e-07
cpd00277_e0	5e-07
cpd00280_e0	5e-07
cpd00281_e0	5e-07
cpd00305_e0	5e-07
cpd00307_e0	5e-07
cpd00309_e0	5e-07
cpd00311_e0	5e-07
cpd00314_e0	5e-07
cpd00322_e0	5e-07
cpd00355_e0	5e-07
cpd00367_e0	5e-07
cpd00393_e0	5e-07
cpd00395_e0	5e-07
cpd00396_e0	5e-07
cpd00412_e0	5e-07
cpd00423_e0	5e-07
cpd00438_e0	5e-07
cpd00441_e0	5e-07
cpd00531_e0	5e-07
cpd00540_e0	5e-07
cpd00550_e0	5e-07
cpd00573_e0	5e-07
cpd00588_e0	5e-07
cpd00609_e0	5e-07
cpd00635_e0	5e-07
cpd00637_e0	5e-07
cpd00644_e0	5e-07
cpd00652_e0	5e-07
cpd00653_e0	5e-07
cpd00654_e0	5e-07
cpd00655_e0	5e-07
cpd00681_e0	5e-07
cpd00794_e0	5e-07
cpd00797_e0	5e-07
cpd00811_e0	5e-07
cpd00870_e0	5e-07
cpd00971_e0	0.1
cpd01012_e0	5e-07
cpd01015_e0	5e-07
cpd01017_e0	5e-07
cpd01030_e0	5e-07
cpd01048_e0	5e-07
cpd01080_e0	5e-07
cpd01092_e0	5e-07
cpd01155_e0	5e-07
cpd01171_e0	5e-07
cpd01188_e0	5e-07
cpd01217_e0	5e-07
cpd01242_e0	5e-07
cpd01262_e0	5e-07
cpd01329_e0	5e-07
cpd01912_e0	5e-07
cpd01914_e0	5e-07
cpd03048_e0	5e-07
cpd03198_e0	5e-07
cpd03279_e0	5e-07
cpd03343_e0	5e-07
cpd03422_e0	5e-07
cpd03424_e0	5e-07
cpd03696_e0	5e-07
cpd03724_e0	5e-07
cpd03725_e0	5e-07
cpd03847_e0	5e-07
cpd04097_e0	5e-07
cpd04098_e0	5e-07
cpd08023_e0	5e-07
cpd08305_e0	5e-07
cpd08306_e0	5e-07
cpd08636_c0	5e-07
cpd09878_e0	5e-07
cpd10515_e0	0.1
cpd10516_e0	0.1
cpd11416_c0	5e-07
cpd11574_e0	0.1
cpd11575_e0	5e-07
cpd11576_e0	5e-07
cpd11578_e0	5e-07
cpd11579_e0	5e-07
cpd11580_e0	5e-07
cpd11581_e0	5e-07
cpd11582_e0	5e-07
cpd11583_e0	5e-07
cpd11584_e0	5e-07
cpd11585_e0	5e-07
cpd11586_e0	5e-07
cpd11587_e0	5e-07
cpd11588_e0	5e-07
cpd11589_e0	5e-07
cpd11590_e0	5e-07
cpd11591_e0	5e-07
cpd11592_e0	5e-07
cpd11593_e0	5e-07
cpd11595_e0	5e-07
cpd11596_e0	5e-07
cpd11597_e0	5e-07
cpd11606_e0	5e-07
cpd15302_c0	5e-07
cpd15603_e0	5e-07
cpd15604_e0	5e-07
cpd15605_e0	5e-07
cpd15606_e0	5e-07
cpd17041_c0	5e-07
cpd17042_c0	5e-07
cpd17043_c0	5e-07
