# Supplementary material for: Visualization of Metabolic Interaction Networks in Microbial Communities Using VisANT 5.0
Source: PLoS Comput Biol. 2016 Apr 15;12(4):e1004875. doi: 10.1371/journal.pcbi.1004875 (PMC4833320; doi:10.1371/journal.pcbi.1004875)
Supplement: S1 Dataset — (ZIP) [file pcbi.1004875.s002.zip]

Archive with 1 entries (1 files):
- Fig2.xml
