# Supplementary material for: Visualization of Metabolic Interaction Networks in Microbial Communities Using VisANT 5.0
Source: PLoS Comput Biol. 2016 Apr 15;12(4):e1004875. doi: 10.1371/journal.pcbi.1004875 (PMC4833320; doi:10.1371/journal.pcbi.1004875)
Supplement: S1 Dataset — (ZIP) [file pcbi.1004875.s002.zip › Fig2.xml]

<?xml version="1.0"?>

<VisAnt ver="1.5" species="uno" nodecount="10861" fs="0" net_size="1426,815" edgeopp="false" db_online="true" fineArt="true" bgcolor="255 255 255">
	<Expression max="39.45201227" min="-39.45201227" gmax="50.925767906" gmin="-50.925767906" curr="32" cmax="255 0 102" cmin="0 102 255" >
		<exp_list>Time_1	Time_2	Time_3	Time_4	Time_5	Time_6	Time_7	Time_8	Time_9	Time_10	Time_11	Time_12	Time_13	Time_14	Time_15	Time_16	Time_17	Time_18	Time_19	Time_20	Time_21	Time_22	Time_23	Time_24	Time_25	Time_26	Time_27	Time_28	Time_29	Time_30	Time_31	Time_32	Time_33	Time_34	Time_35	Time_36	Time_37	Time_38	Time_39	Time_40	Time_41	Time_42	Time_43	Time_44	Time_45	Time_46	Time_47	Time_48	Time_49	Time_50	Time_51	Time_52	Time_53	Time_54	Time_55	Time_56	Time_57	Time_58	Time_59	Time_60	Time_61	Time_62	Time_63	Time_64	Time_65	Time_66	Time_67	Time_68	Time_69	Time_70	Time_71	Time_72	Time_73	Time_74	Time_75	Time_76	Time_77	Time_78	Time_79	Time_80	Time_81	Time_82	Time_83	Time_84	Time_85	Time_86	Time_87	Time_88	Time_89	Time_90	Time_91	Time_92	Time_93	Time_94	Time_95	Time_96	Time_97	Time_98	Time_99	Time_100</exp_list>
	</Expression>
	<method name="M0015" desc="Electron microscopy" weight="null" type="E" visible="true" species="rsion=" color="255,0,0"/>
	<method name="M9877" desc="Microbial Interaction II" weight="null" type="C" visible="true" color="0,255,0"/>
	<method name="M0014" desc="cross-linking studies" weight="0" type="E" visible="true" species="rsion=" color="176,48,96"/>
	<method name="M0079" desc="Co-fractionation" weight="null" type="E" visible="true" color="0,0,0"/>
	<method name="M9876" desc="Microbial Interaction I" weight="null" type="C" visible="true" color="0,0,0"/>
	<method name="M0013" desc="copurification" weight="0" type="E" visible="true" species="rsion=" color="85,26,139"/>
	<method name="M0078" desc="Protein-RNA" weight="null" type="E" visible="true" color="0,0,0"/>
	<method name="M0012" desc="Competition binding" weight="0" type="E" visible="true" species="rsion=" color="12,254,34"/>
	<method name="M0077" desc="Dosage Rescue" weight="null" type="E" visible="true" color="0,0,0"/>
	<method name="M0011" desc="Co-sedimentation " weight="null" type="E" visible="true" species="rsion=" color="84,117,184"/>
	<method name="M0076" desc="Dosage Lethality" weight="null" type="E" visible="true" color="0,0,0"/>
	<method name="M0010" desc="coimmunoprecipitation" weight="0" type="E" visible="true" species="rsion=" color="25,110,6"/>
	<method name="M0075" desc="Phenotypic Enhancement" weight="null" type="E" visible="true" color="0,0,0"/>
	<method name="M0074" desc="Reconstituted Complex" weight="null" type="E" visible="true" color="0,0,0"/>
	<method name="M0073" desc="Invivo" weight="null" type="E" visible="true" color="0,0,0"/>
	<method name="M0072" desc="imaging techniques" weight="null" type="E" visible="true" color="0,0,0"/>
	<method name="M0071" desc="x-ray crystallography" weight="null" type="E" visible="true" color="0,0,0"/>
	<method name="M0070" desc="nuclear magnetic resonance" weight="null" type="E" visible="true" color="0,0,0"/>
	<method name="M0106" desc="Predicted Arabidopsis molecular interactions (PAIR)" weight="null" type="C" visible="true" color="0,0,0"/>
	<method name="M0105" desc="Positive Genetic" weight="null" type="E" visible="true" color="0,0,0"/>
	<method name="M0104" desc="Negative Genetic" weight="null" type="E" visible="true" species="rsion=" color="0,0,0"/>
	<method name="M9901" desc="Connection of Shared Components" weight="0" type="C" visible="true" color="185,191,180"/>
	<method name="M0103" desc="isothermal titration calorimetry" weight="null" type="E" visible="true" species="rsion=" color="0,0,0"/>
	<method name="M0102" desc="solid phase assay" weight="null" type="E" visible="true" species="rsion=" color="0,0,0"/>
	<method name="M0101" desc="phosphatase assay" weight="null" type="E" visible="true" color="255,0,0"/>
	<method name="M0006" desc="Affinity Column" weight="0" type="E" visible="true" species="rsion=" color="191,88,3"/>
	<method name="M0100" desc="ubiquitin reconstruction" weight="null" type="E" visible="true" color="0,255,0"/>
	<method name="M0069" desc="protein complementation assay" weight="null" type="E" visible="true" color="0,0,0"/>
	<method name="M0068" desc="protein array" weight="null" type="E" visible="true" color="0,0,0"/>
	<method name="M0067" desc="pull down" weight="null" type="E" visible="true" color="0,0,0"/>
	<method name="M0066" desc="enzymatic study" weight="null" type="E" visible="true" color="0,0,0"/>
	<method name="M1005" desc="COG - Homologies " weight="null" type="null" visible="true" species="rsion=" color="255,82,4"/>
	<method name="M0065" desc="anti tag coimmunoprecipitation" weight="null" type="E" visible="true" color="0,0,0"/>
	<method name="M1004" desc="GeneQuiz - Marginal Similarity " weight="null" type="null" visible="true" species="rsion=" color="0,69,198"/>
	<method name="M0064" desc="TFSVM (Predicted TF by SVM)" weight="0" type="C" visible="false" color="200,25,100"/>
	<method name="M1003" desc="EUROFAN - Disruption " weight="null" type="null" visible="true" species="rsion=" color="255,85,106"/>
	<method name="M0063" desc="colocalization/visualisation technologies" weight="null" type="E" visible="true" color="0,0,0"/>
	<method name="M1002" desc="SGD - Gene Registry" weight="null" type="null" visible="true" species="rsion=" color="255,150,47"/>
	<method name="M0062" desc="electron microscopy" weight="null" type="E" visible="true" color="0,0,0"/>
	<method name="M1001" desc="GeneQuiz - Clear Similarity" weight="null" type="null" visible="true" species="rsion=" color="34,150,47"/>
	<method name="M0061" desc="resonance energy transfer" weight="null" type="E" visible="true" color="0,0,0"/>
	<method name="M1000" desc="GeneQuiz - 3D Homology " weight="null" type="null" visible="true" species="rsion=" color="34,150,209"/>
	<method name="M0060" desc="far western blotting" weight="null" type="E" visible="true" color="0,0,0"/>
	<method name="M5001" desc="Tandem Affinity Mass. Spec Complex Determination from Gavin, et al." weight="null" type="g" visible="true" color="0,0,0"/>
	<method name="M0059" desc="genetic synthetic phenotype" weight="null" type="E" visible="true" color="193,100,42"/>
	<method name="M6002" desc="(Bio-)Chemical Reaction" weight="null" type="E" visible="true" color="0,0,255"/>
	<method name="M0058" desc="genetic suppression" weight="null" type="E" visible="true" color="28,144,242"/>
	<method name="M6001" desc="drug target gene" weight="null" type="E" visible="true" color="255,153,153"/>
	<method name="M0057" desc="genetic,suppression expression alteration" weight="null" type="E" visible="true" color="123,109,238"/>
	<method name="M0056" desc="genetic,suppression mutation" weight="null" type="E" visible="true" color="0,51,153"/>
	<method name="M0055" desc="genetic,synthetic growth effect" weight="null" type="E" visible="true" color="144,176,17"/>
	<method name="M0054" desc="genetic,conditional synthetic lethal" weight="null" type="E" visible="true" color="242,103,26"/>
	<method name="M0053" desc="filter binding" weight="null" type="E" visible="true" color="255,0,204"/>
	<method name="M7001" desc="(Bio-)Chemical Reaction" weight="null" type="null" visible="true" color="0,0,255"/>
	<method name="M0052" desc="fluorescence technology" weight="0" type="E" visible="true" color="0,153,153"/>
	<method name="M0051" desc="elisa" weight="enzyme-linked immunosorbent assay" type="0" visible="true" color="193,100,42"/>
	<method name="M0050" desc="phage display" weight="0" type="E" visible="true" color="166,195,96"/>
	<method name="M0049" desc="surface plasmon resonance" weight="0" type="E" visible="true" color="137,220,101"/>
	<method name="M0048" desc="structure based prediction" weight="0" type="E" visible="true" color="174,121,131"/>
	<method name="M0047" desc="genetic,synthetic lethality" weight="0" type="E" visible="true" color="91,167,147"/>
	<method name="M0046" desc="Bayesian Predicted Interaction" weight="0" type="C" visible="true" color="162,230,60"/>
	<method name="M0045" desc="affinity technology" weight="0" type="E" visible="true" color="139,169,9"/>
	<method name="M0044" desc="Affinity Precipitation" weight="0" type="E" visible="true" color="8,130,224"/>
	<method name="M0043" desc="Screened ChromoImmunoPrecipitation" weight="null" type="E" visible="true" species="rsion=" color="0,0,0"/>
	<method name="M0042" desc="Chromatin Immunoprecipitation (ChIP)" weight="0" type="E" visible="true" species="rsion=" color="100,14,33"/>
	<method name="M0041" desc="Transcription Factor" weight="0" type="E" visible="true" species="rsion=" color="22,214,233"/>
	<method name="M9999" desc="KEGG Pathway" weight="100" type="E" visible="true" species="rsion=" color="250,51,131"/>
	<method name="M0039" desc="transient coexpression" weight="0" type="E" visible="true" species="rsion=" color="34,255,209"/>
	<method name="M0038" desc="gene neighbourhoods" weight="0" type="C" visible="true" species="rsion=" color="205,95,245"/>
	<method name="M0037" desc="phylogenetic profile" weight="0" type="C" visible="true" species="rsion=" color="6,185,76"/>
	<method name="M0036" desc="domain fusion" weight="0" type="C" visible="true" species="rsion=" color="205,95,138"/>
	<method name="M0035" desc="X-ray" weight="null" type="E" visible="true" species="rsion=" color="125,93,66"/>
	<method name="M0034" desc="two hybrid test" weight="0" type="E" visible="true" species="rsion=" color="0,0,255"/>
	<method name="M0099" desc="unknown" weight="0" type="E" visible="true" species="rsion=" color="0,0,0"/>
	<method name="M0098" desc="electrophoretic mobility shift assay" weight="null" type="E" visible="true" color="0,0,0"/>
	<method name="M0033" desc="cosedimentation" weight="0" type="E" visible="true" species="rsion=" color="125,93,66"/>
	<method name="M0032" desc="Sizing Column" weight="null" type="E" visible="true" species="rsion=" color="25,110,6"/>
	<method name="M0097" desc="comigration in non denaturing gel electrophoresis" weight="null" type="E" visible="true" color="0,0,0"/>
	<method name="M0096" desc="blue native page" weight="null" type="E" visible="true" color="0,0,0"/>
	<method name="M0031" desc="Other Biophysical" weight="0" type="E" visible="true" species="rsion=" color="125,93,255"/>
	<method name="M0095" desc="protein kinase assay" weight="null" type="E" visible="true" color="0,0,0"/>
	<method name="M0030" desc="other genetic" weight="0" type="E" visible="true" species="rsion=" color="125,182,97"/>
	<method name="M0094" desc="confocal microscopy" weight="null" type="E" visible="true" color="0,0,0"/>
	<method name="M0093" desc="inferred by curator" weight="null" type="E" visible="true" color="0,0,0"/>
	<method name="M0092" desc="peptide array" weight="null" type="E" visible="true" color="0,0,0"/>
	<method name="M0091" desc="inferred by author" weight="null" type="E" visible="true" color="0,0,0"/>
	<method name="M0090" desc="dihydrofolate reductase reconstruction" weight="null" type="E" visible="true" color="0,0,0"/>
	<method name="M0029" desc="monoclonal antibody" weight="null" type="E" visible="true" species="rsion=" color="0,182,212"/>
	<method name="M0028" desc="mass spectrometry studies of complexes" weight="0" type="E" visible="true" species="rsion=" color="255,182,212"/>
	<method name="M0027" desc="Interaction adhesion assay " weight="null" type="E" visible="true" species="rsion=" color="255,0,212"/>
	<method name="M0026" desc="In vitro binding" weight="0" type="E" visible="true" color="255,0,90"/>
	<method name="M0025" desc="colocalization by immunostaining" weight="0" type="E" visible="true" color="255,165,0"/>
	<method name="M0024" desc="Immunoprecipitation" weight="null" type="E" visible="true" color="105,67,159"/>
	<method name="M0089" desc="anti bait coimmunoprecipitation" weight="null" type="E" visible="true" color="0,0,0"/>
	<method name="M0088" desc="tandem affinity purification" weight="null" type="E" visible="true" color="0,0,0"/>
	<method name="M0087" desc="Functional Linkage Network" weight="null" type="C" visible="true" color="204,204,225"/>
	<method name="M0086" desc="Synthetic Haploinsufficiency" weight="null" type="E" visible="true" color="0,0,0"/>
	<method name="M0021" desc="western blot" weight="null" type="E" visible="true" color="129,94,42"/>
	<method name="M0085" desc="chromatography technology" weight="null" type="E" visible="true" color="232,14,133"/>
	<method name="M0020" desc="genetic,tetrad analysis" weight="0" type="E" visible="true" species="rsion=" color="204,113,0"/>
	<method name="M0084" desc="Invitro" weight="null" type="E" visible="true" color="0,0,0"/>
	<method name="M0083" desc="Biochemical Activity" weight="null" type="E" visible="true" color="0,0,0"/>
	<method name="M0082" desc="Dosage Growth Defect" weight="null" type="E" visible="true" color="0,0,0"/>
	<method name="M0081" desc="Synthetic Rescue" weight="null" type="E" visible="true" color="0,0,0"/>
	<method name="M0080" desc="Phenotypic Suppression" weight="null" type="E" visible="true" color="0,0,0"/>
	<method name="M9194" desc="CoOccurrence 2" weight="null" type="E" visible="true" color="60,174,85"/>
	<method name="M9193" desc="CoOccurrence 1" weight="null" type="E" visible="true" color="107,62,155"/>
	<method name="M9192" desc="COMETS-Competition 2" weight="null" type="E" visible="true" color="230,219,80"/>
	<method name="M9191" desc="COMETS-Competition 1" weight="null" type="E" visible="true" color="230,94,80"/>
	<method name="M0019" desc="Gel retardation assays " weight="0" type="E" visible="true" color="158,240,27"/>
	<method name="M0018" desc="molecular sieving" weight="0" type="E" visible="true" color="142,146,215"/>
	<Nodes size="14">
		<VNodes x="1243" y="996" counter="-4" w="0" h="0" linkLoaded="true">
			<vlabel>g6p[e]</vlabel>
			<data name="g6p%5Be%5D" index="7113" type="1">
				<id name="COMETs_isExchg" value="true"/>
				<id name="COMETS_uninteresting" value="true"/>
				<link to="1_R_151" method="M6002" weight="M6002=20.0" toType="2" fromType="2"/>
				<link to="2_R_425" method="M6002" weight="M6002=20.0" toType="2" fromType="2"/>
			</data>
		</VNodes>
		<VNodes x="1510" y="996" counter="-2" w="0" h="0" linkLoaded="true">
			<vlabel>cyan[e]</vlabel>
			<data name="cyan%5Be%5D" index="7058" type="1">
				<id name="COMETs_isExchg" value="true"/>
				<id name="COMETS_uninteresting" value="true"/>
				<link to="1_R_96" method="M6002" weight="M6002=20.0" toType="2" fromType="2"/>
			</data>
		</VNodes>
		<VNodes x="647" y="996" counter="-2" w="0" h="0" linkLoaded="true">
			<vlabel>cpgn-un[e]</vlabel>
			<data name="cpgn-un%5Be%5D" index="7052" type="1">
				<id name="COMETs_isExchg" value="true"/>
				<id name="COMETS_uninteresting" value="true"/>
				<link to="1_R_90" method="M6002" weight="M6002=20.0" toType="2" fromType="2"/>
			</data>
		</VNodes>
		<VNodes x="1181" y="996" counter="-2" w="0" h="0" linkLoaded="true">
			<vlabel>galctr-D[e]</vlabel>
			<data name="galctr-D%5Be%5D" index="10833" type="1">
				<id name="COMETs_isExchg" value="true"/>
				<id name="COMETS_uninteresting" value="true"/>
				<link to="2_R_428" method="M6002" weight="M6002=20.0" toType="2" fromType="2"/>
			</data>
		</VNodes>
		<VNodes x="1045" y="430" counter="0" w="0" h="0" linkLoaded="true" group="Model_1">
			<vlabel>stcoa[c]</vlabel>
			<data name="1_M_899" index="898" type="1">
				<id name="layout_order" value="0"/>
				<link to="1_R_530" method="M6002" weight="M6002=20.0" toType="2" fromType="2"/>
				<link to="1_R_1131" method="M6002" weight="M6002=20.0" toType="2" fromType="2"/>
				<link to="1_R_1141" method="M6002" weight="M6002=20.0" toType="2" fromType="2"/>
				<group name="common" value="Model_1"/>
			</data>
		</VNodes>
		<VNodes x="1045" y="430" counter="0" w="0" h="0" linkLoaded="true" group="Model_1">
			<vlabel>spmd[c]</vlabel>
			<data name="1_M_898" index="897" type="1">
				<id name="layout_order" value="0"/>
				<link to="1_R_7" method="M6002" weight="M6002=20.0" toType="2" fromType="2"/>
				<link to="1_R_1442" method="M6002" weight="M6002=20.0" toType="2" fromType="2"/>
				<link to="1_R_1443" method="M6002" weight="M6002=20.0" toType="2" fromType="2"/>
				<link to="1_R_2368" method="M6002" weight="M6002=20.0" toType="2" fromType="2"/>
				<link to="1_R_2369" method="M6002" weight="M6002=20.0" toType="2" fromType="2"/>
				<link to="1_R_2370" method="M6002" weight="M6002=20.0" toType="2" fromType="2"/>
				<link to="1_R_2371" method="M6002" weight="M6002=20.0" toType="2" fromType="2"/>
				<link to="1_R_2373" method="M6002" weight="M6002=20.0" toType="2" fromType="2"/>
				<group name="common" value="Model_1"/>
			</data>
		</VNodes>
		<VNodes x="1161" y="392" counter="0" w="0" h="0" linkLoaded="true" group="Model_1">
			<vlabel>so4[c]</vlabel>
			<data name="1_M_897" index="896" type="1">
				<id name="layout_order" value="2"/>
				<link to="1_R_7" method="M6002" weight="M6002=20.0" toType="2" fromType="2"/>
				<link to="1_R_8" method="M6002" weight="M6002=20.0" toType="1"/>
				<link to="1_R_1470" method="M6002" weight="M6002=20.0" toType="2" fromType="2"/>
				<link to="1_R_2323" method="M6002" weight="M6002=6.195854736693598E-4" toType="1"/>
				<link to="1_R_2365" method="M6002" weight="M6002=6.481905522051768E-4" fromType="1"/>
				<link to="1_R_2395" method="M6002" weight="M6002=20.0" toType="2" fromType="2"/>
				<group name="common" value="Model_1"/>
			</data>
		</VNodes>
		<VNodes x="1161" y="392" counter="0" w="0" h="0" linkLoaded="true" group="Model_1">
			<vlabel>so3[c]</vlabel>
			<data name="1_M_896" index="895" type="1">
				<id name="layout_order" value="2"/>
				<link to="1_R_896" method="M6002" weight="M6002=20.0" toType="2" fromType="2"/>
				<link to="1_R_1160" method="M6002" weight="M6002=20.0" toType="2" fromType="2"/>
				<link to="1_R_1161" method="M6002" weight="M6002=20.0" toType="2" fromType="2"/>
				<link to="1_R_1162" method="M6002" weight="M6002=20.0" fromType="1"/>
				<link to="1_R_1163" method="M6002" weight="M6002=20.0" toType="2" fromType="2"/>
				<link to="1_R_1164" method="M6002" weight="M6002=20.0" toType="1"/>
				<link to="1_R_2043" method="M6002" weight="M6002=6.195854736693598E-4" fromType="1"/>
				<link to="1_R_2044" method="M6002" weight="M6002=20.0" toType="2" fromType="2"/>
				<link to="1_R_2394" method="M6002" weight="M6002=6.195854736693598E-4" toType="1"/>
				<link to="1_R_2404" method="M6002" weight="M6002=20.0" toType="2" fromType="2"/>
				<group name="common" value="Model_1"/>
			</data>
		</VNodes>
		<VNodes x="1044" y="429" counter="0" w="0" h="0" linkLoaded="true" group="Model_1">
			<vlabel>so2[c]</vlabel>
			<data name="1_M_895" index="894" type="1">
				<id name="layout_order" value="0"/>
				<link to="1_R_907" method="M6002" weight="M6002=20.0" toType="2" fromType="2"/>
				<link to="1_R_2363" method="M6002" weight="M6002=20.0" toType="2" fromType="2"/>
				<group name="common" value="Model_1"/>
			</data>
		</VNodes>
		<VNodes x="1041" y="429" counter="0" w="0" h="0" linkLoaded="true" group="Model_1">
			<vlabel>slnt[c]</vlabel>
			<data name="1_M_894" index="893" type="1">
				<id name="layout_order" value="0"/>
				<link to="1_R_2332" method="M6002" weight="M6002=20.0" toType="2" fromType="2"/>
				<link to="1_R_2336" method="M6002" weight="M6002=20.0" toType="2" fromType="2"/>
				<link to="1_R_2361" method="M6002" weight="M6002=20.0" toType="2" fromType="2"/>
				<group name="common" value="Model_1"/>
			</data>
		</VNodes>
		<VNodes x="1162" y="392" counter="0" w="0" h="0" linkLoaded="true" group="Model_1">
			<vlabel>sl2a6o[c]</vlabel>
			<data name="1_M_893" index="892" type="1">
				<id name="layout_order" value="2"/>
				<link to="1_R_2330" method="M6002" weight="M6002=0.0024460639187224853" toType="1"/>
				<link to="1_R_2419" method="M6002" weight="M6002=0.0024460639187224853" fromType="1"/>
				<group name="common" value="Model_1"/>
			</data>
		</VNodes>
		<VNodes x="1162" y="392" counter="0" w="0" h="0" linkLoaded="true" group="Model_1">
			<vlabel>sl26da[c]</vlabel>
			<data name="1_M_892" index="891" type="1">
				<id name="layout_order" value="2"/>
				<link to="1_R_2329" method="M6002" weight="M6002=0.0024460639187224853" toType="1"/>
				<link to="1_R_2330" method="M6002" weight="M6002=0.0024460639187224853" fromType="1"/>
				<group name="common" value="Model_1"/>
			</data>
		</VNodes>
		<VNodes x="1163" y="393" counter="0" w="0" h="0" linkLoaded="true" group="Model_1">
			<vlabel>skm5p[c]</vlabel>
			<data name="1_M_891" index="890" type="1">
				<id name="layout_order" value="2"/>
				<link to="1_R_2220" method="M6002" weight="M6002=0.0025131256173822718" toType="1"/>
				<link to="1_R_2356" method="M6002" weight="M6002=0.0025131256173822718" fromType="1"/>
				<group name="common" value="Model_1"/>
			</data>
		</VNodes>
		<VNodes x="1163" y="393" counter="0" w="0" h="0" linkLoaded="true" group="Model_1">
			<vlabel>skm[c]</vlabel>
			<data name="1_M_890" index="889" type="1">
				<id name="layout_order" value="2"/>
				<link to="1_R_2355" method="M6002" weight="M6002=0.0025131256173822718" fromType="1"/>
				<link to="1_R_2356" method="M6002" weight="M6002=0.0025131256173822718" toType="1"/>
				<link to="1_R_2358" method="M6002" weight="M6002=20.0" toType="2" fromType="2"/>
				<group name="common" value="Model_1"/>
			</data>
		</VNodes>
		<VNodes x="1036" y="427" counter="0" w="0" h="0" linkLoaded="true" group="Model_1">
			<vlabel>sheme[c]</vlabel>
			<data name="1_M_889" index="888" type="1">
				<id name="layout_order" value="0"/>
				<link to="1_R_7" method="M6002" weight="M6002=20.0" toType="2" fromType="2"/>
				<link to="1_R_8" method="M6002" weight="M6002=20.0" toType="1"/>
				<link to="1_R_2354" method="M6002" weight="M6002=1.4704777580773182E-6" fromType="1"/>
				<group name="common" value="Model_1"/>
			</data>
		</VNodes>
		<VNodes x="1035" y="427" counter="0" w="0" h="0" linkLoaded="true" group="Model_1">
			<vlabel>sertrna[sec][c]</vlabel>
			<data name="1_M_888" index="887" type="1">
				<id name="layout_order" value="0"/>
				<link to="1_R_2331" method="M6002" weight="M6002=20.0" toType="2" fromType="2"/>
				<link to="1_R_2345" method="M6002" weight="M6002=20.0" toType="2" fromType="2"/>
				<group name="common" value="Model_1"/>
			</data>
		</VNodes>
		<VNodes x="1034" y="427" counter="0" w="0" h="0" linkLoaded="true" group="Model_1">
			<vlabel>sertrna[c]</vlabel>
			<data name="1_M_887" index="886" type="1">
				<id name="layout_order" value="0"/>
				<link to="1_R_2344" method="M6002" weight="M6002=20.0" toType="2" fromType="2"/>
				<group name="common" value="Model_1"/>
			</data>
		</VNodes>
		<VNodes x="1034" y="427" counter="0" w="0" h="0" linkLoaded="true" group="Model_1">
			<vlabel>seramp[c]</vlabel>
			<data name="1_M_886" index="885" type="1">
				<id name="layout_order" value="0"/>
				<link to="1_R_1103" method="M6002" weight="M6002=20.0" fromType="1"/>
				<link to="1_R_2340" method="M6002" weight="M6002=20.0" toType="1"/>
				<group name="common" value="Model_1"/>
			</data>
		</VNodes>
		<VNodes x="1211" y="460" counter="0" w="0" h="0" linkLoaded="true" group="Model_1">
			<vlabel>ser-L[c]</vlabel>
			<data name="1_M_885" index="884" type="1">
				<id name="layout_order" value="6"/>
				<link to="1_R_7" method="M6002" weight="M6002=20.0" toType="2" fromType="2"/>
				<link to="1_R_8" method="M6002" weight="M6002=20.0" toType="1"/>
				<link to="1_R_983" method="M6002" weight="M6002=20.0" toType="2" fromType="2"/>
				<link to="1_R_1332" method="M6002" weight="M6002=0.006995484715702201" toType="1"/>
				<link to="1_R_1431" method="M6002" weight="M6002=20.0" toType="2" fromType="2"/>
				<link to="1_R_1698" method="M6002" weight="M6002=20.0" toType="2" fromType="2"/>
				<link to="1_R_2230" method="M6002" weight="M6002=0.009954778342710824" fromType="1"/>
				<link to="1_R_2232" method="M6002" weight="M6002=2.539647040710274E-40" toType="1"/>
				<link to="1_R_2233" method="M6002" weight="M6002=20.0" toType="1"/>
				<link to="1_R_2234" method="M6002" weight="M6002=20.0" toType="1"/>
				<link to="1_R_2235" method="M6002" weight="M6002=4.2079402535441415E-4" toType="1"/>
				<link to="1_R_2236" method="M6002" weight="M6002=4.959664309232023E-4" toType="1"/>
				<link to="1_R_2237" method="M6002" weight="M6002=20.0" toType="1"/>
				<link to="1_R_2238" method="M6002" weight="M6002=20.0" toType="1"/>
				<link to="1_R_2340" method="M6002" weight="M6002=20.0" fromType="1"/>
				<link to="1_R_2343" method="M6002" weight="M6002=20.0" fromType="1"/>
				<link to="1_R_2344" method="M6002" weight="M6002=20.0" toType="2" fromType="2"/>
				<link to="1_R_2345" method="M6002" weight="M6002=20.0" toType="2" fromType="2"/>
				<link to="1_R_2346" method="M6002" weight="M6002=20.0" fromType="1"/>
				<link to="1_R_2347" method="M6002" weight="M6002=1.016125071434886E-26" fromType="1"/>
				<link to="1_R_2467" method="M6002" weight="M6002=20.0" toType="2" fromType="2"/>
				<link to="1_R_2468" method="M6002" weight="M6002=20.0" toType="2" fromType="2"/>
				<group name="common" value="Model_1"/>
			</data>
		</VNodes>
		<VNodes x="1095" y="427" counter="0" w="0" h="0" linkLoaded="true" group="Model_1">
			<vlabel>ser-D[c]</vlabel>
			<data name="1_M_884" index="883" type="1">
				<id name="layout_order" value="0"/>
				<link to="1_R_1039" method="M6002" weight="M6002=20.0" toType="2" fromType="2"/>
				<link to="1_R_1040" method="M6002" weight="M6002=20.0" toType="2" fromType="2"/>
				<link to="1_R_2342" method="M6002" weight="M6002=20.0" toType="2" fromType="2"/>
				<group name="common" value="Model_1"/>
			</data>
		</VNodes>
		<VNodes x="1093" y="427" counter="0" w="0" h="0" linkLoaded="true" group="Model_1">
			<vlabel>selnp[c]</vlabel>
			<data name="1_M_883" index="882" type="1">
				<id name="layout_order" value="0"/>
				<link to="1_R_2331" method="M6002" weight="M6002=20.0" toType="2" fromType="2"/>
				<link to="1_R_2335" method="M6002" weight="M6002=20.0" toType="2" fromType="2"/>
				<group name="common" value="Model_1"/>
			</data>
		</VNodes>
		<VNodes x="1092" y="426" counter="0" w="0" h="0" linkLoaded="true" group="Model_1">
			<vlabel>seln[c]</vlabel>
			<data name="1_M_882" index="881" type="1">
				<id name="layout_order" value="0"/>
				<link to="1_R_2334" method="M6002" weight="M6002=20.0" toType="2" fromType="2"/>
				<link to="1_R_2335" method="M6002" weight="M6002=20.0" toType="2" fromType="2"/>
				<group name="common" value="Model_1"/>
			</data>
		</VNodes>
		<VNodes x="1092" y="426" counter="0" w="0" h="0" linkLoaded="true" group="Model_1">
			<vlabel>sel[c]</vlabel>
			<data name="1_M_881" index="880" type="1">
				<id name="layout_order" value="0"/>
				<link to="1_R_2336" method="M6002" weight="M6002=20.0" toType="2" fromType="2"/>
				<link to="1_R_2338" method="M6002" weight="M6002=20.0" toType="2" fromType="2"/>
				<group name="common" value="Model_1"/>
			</data>
		</VNodes>
		<VNodes x="1091" y="426" counter="0" w="0" h="0" linkLoaded="true" group="Model_1">
			<vlabel>sectrna[c]</vlabel>
			<data name="1_M_880" index="879" type="1">
				<id name="layout_order" value="0"/>
				<link to="1_R_2331" method="M6002" weight="M6002=20.0" toType="2" fromType="2"/>
				<group name="common" value="Model_1"/>
			</data>
		</VNodes>
		<VNodes x="337" y="996" counter="-2" w="0" h="0" linkLoaded="true">
			<vlabel>taur[e]</vlabel>
			<data name="taur%5Be%5D" index="7260" type="1">
				<id name="COMETs_isExchg" value="true"/>
				<id name="COMETS_uninteresting" value="true"/>
				<link to="1_R_298" method="M6002" weight="M6002=20.0" toType="2" fromType="2"/>
			</data>
		</VNodes>
		<VNodes x="1107" y="996" counter="-4" w="0" h="0" linkLoaded="true">
			<vlabel>ni2[e]</vlabel>
			<data name="ni2%5Be%5D" index="7207" type="1">
				<id name="COMETs_isExchg" value="true"/>
				<id name="COMETS_uninteresting" value="true"/>
				<link to="1_R_245" method="M6002" weight="M6002=2.1298848244777674E-6" toType="1"/>
				<link to="2_R_495" method="M6002" weight="M6002=20.0" toType="2" fromType="2"/>
			</data>
		</VNodes>
		<VNodes x="1091" y="425" counter="0" w="0" h="0" linkLoaded="true" group="Model_1">
			<vlabel>scl[c]</vlabel>
			<data name="1_M_879" index="878" type="1">
				<id name="layout_order" value="0"/>
				<link to="1_R_2353" method="M6002" weight="M6002=1.4704777580773182E-6" fromType="1"/>
				<link to="1_R_2354" method="M6002" weight="M6002=1.4704777580773182E-6" toType="1"/>
				<group name="common" value="Model_1"/>
			</data>
		</VNodes>
		<VNodes x="1089" y="424" counter="0" w="0" h="0" linkLoaded="true" group="Model_1">
			<vlabel>sbzcoa[c]</vlabel>
			<data name="1_M_878" index="877" type="1">
				<id name="layout_order" value="0"/>
				<link to="1_R_992" method="M6002" weight="M6002=20.0" toType="2" fromType="2"/>
				<link to="1_R_2379" method="M6002" weight="M6002=20.0" toType="2" fromType="2"/>
				<group name="common" value="Model_1"/>
			</data>
		</VNodes>
		<VNodes x="1049" y="996" counter="-2" w="0" h="0" linkLoaded="true">
			<vlabel>asp-D[e]</vlabel>
			<data name="asp-D%5Be%5D" index="10824" type="1">
				<id name="COMETs_isExchg" value="true"/>
				<id name="COMETS_uninteresting" value="true"/>
				<link to="2_R_386" method="M6002" weight="M6002=20.0" toType="2" fromType="2"/>
			</data>
		</VNodes>
		<VNodes x="1089" y="424" counter="0" w="0" h="0" linkLoaded="true" group="Model_1">
			<vlabel>sbt6p[c]</vlabel>
			<data name="1_M_877" index="876" type="1">
				<id name="layout_order" value="0"/>
				<link to="1_R_2325" method="M6002" weight="M6002=20.0" toType="2" fromType="2"/>
				<link to="1_R_2326" method="M6002" weight="M6002=20.0" toType="2" fromType="2"/>
				<group name="common" value="Model_1"/>
			</data>
		</VNodes>
		<VNodes x="1089" y="423" counter="0" w="0" h="0" linkLoaded="true" group="Model_1">
			<vlabel>sarcs[c]</vlabel>
			<data name="1_M_876" index="875" type="1">
				<id name="layout_order" value="0"/>
				<link to="1_R_2324" method="M6002" weight="M6002=20.0" toType="2" fromType="2"/>
				<group name="common" value="Model_1"/>
			</data>
		</VNodes>
		<VNodes x="1166" y="393" counter="0" w="0" h="0" linkLoaded="true" group="Model_1">
			<vlabel>s7p[c]</vlabel>
			<data name="1_M_875" index="874" type="1">
				<id name="layout_order" value="2"/>
				<link to="1_R_2066" method="M6002" weight="M6002=0.002272403611086784" toType="1"/>
				<link to="1_R_2321" method="M6002" weight="M6002=20.0" toType="2" fromType="2"/>
				<link to="1_R_2398" method="M6002" weight="M6002=20.0" fromType="1"/>
				<link to="1_R_2442" method="M6002" weight="M6002=0.002272403611086784" fromType="1"/>
				<group name="common" value="Model_1"/>
			</data>
		</VNodes>
		<VNodes x="1166" y="394" counter="0" w="0" h="0" linkLoaded="true" group="Model_1">
			<vlabel>s17bp[c]</vlabel>
			<data name="1_M_874" index="873" type="1">
				<id name="layout_order" value="2"/>
				<link to="1_R_1152" method="M6002" weight="M6002=0.002272403611086784" toType="1"/>
				<link to="1_R_2066" method="M6002" weight="M6002=0.002272403611086784" fromType="1"/>
				<group name="common" value="Model_1"/>
			</data>
		</VNodes>
		<VNodes x="1088" y="422" counter="0" w="0" h="0" linkLoaded="true" group="Model_1">
			<vlabel>ru5p-L[c]</vlabel>
			<data name="1_M_873" index="872" type="1">
				<id name="layout_order" value="0"/>
				<link to="1_R_2286" method="M6002" weight="M6002=20.0" toType="2" fromType="2"/>
				<link to="1_R_2287" method="M6002" weight="M6002=3.564134288717196E-19" toType="1"/>
				<link to="1_R_2560" method="M6002" weight="M6002=3.564134288717196E-19" fromType="1"/>
				<group name="common" value="Model_1"/>
			</data>
		</VNodes>
		<VNodes x="1210" y="454" counter="0" w="0" h="0" linkLoaded="true" group="Model_1">
			<vlabel>ru5p-D[c]</vlabel>
			<data name="1_M_872" index="871" type="1">
				<id name="layout_order" value="4"/>
				<link to="1_R_463" method="M6002" weight="M6002=2.5658847767698356E-4" toType="1"/>
				<link to="1_R_955" method="M6002" weight="M6002=5.881911032309273E-6" toType="1"/>
				<link to="1_R_1423" method="M6002" weight="M6002=0.01072107211174512" fromType="1"/>
				<link to="1_R_2312" method="M6002" weight="M6002=0.0020302111269325895" toType="1"/>
				<link to="1_R_2313" method="M6002" weight="M6002=0.00842839059646882" toType="1"/>
				<group name="common" value="Model_1"/>
			</data>
		</VNodes>
		<VNodes x="1086" y="422" counter="0" w="0" h="0" linkLoaded="true" group="Model_1">
			<vlabel>rmn[c]</vlabel>
			<data name="1_M_871" index="870" type="1">
				<id name="layout_order" value="0"/>
				<link to="1_R_2295" method="M6002" weight="M6002=20.0" toType="2" fromType="2"/>
				<link to="1_R_2298" method="M6002" weight="M6002=20.0" toType="2" fromType="2"/>
				<group name="common" value="Model_1"/>
			</data>
		</VNodes>
		<VNodes x="1086" y="422" counter="0" w="0" h="0" linkLoaded="true" group="Model_1">
			<vlabel>rml1p[c]</vlabel>
			<data name="1_M_870" index="869" type="1">
				<id name="layout_order" value="0"/>
				<link to="1_R_2296" method="M6002" weight="M6002=20.0" toType="2" fromType="2"/>
				<link to="1_R_2299" method="M6002" weight="M6002=20.0" toType="2" fromType="2"/>
				<group name="common" value="Model_1"/>
			</data>
		</VNodes>
		<VNodes x="1316" y="996" counter="-2" w="0" h="0" linkLoaded="true">
			<vlabel>cellb[e]</vlabel>
			<data name="cellb%5Be%5D" index="10826" type="1">
				<id name="COMETs_isExchg" value="true"/>
				<id name="COMETS_uninteresting" value="true"/>
				<link to="2_R_391" method="M6002" weight="M6002=20.0" toType="1"/>
			</data>
		</VNodes>
		<VNodes x="813" y="996" counter="-4" w="0" h="0" linkLoaded="true">
			<vlabel>glyc[e]</vlabel>
			<data name="glyc%5Be%5D" index="7136" type="1">
				<id name="COMETs_isExchg" value="true"/>
				<id name="COMETS_uninteresting" value="true"/>
				<link to="1_R_174" method="M6002" weight="M6002=20.0" toType="2" fromType="2"/>
				<link to="2_R_449" method="M6002" weight="M6002=20.0" toType="2" fromType="2"/>
			</data>
		</VNodes>
		<VNodes x="1079" y="420" counter="0" w="0" h="0" linkLoaded="true" group="Model_1">
			<vlabel>rml[c]</vlabel>
			<data name="1_M_869" index="868" type="1">
				<id name="layout_order" value="0"/>
				<link to="1_R_2295" method="M6002" weight="M6002=20.0" toType="2" fromType="2"/>
				<link to="1_R_2296" method="M6002" weight="M6002=20.0" toType="2" fromType="2"/>
				<group name="common" value="Model_1"/>
			</data>
		</VNodes>
		<VNodes x="1075" y="419" counter="0" w="0" h="0" linkLoaded="true" group="Model_1">
			<vlabel>ribflv[c]</vlabel>
			<data name="1_M_868" index="867" type="1">
				<id name="layout_order" value="0"/>
				<link to="1_R_7" method="M6002" weight="M6002=20.0" toType="2" fromType="2"/>
				<link to="1_R_8" method="M6002" weight="M6002=20.0" toType="1"/>
				<link to="1_R_692" method="M6002" weight="M6002=20.0" toType="2" fromType="2"/>
				<link to="1_R_854" method="M6002" weight="M6002=20.0" toType="2" fromType="2"/>
				<link to="1_R_1177" method="M6002" weight="M6002=20.0" toType="2" fromType="2"/>
				<link to="1_R_1188" method="M6002" weight="M6002=20.0" toType="2" fromType="2"/>
				<link to="1_R_1196" method="M6002" weight="M6002=20.0" toType="2" fromType="2"/>
				<link to="1_R_1204" method="M6002" weight="M6002=20.0" toType="2" fromType="2"/>
				<link to="1_R_1217" method="M6002" weight="M6002=20.0" toType="2" fromType="2"/>
				<link to="1_R_1218" method="M6002" weight="M6002=20.0" toType="2" fromType="2"/>
				<link to="1_R_2282" method="M6002" weight="M6002=1.4704777580773182E-6" toType="1"/>
				<link to="1_R_2284" method="M6002" weight="M6002=2.9409555161546363E-6" fromType="1"/>
				<group name="common" value="Model_1"/>
			</data>
		</VNodes>
		<VNodes x="1075" y="419" counter="0" w="0" h="0" linkLoaded="true" group="Model_1">
			<vlabel>rib-D[c]</vlabel>
			<data name="1_M_867" index="866" type="1">
				<id name="layout_order" value="0"/>
				<link to="1_R_565" method="M6002" weight="M6002=20.0" toType="1"/>
				<link to="1_R_918" method="M6002" weight="M6002=20.0" toType="2" fromType="2"/>
				<link to="1_R_1573" method="M6002" weight="M6002=20.0" toType="2" fromType="2"/>
				<link to="1_R_2279" method="M6002" weight="M6002=20.0" toType="2" fromType="2"/>
				<link to="1_R_2285" method="M6002" weight="M6002=20.0" toType="2" fromType="2"/>
				<link to="1_R_2293" method="M6002" weight="M6002=20.0" toType="2" fromType="2"/>
				<link to="1_R_2547" method="M6002" weight="M6002=20.0" toType="2" fromType="2"/>
				<link to="1_R_2567" method="M6002" weight="M6002=20.0" fromType="1"/>
				<group name="common" value="Model_1"/>
			</data>
		</VNodes>
		<VNodes x="1074" y="419" counter="0" w="0" h="0" linkLoaded="true" group="Model_1">
			<vlabel>rhcys[c]</vlabel>
			<data name="1_M_866" index="865" type="1">
				<id name="layout_order" value="0"/>
				<link to="1_R_604" method="M6002" weight="M6002=2.9541436575430575E-6" fromType="1"/>
				<link to="1_R_2292" method="M6002" weight="M6002=2.9541436575430575E-6" toType="1"/>
				<group name="common" value="Model_1"/>
			</data>
		</VNodes>
		<VNodes x="1073" y="418" counter="0" w="0" h="0" linkLoaded="true" group="Model_1">
			<vlabel>rephaccoa[c]</vlabel>
			<data name="1_M_865" index="864" type="1">
				<id name="layout_order" value="0"/>
				<link to="1_R_2025" method="M6002" weight="M6002=20.0" toType="2" fromType="2"/>
				<link to="1_R_2288" method="M6002" weight="M6002=20.0" toType="2" fromType="2"/>
				<group name="common" value="Model_1"/>
			</data>
		</VNodes>
		<VNodes x="1072" y="418" counter="0" w="0" h="0" linkLoaded="true" group="Model_1">
			<vlabel>rdmbzi[c]</vlabel>
			<data name="1_M_864" index="863" type="1">
				<id name="layout_order" value="0"/>
				<link to="1_R_570" method="M6002" weight="M6002=20.0" toType="2" fromType="2"/>
				<link to="1_R_2314" method="M6002" weight="M6002=20.0" toType="2" fromType="2"/>
				<group name="common" value="Model_1"/>
			</data>
		</VNodes>
		<VNodes x="1072" y="418" counter="0" w="0" h="0" linkLoaded="true" group="Model_1">
			<vlabel>rbl-L[c]</vlabel>
			<data name="1_M_863" index="862" type="1">
				<id name="layout_order" value="0"/>
				<link to="1_R_689" method="M6002" weight="M6002=20.0" toType="2" fromType="2"/>
				<link to="1_R_2286" method="M6002" weight="M6002=20.0" toType="2" fromType="2"/>
				<group name="common" value="Model_1"/>
			</data>
		</VNodes>
		<VNodes x="1071" y="416" counter="0" w="0" h="0" linkLoaded="true" group="Model_1">
			<vlabel>rbflvrd[c]</vlabel>
			<data name="1_M_862" index="861" type="1">
				<id name="layout_order" value="0"/>
				<link to="1_R_692" method="M6002" weight="M6002=20.0" toType="2" fromType="2"/>
				<link to="1_R_854" method="M6002" weight="M6002=20.0" toType="2" fromType="2"/>
				<link to="1_R_1177" method="M6002" weight="M6002=20.0" toType="2" fromType="2"/>
				<link to="1_R_1188" method="M6002" weight="M6002=20.0" toType="2" fromType="2"/>
				<link to="1_R_1196" method="M6002" weight="M6002=20.0" toType="2" fromType="2"/>
				<link to="1_R_1204" method="M6002" weight="M6002=20.0" toType="2" fromType="2"/>
				<link to="1_R_1217" method="M6002" weight="M6002=20.0" toType="2" fromType="2"/>
				<link to="1_R_1218" method="M6002" weight="M6002=20.0" toType="2" fromType="2"/>
				<group name="common" value="Model_1"/>
			</data>
		</VNodes>
		<VNodes x="1071" y="416" counter="0" w="0" h="0" linkLoaded="true" group="Model_1">
			<vlabel>ragund[c]</vlabel>
			<data name="1_M_861" index="860" type="1">
				<id name="layout_order" value="0"/>
				<link to="1_R_1969" method="M6002" weight="M6002=20.0" toType="2" fromType="2"/>
				<group name="common" value="Model_1"/>
			</data>
		</VNodes>
		<VNodes x="1208" y="445" counter="0" w="0" h="0" linkLoaded="true" group="Model_1">
			<vlabel>r5p[c]</vlabel>
			<data name="1_M_860" index="859" type="1">
				<id name="layout_order" value="3"/>
				<link to="1_R_573" method="M6002" weight="M6002=20.0" toType="2" fromType="2"/>
				<link to="1_R_659" method="M6002" weight="M6002=20.0" toType="2" fromType="2"/>
				<link to="1_R_838" method="M6002" weight="M6002=20.0" toType="2" fromType="2"/>
				<link to="1_R_1895" method="M6002" weight="M6002=20.0" toType="2" fromType="2"/>
				<link to="1_R_1897" method="M6002" weight="M6002=20.0" toType="2" fromType="2"/>
				<link to="1_R_2188" method="M6002" weight="M6002=4.437809556922494E-6" toType="1"/>
				<link to="1_R_2217" method="M6002" weight="M6002=0.006151549175866279" toType="1"/>
				<link to="1_R_2279" method="M6002" weight="M6002=20.0" toType="2" fromType="2"/>
				<link to="1_R_2285" method="M6002" weight="M6002=20.0" toType="2" fromType="2"/>
				<link to="1_R_2313" method="M6002" weight="M6002=0.00842839059646882" fromType="1"/>
				<link to="1_R_2442" method="M6002" weight="M6002=0.002272403611086784" toType="1"/>
				<group name="common" value="Model_1"/>
			</data>
		</VNodes>
		<VNodes x="1067" y="413" counter="0" w="0" h="0" linkLoaded="true" group="Model_1">
			<vlabel>r1p[c]</vlabel>
			<data name="1_M_859" index="858" type="1">
				<id name="layout_order" value="0"/>
				<link to="1_R_2188" method="M6002" weight="M6002=4.437809556922494E-6" fromType="1"/>
				<link to="1_R_2248" method="M6002" weight="M6002=4.437809556922494E-6" toType="1"/>
				<link to="1_R_2250" method="M6002" weight="M6002=20.0" toType="1"/>
				<link to="1_R_2252" method="M6002" weight="M6002=1.9418199025565908E-52" toType="1"/>
				<link to="1_R_2254" method="M6002" weight="M6002=5.5880028697319206E-24" fromType="1"/>
				<link to="1_R_2267" method="M6002" weight="M6002=20.0" toType="1"/>
				<link to="1_R_2278" method="M6002" weight="M6002=20.0" toType="2" fromType="2"/>
				<group name="common" value="Model_1"/>
			</data>
		</VNodes>
		<VNodes x="1066" y="413" counter="0" w="0" h="0" linkLoaded="true" group="Model_1">
			<vlabel>r15bp[c]</vlabel>
			<data name="1_M_858" index="857" type="1">
				<id name="layout_order" value="0"/>
				<link to="1_R_2277" method="M6002" weight="M6002=20.0" toType="2" fromType="2"/>
				<link to="1_R_2278" method="M6002" weight="M6002=20.0" toType="2" fromType="2"/>
				<group name="common" value="Model_1"/>
			</data>
		</VNodes>
		<VNodes x="1066" y="413" counter="0" w="0" h="0" linkLoaded="true" group="Model_1">
			<vlabel>quln[c]</vlabel>
			<data name="1_M_857" index="856" type="1">
				<id name="layout_order" value="0"/>
				<link to="1_R_1902" method="M6002" weight="M6002=1.5021292973059652E-5" toType="1"/>
				<link to="1_R_2276" method="M6002" weight="M6002=1.5021292973059652E-5" fromType="1"/>
				<group name="common" value="Model_1"/>
			</data>
		</VNodes>
		<VNodes x="1062" y="412" counter="0" w="0" h="0" linkLoaded="true" group="Model_1">
			<vlabel>quin[c]</vlabel>
			<data name="1_M_856" index="855" type="1">
				<id name="layout_order" value="0"/>
				<link to="1_R_2274" method="M6002" weight="M6002=20.0" toType="2" fromType="2"/>
				<link to="1_R_2275" method="M6002" weight="M6002=20.0" toType="2" fromType="2"/>
				<group name="common" value="Model_1"/>
			</data>
		</VNodes>
		<VNodes x="1211" y="458" counter="0" w="0" h="0" linkLoaded="true" group="Model_1">
			<vlabel>q8h2[c]</vlabel>
			<data name="1_M_855" index="854" type="1">
				<id name="layout_order" value="5"/>
				<link to="1_R_7" method="M6002" weight="M6002=20.0" toType="2" fromType="2"/>
				<link to="1_R_731" method="M6002" weight="M6002=20.0" toType="2" fromType="2"/>
				<link to="1_R_915" method="M6002" weight="M6002=20.0" toType="2" fromType="2"/>
				<link to="1_R_916" method="M6002" weight="M6002=0.15347705979867315" toType="1"/>
				<link to="1_R_996" method="M6002" weight="M6002=0.002181285605325108" fromType="1"/>
				<link to="1_R_1017" method="M6002" weight="M6002=1.1463761110235356E-17" fromType="1"/>
				<link to="1_R_1034" method="M6002" weight="M6002=20.0" toType="2" fromType="2"/>
				<link to="1_R_1158" method="M6002" weight="M6002=20.0" fromType="1"/>
				<link to="1_R_1268" method="M6002" weight="M6002=20.0" toType="2" fromType="2"/>
				<link to="1_R_1336" method="M6002" weight="M6002=20.0" toType="2" fromType="2"/>
				<link to="1_R_1403" method="M6002" weight="M6002=20.0" fromType="1"/>
				<link to="1_R_1535" method="M6002" weight="M6002=20.0" toType="2" fromType="2"/>
				<link to="1_R_1601" method="M6002" weight="M6002=20.0" toType="2" fromType="2"/>
				<link to="1_R_1623" method="M6002" weight="M6002=20.0" toType="2" fromType="2"/>
				<link to="1_R_1759" method="M6002" weight="M6002=20.0" toType="2" fromType="2"/>
				<link to="1_R_1859" method="M6002" weight="M6002=0.15129136276123908" fromType="1"/>
				<link to="1_R_1862" method="M6002" weight="M6002=20.0" toType="2" fromType="2"/>
				<link to="1_R_1866" method="M6002" weight="M6002=20.0" toType="2" fromType="2"/>
				<link to="1_R_1905" method="M6002" weight="M6002=20.0" toType="2" fromType="2"/>
				<link to="1_R_1906" method="M6002" weight="M6002=2.4927123882653573E-17" toType="1"/>
				<link to="1_R_1962" method="M6002" weight="M6002=7.478137164796072E-17" toType="1"/>
				<link to="1_R_2172" method="M6002" weight="M6002=20.0" toType="2" fromType="2"/>
				<link to="1_R_2271" method="M6002" weight="M6002=20.0" toType="2" fromType="2"/>
				<link to="1_R_2385" method="M6002" weight="M6002=4.411433274231954E-6" fromType="1"/>
				<group name="common" value="Model_1"/>
			</data>
		</VNodes>
		<VNodes x="1211" y="459" counter="0" w="0" h="0" linkLoaded="true" group="Model_1">
			<vlabel>q8[c]</vlabel>
			<data name="1_M_854" index="853" type="1">
				<id name="layout_order" value="5"/>
				<link to="1_R_731" method="M6002" weight="M6002=20.0" toType="2" fromType="2"/>
				<link to="1_R_915" method="M6002" weight="M6002=20.0" toType="2" fromType="2"/>
				<link to="1_R_916" method="M6002" weight="M6002=0.15347705979867315" fromType="1"/>
				<link to="1_R_996" method="M6002" weight="M6002=0.002181285605325108" toType="1"/>
				<link to="1_R_1034" method="M6002" weight="M6002=20.0" toType="2" fromType="2"/>
				<link to="1_R_1158" method="M6002" weight="M6002=20.0" toType="1"/>
				<link to="1_R_1268" method="M6002" weight="M6002=20.0" toType="2" fromType="2"/>
				<link to="1_R_1336" method="M6002" weight="M6002=20.0" toType="2" fromType="2"/>
				<link to="1_R_1403" method="M6002" weight="M6002=20.0" toType="1"/>
				<link to="1_R_1535" method="M6002" weight="M6002=20.0" toType="2" fromType="2"/>
				<link to="1_R_1601" method="M6002" weight="M6002=20.0" toType="2" fromType="2"/>
				<link to="1_R_1623" method="M6002" weight="M6002=20.0" toType="2" fromType="2"/>
				<link to="1_R_1759" method="M6002" weight="M6002=20.0" toType="2" fromType="2"/>
				<link to="1_R_1859" method="M6002" weight="M6002=0.15129136276123908" toType="1"/>
				<link to="1_R_1862" method="M6002" weight="M6002=20.0" toType="2" fromType="2"/>
				<link to="1_R_1866" method="M6002" weight="M6002=20.0" toType="2" fromType="2"/>
				<link to="1_R_1905" method="M6002" weight="M6002=20.0" toType="2" fromType="2"/>
				<link to="1_R_1906" method="M6002" weight="M6002=2.4927123882653573E-17" fromType="1"/>
				<link to="1_R_1962" method="M6002" weight="M6002=7.478137164796072E-17" fromType="1"/>
				<link to="1_R_2172" method="M6002" weight="M6002=20.0" toType="2" fromType="2"/>
				<link to="1_R_2271" method="M6002" weight="M6002=20.0" toType="2" fromType="2"/>
				<link to="1_R_2385" method="M6002" weight="M6002=4.411433274231954E-6" toType="1"/>
				<group name="common" value="Model_1"/>
			</data>
		</VNodes>
		<VNodes x="248" y="996" counter="-2" w="0" h="0" linkLoaded="true">
			<vlabel>anhgm[e]</vlabel>
			<data name="anhgm%5Be%5D" index="7023" type="1">
				<id name="COMETs_isExchg" value="true"/>
				<id name="COMETS_uninteresting" value="true"/>
				<link to="1_R_61" method="M6002" weight="M6002=20.0" toType="2" fromType="2"/>
			</data>
		</VNodes>
		<VNodes x="1180" y="327" counter="2" w="0" h="0" labelOn="true" linkDisplayed="true" linkLoaded="true" extend="false" labelSize="14" labelPos="1" group="Model_1" axisnode="1_R_2067">
			<vlabel>pyr[c]</vlabel>
			<data name="1_M_853" index="852" type="1">
				<id name="layout_order" value="10"/>
				<link to="1_R_507" method="M6002" weight="M6002=20.0" toType="2" fromType="2"/>
				<link to="1_R_516" method="M6002" weight="M6002=20.0" toType="2" fromType="2"/>
				<link to="1_R_518" method="M6002" weight="M6002=20.0" toType="2" fromType="2"/>
				<link to="1_R_522" method="M6002" weight="M6002=20.0" toType="2" fromType="2"/>
				<link to="1_R_554" method="M6002" weight="M6002=4.411433274231954E-6" fromType="1"/>
				<link to="1_R_617" method="M6002" weight="M6002=20.0" toType="2" fromType="2"/>
				<link to="1_R_619" method="M6002" weight="M6002=20.0" toType="2" fromType="2"/>
				<link to="1_R_698" method="M6002" weight="M6002=20.0" toType="2" fromType="2"/>
				<link to="1_R_716" method="M6002" weight="M6002=3.564134288717196E-19" fromType="1"/>
				<link to="1_R_813" method="M6002" weight="M6002=1.4704777580773182E-6" fromType="1"/>
				<link to="1_R_814" method="M6002" weight="M6002=20.0" toType="2" fromType="2"/>
				<link to="1_R_902" method="M6002" weight="M6002=20.0" toType="2" fromType="2"/>
				<link to="1_R_903" method="M6002" weight="M6002=20.0" toType="1"/>
				<link to="1_R_908" method="M6002" weight="M6002=20.0" toType="2" fromType="2"/>
				<link to="1_R_927" method="M6002" weight="M6002=20.0" toType="2" fromType="2"/>
				<link to="1_R_942" method="M6002" weight="M6002=20.0" toType="2" fromType="2"/>
				<link to="1_R_970" method="M6002" weight="M6002=20.0" toType="2" fromType="2"/>
				<link to="1_R_1094" method="M6002" weight="M6002=20.0" fromType="1"/>
				<link to="1_R_1238" method="M6002" weight="M6002=20.0" toType="2" fromType="2"/>
				<link to="1_R_1239" method="M6002" weight="M6002=20.0" toType="2" fromType="2"/>
				<link to="1_R_1303" method="M6002" weight="M6002=20.0" toType="2" fromType="2"/>
				<link to="1_R_1313" method="M6002" weight="M6002=20.0" toType="2" fromType="2"/>
				<link to="1_R_1341" method="M6002" weight="M6002=20.0" toType="2" fromType="2"/>
				<link to="1_R_1353" method="M6002" weight="M6002=0.0261830507007354" fromType="1"/>
				<link to="1_R_1519" method="M6002" weight="M6002=20.0" toType="2" fromType="2"/>
				<link to="1_R_1551" method="M6002" weight="M6002=20.0" toType="1"/>
				<link to="1_R_1601" method="M6002" weight="M6002=20.0" toType="2" fromType="2"/>
				<link to="1_R_1602" method="M6002" weight="M6002=20.0" toType="2" fromType="2"/>
				<link to="1_R_1622" method="M6002" weight="M6002=20.0" fromType="1"/>
				<link to="1_R_1623" method="M6002" weight="M6002=20.0" toType="2" fromType="2"/>
				<link to="1_R_1711" method="M6002" weight="M6002=20.0" toType="2" fromType="2"/>
				<link to="1_R_1725" method="M6002" weight="M6002=20.0" toType="2" fromType="2"/>
				<link to="1_R_1736" method="M6002" weight="M6002=20.0" toType="2" fromType="2"/>
				<link to="1_R_1739" method="M6002" weight="M6002=20.0" toType="2" fromType="2"/>
				<link to="1_R_1742" method="M6002" weight="M6002=20.0" toType="2" fromType="2"/>
				<link to="1_R_1745" method="M6002" weight="M6002=20.0" toType="2" fromType="2"/>
				<link to="1_R_1761" method="M6002" weight="M6002=20.0" toType="2" fromType="2"/>
				<link to="1_R_1762" method="M6002" weight="M6002=20.0" toType="2" fromType="2"/>
				<link to="1_R_1822" method="M6002" weight="M6002=20.0" toType="2" fromType="2"/>
				<link to="1_R_1977" method="M6002" weight="M6002=20.0" toType="2" fromType="2"/>
				<link to="1_R_2047" method="M6002" weight="M6002=20.0" toType="1"/>
				<link to="1_R_2067" method="M6002" weight="M6002=0.15325056643364063" toType="1"/>
				<link to="1_R_2172" method="M6002" weight="M6002=20.0" toType="2" fromType="2"/>
				<link to="1_R_2198" method="M6002" weight="M6002=20.0" toType="2" fromType="2"/>
				<link to="1_R_2269" method="M6002" weight="M6002=20.0" toType="2" fromType="2"/>
				<link to="1_R_2326" method="M6002" weight="M6002=20.0" toType="2" fromType="2"/>
				<link to="1_R_2342" method="M6002" weight="M6002=20.0" toType="2" fromType="2"/>
				<link to="1_R_2343" method="M6002" weight="M6002=20.0" toType="1"/>
				<link to="1_R_2352" method="M6002" weight="M6002=20.0" toType="2" fromType="2"/>
				<link to="1_R_2391" method="M6002" weight="M6002=20.0" toType="2" fromType="2"/>
				<link to="1_R_2464" method="M6002" weight="M6002=20.0" toType="2" fromType="2"/>
				<link to="1_R_2558" method="M6002" weight="M6002=20.0" toType="2" fromType="2"/>
				<group name="common" value="Model_1"/>
			</data>
		</VNodes>
		<VNodes x="1062" y="412" counter="0" w="0" h="0" linkLoaded="true" group="Model_1">
			<vlabel>pydxn[c]</vlabel>
			<data name="1_M_852" index="851" type="1">
				<id name="layout_order" value="0"/>
				<link to="1_R_2051" method="M6002" weight="M6002=20.0" toType="2" fromType="2"/>
				<link to="1_R_2260" method="M6002" weight="M6002=20.0" toType="2" fromType="2"/>
				<link to="1_R_2262" method="M6002" weight="M6002=20.0" toType="2" fromType="2"/>
				<group name="common" value="Model_1"/>
			</data>
		</VNodes>
		<VNodes x="1061" y="412" counter="0" w="0" h="0" linkLoaded="true" group="Model_1">
			<vlabel>pydx5p[c]</vlabel>
			<data name="1_M_851" index="850" type="1">
				<id name="layout_order" value="0"/>
				<link to="1_R_7" method="M6002" weight="M6002=20.0" toType="2" fromType="2"/>
				<link to="1_R_8" method="M6002" weight="M6002=20.0" toType="1"/>
				<link to="1_R_617" method="M6002" weight="M6002=20.0" toType="2" fromType="2"/>
				<link to="1_R_619" method="M6002" weight="M6002=20.0" toType="2" fromType="2"/>
				<link to="1_R_2048" method="M6002" weight="M6002=1.4704777580773182E-6" fromType="1"/>
				<link to="1_R_2049" method="M6002" weight="M6002=20.0" fromType="1"/>
				<link to="1_R_2255" method="M6002" weight="M6002=20.0" toType="2" fromType="2"/>
				<link to="1_R_2259" method="M6002" weight="M6002=20.0" toType="2" fromType="2"/>
				<link to="1_R_2263" method="M6002" weight="M6002=1.1847300467377578E-38" fromType="1"/>
				<group name="common" value="Model_1"/>
			</data>
		</VNodes>
		<VNodes x="1061" y="410" counter="0" w="0" h="0" linkLoaded="true" group="Model_1">
			<vlabel>pydx[c]</vlabel>
			<data name="1_M_850" index="849" type="1">
				<id name="layout_order" value="0"/>
				<link to="1_R_2259" method="M6002" weight="M6002=20.0" toType="2" fromType="2"/>
				<link to="1_R_2263" method="M6002" weight="M6002=1.1847300467377578E-38" toType="1"/>
				<link to="1_R_2265" method="M6002" weight="M6002=1.1847300467377578E-38" fromType="1"/>
				<group name="common" value="Model_1"/>
			</data>
		</VNodes>
		<VNodes x="209" y="996" counter="-2" w="0" h="0" linkLoaded="true">
			<vlabel>ala-B[e]</vlabel>
			<data name="ala-B%5Be%5D" index="7016" type="1">
				<id name="COMETs_isExchg" value="true"/>
				<id name="COMETS_uninteresting" value="true"/>
				<link to="1_R_54" method="M6002" weight="M6002=2.623786315158147E-37" toType="1"/>
			</data>
		</VNodes>
		<VNodes x="1058" y="408" counter="0" w="0" h="0" linkLoaded="true" group="Model_1">
			<vlabel>pydam[c]</vlabel>
			<data name="1_M_849" index="848" type="1">
				<id name="layout_order" value="0"/>
				<link to="1_R_1538" method="M6002" weight="M6002=20.0" toType="2" fromType="2"/>
				<link to="1_R_2256" method="M6002" weight="M6002=20.0" toType="2" fromType="2"/>
				<link to="1_R_2258" method="M6002" weight="M6002=20.0" toType="2" fromType="2"/>
				<group name="common" value="Model_1"/>
			</data>
		</VNodes>
		<VNodes x="1058" y="408" counter="0" w="0" h="0" linkLoaded="true" group="Model_1">
			<vlabel>pyam5p[c]</vlabel>
			<data name="1_M_848" index="847" type="1">
				<id name="layout_order" value="0"/>
				<link to="1_R_617" method="M6002" weight="M6002=20.0" toType="2" fromType="2"/>
				<link to="1_R_619" method="M6002" weight="M6002=20.0" toType="2" fromType="2"/>
				<link to="1_R_1538" method="M6002" weight="M6002=20.0" toType="2" fromType="2"/>
				<link to="1_R_2255" method="M6002" weight="M6002=20.0" toType="2" fromType="2"/>
				<link to="1_R_2256" method="M6002" weight="M6002=20.0" toType="2" fromType="2"/>
				<group name="common" value="Model_1"/>
			</data>
		</VNodes>
		<VNodes x="1056" y="408" counter="0" w="0" h="0" linkLoaded="true" group="Model_1">
			<vlabel>ptrc[c]</vlabel>
			<data name="1_M_847" index="846" type="1">
				<id name="layout_order" value="0"/>
				<link to="1_R_7" method="M6002" weight="M6002=20.0" toType="2" fromType="2"/>
				<link to="1_R_592" method="M6002" weight="M6002=1.1512975596946992E-35" toType="1"/>
				<link to="1_R_1330" method="M6002" weight="M6002=20.0" toType="2" fromType="2"/>
				<link to="1_R_2004" method="M6002" weight="M6002=20.0" toType="1"/>
				<link to="1_R_2243" method="M6002" weight="M6002=20.0" toType="1"/>
				<link to="1_R_2244" method="M6002" weight="M6002=1.1507269726886933E-35" fromType="1"/>
				<link to="1_R_2245" method="M6002" weight="M6002=20.0" toType="2" fromType="2"/>
				<link to="1_R_2246" method="M6002" weight="M6002=5.7058699967999833E-39" fromType="1"/>
				<link to="1_R_2373" method="M6002" weight="M6002=20.0" toType="2" fromType="2"/>
				<group name="common" value="Model_1"/>
			</data>
		</VNodes>
		<VNodes x="1169" y="396" counter="0" w="0" h="0" linkLoaded="true" group="Model_1">
			<vlabel>pser-L[c]</vlabel>
			<data name="1_M_846" index="845" type="1">
				<id name="layout_order" value="2"/>
				<link to="1_R_2228" method="M6002" weight="M6002=0.009954778342710824" fromType="1"/>
				<link to="1_R_2230" method="M6002" weight="M6002=0.009954778342710824" toType="1"/>
				<group name="common" value="Model_1"/>
			</data>
		</VNodes>
		<VNodes x="1055" y="408" counter="0" w="0" h="0" linkLoaded="true" group="Model_1">
			<vlabel>psclys[c]</vlabel>
			<data name="1_M_845" index="844" type="1">
				<id name="layout_order" value="0"/>
				<link to="1_R_1232" method="M6002" weight="M6002=20.0" toType="2" fromType="2"/>
				<link to="1_R_2218" method="M6002" weight="M6002=20.0" toType="2" fromType="2"/>
				<group name="common" value="Model_1"/>
			</data>
		</VNodes>
		<VNodes x="1054" y="408" counter="0" w="0" h="0" linkLoaded="true" group="Model_1">
			<vlabel>ps181[c]</vlabel>
			<data name="1_M_844" index="843" type="1">
				<id name="layout_order" value="0"/>
				<link to="1_R_2227" method="M6002" weight="M6002=20.0" toType="1"/>
				<link to="1_R_2238" method="M6002" weight="M6002=20.0" fromType="1"/>
				<group name="common" value="Model_1"/>
			</data>
		</VNodes>
		<VNodes x="1052" y="406" counter="0" w="0" h="0" linkLoaded="true" group="Model_1">
			<vlabel>ps180[c]</vlabel>
			<data name="1_M_843" index="842" type="1">
				<id name="layout_order" value="0"/>
				<link to="1_R_2226" method="M6002" weight="M6002=20.0" toType="1"/>
				<link to="1_R_2237" method="M6002" weight="M6002=20.0" fromType="1"/>
				<group name="common" value="Model_1"/>
			</data>
		</VNodes>
		<VNodes x="1170" y="398" counter="0" w="0" h="0" linkLoaded="true" group="Model_1">
			<vlabel>ps161[c]</vlabel>
			<data name="1_M_842" index="841" type="1">
				<id name="layout_order" value="2"/>
				<link to="1_R_2225" method="M6002" weight="M6002=4.959664309232023E-4" toType="1"/>
				<link to="1_R_2236" method="M6002" weight="M6002=4.959664309232023E-4" fromType="1"/>
				<group name="common" value="Model_1"/>
			</data>
		</VNodes>
		<VNodes x="1170" y="398" counter="0" w="0" h="0" linkLoaded="true" group="Model_1">
			<vlabel>ps160[c]</vlabel>
			<data name="1_M_841" index="840" type="1">
				<id name="layout_order" value="2"/>
				<link to="1_R_2224" method="M6002" weight="M6002=4.2079402535441415E-4" toType="1"/>
				<link to="1_R_2235" method="M6002" weight="M6002=4.2079402535441415E-4" fromType="1"/>
				<group name="common" value="Model_1"/>
			</data>
		</VNodes>
		<VNodes x="1218" y="408" counter="0" w="0" h="0" linkLoaded="true" group="Model_1">
			<vlabel>ps141[c]</vlabel>
			<data name="1_M_840" index="839" type="1">
				<id name="layout_order" value="0"/>
				<link to="1_R_2223" method="M6002" weight="M6002=20.0" toType="1"/>
				<link to="1_R_2234" method="M6002" weight="M6002=20.0" fromType="1"/>
				<group name="common" value="Model_1"/>
			</data>
		</VNodes>
		<VNodes x="1213" y="406" counter="0" w="0" h="0" linkLoaded="true" group="Model_1">
			<vlabel>ps140[c]</vlabel>
			<data name="1_M_839" index="838" type="1">
				<id name="layout_order" value="0"/>
				<link to="1_R_2222" method="M6002" weight="M6002=20.0" toType="1"/>
				<link to="1_R_2233" method="M6002" weight="M6002=20.0" fromType="1"/>
				<group name="common" value="Model_1"/>
			</data>
		</VNodes>
		<VNodes x="1213" y="405" counter="0" w="0" h="0" linkLoaded="true" group="Model_1">
			<vlabel>ps120[c]</vlabel>
			<data name="1_M_838" index="837" type="1">
				<id name="layout_order" value="0"/>
				<link to="1_R_2221" method="M6002" weight="M6002=2.539647040710274E-40" toType="1"/>
				<link to="1_R_2232" method="M6002" weight="M6002=2.539647040710274E-40" fromType="1"/>
				<group name="common" value="Model_1"/>
			</data>
		</VNodes>
		<VNodes x="1211" y="459" counter="0" w="0" h="0" linkLoaded="true" group="Model_1">
			<vlabel>prpp[c]</vlabel>
			<data name="1_M_837" index="836" type="1">
				<id name="layout_order" value="5"/>
				<link to="1_R_574" method="M6002" weight="M6002=20.0" toType="1"/>
				<link to="1_R_665" method="M6002" weight="M6002=3.7482675875427087E-4" toType="1"/>
				<link to="1_R_749" method="M6002" weight="M6002=6.24709066573906E-4" toType="1"/>
				<link to="1_R_1371" method="M6002" weight="M6002=0.002955706452269278" toType="1"/>
				<link to="1_R_1460" method="M6002" weight="M6002=20.0" fromType="1"/>
				<link to="1_R_1534" method="M6002" weight="M6002=20.0" toType="1"/>
				<link to="1_R_1872" method="M6002" weight="M6002=20.0" toType="2" fromType="2"/>
				<link to="1_R_1902" method="M6002" weight="M6002=1.5021292973059652E-5" toType="1"/>
				<link to="1_R_2009" method="M6002" weight="M6002=0.002181285605325108" toType="1"/>
				<link to="1_R_2217" method="M6002" weight="M6002=0.006151549175866279" fromType="1"/>
				<link to="1_R_2277" method="M6002" weight="M6002=20.0" toType="2" fromType="2"/>
				<link to="1_R_2538" method="M6002" weight="M6002=20.0" toType="2" fromType="2"/>
				<link to="1_R_2566" method="M6002" weight="M6002=5.5880028697319206E-24" toType="1"/>
				<group name="common" value="Model_1"/>
			</data>
		</VNodes>
		<VNodes x="1212" y="405" counter="0" w="0" h="0" linkLoaded="true" group="Model_1">
			<vlabel>protrna[c]</vlabel>
			<data name="1_M_836" index="835" type="1">
				<id name="layout_order" value="0"/>
				<link to="1_R_2212" method="M6002" weight="M6002=20.0" toType="2" fromType="2"/>
				<group name="common" value="Model_1"/>
			</data>
		</VNodes>
		<VNodes x="1211" y="405" counter="0" w="0" h="0" linkLoaded="true" group="Model_1">
			<vlabel>progly[c]</vlabel>
			<data name="1_M_835" index="834" type="1">
				<id name="layout_order" value="0"/>
				<link to="1_R_661" method="M6002" weight="M6002=20.0" toType="2" fromType="2"/>
				<link to="1_R_2210" method="M6002" weight="M6002=20.0" toType="2" fromType="2"/>
				<group name="common" value="Model_1"/>
			</data>
		</VNodes>
		<VNodes x="1171" y="399" counter="0" w="0" h="0" linkLoaded="true" group="Model_1">
			<vlabel>pro-L[c]</vlabel>
			<data name="1_M_834" index="833" type="1">
				<id name="layout_order" value="2"/>
				<link to="1_R_7" method="M6002" weight="M6002=20.0" toType="2" fromType="2"/>
				<link to="1_R_8" method="M6002" weight="M6002=20.0" toType="1"/>
				<link to="1_R_661" method="M6002" weight="M6002=20.0" toType="2" fromType="2"/>
				<link to="1_R_2015" method="M6002" weight="M6002=0.0014576522906702858" fromType="1"/>
				<link to="1_R_2209" method="M6002" weight="M6002=20.0" toType="2" fromType="2"/>
				<link to="1_R_2212" method="M6002" weight="M6002=20.0" toType="2" fromType="2"/>
				<link to="1_R_2213" method="M6002" weight="M6002=20.0" toType="2" fromType="2"/>
				<link to="1_R_2214" method="M6002" weight="M6002=4.2641825747163576E-39" fromType="1"/>
				<link to="1_R_2215" method="M6002" weight="M6002=20.0" toType="2" fromType="2"/>
				<group name="common" value="Model_1"/>
			</data>
		</VNodes>
		<VNodes x="1171" y="399" counter="0" w="0" h="0" linkLoaded="true" group="Model_1">
			<vlabel>prlp[c]</vlabel>
			<data name="1_M_833" index="832" type="1">
				<id name="layout_order" value="2"/>
				<link to="1_R_1558" method="M6002" weight="M6002=6.24709066573906E-4" toType="1"/>
				<link to="1_R_2208" method="M6002" weight="M6002=6.24709066573906E-4" fromType="1"/>
				<group name="common" value="Model_1"/>
			</data>
		</VNodes>
		<VNodes x="1171" y="399" counter="0" w="0" h="0" linkLoaded="true" group="Model_1">
			<vlabel>prfp[c]</vlabel>
			<data name="1_M_832" index="831" type="1">
				<id name="layout_order" value="2"/>
				<link to="1_R_2204" method="M6002" weight="M6002=6.24709066573906E-4" fromType="1"/>
				<link to="1_R_2208" method="M6002" weight="M6002=6.24709066573906E-4" toType="1"/>
				<group name="common" value="Model_1"/>
			</data>
		</VNodes>
		<VNodes x="1210" y="403" counter="0" w="0" h="0" linkLoaded="true" group="Model_1">
			<vlabel>preq1[c]</vlabel>
			<data name="1_M_831" index="830" type="1">
				<id name="layout_order" value="0"/>
				<link to="1_R_798" method="M6002" weight="M6002=20.0" toType="2" fromType="2"/>
				<group name="common" value="Model_1"/>
			</data>
		</VNodes>
		<VNodes x="1209" y="402" counter="0" w="0" h="0" linkLoaded="true" group="Model_1">
			<vlabel>preq0[c]</vlabel>
			<data name="1_M_830" index="829" type="1">
				<id name="layout_order" value="0"/>
				<link to="1_R_786" method="M6002" weight="M6002=20.0" toType="2" fromType="2"/>
				<link to="1_R_798" method="M6002" weight="M6002=20.0" toType="2" fromType="2"/>
				<group name="common" value="Model_1"/>
			</data>
		</VNodes>
		<VNodes x="1172" y="399" counter="0" w="0" h="0" linkLoaded="true" group="Model_1">
			<vlabel>prbatp[c]</vlabel>
			<data name="1_M_829" index="828" type="1">
				<id name="layout_order" value="2"/>
				<link to="1_R_749" method="M6002" weight="M6002=6.24709066573906E-4" fromType="1"/>
				<link to="1_R_2206" method="M6002" weight="M6002=6.24709066573906E-4" toType="1"/>
				<group name="common" value="Model_1"/>
			</data>
		</VNodes>
		<VNodes x="1172" y="400" counter="0" w="0" h="0" linkLoaded="true" group="Model_1">
			<vlabel>prbamp[c]</vlabel>
			<data name="1_M_828" index="827" type="1">
				<id name="layout_order" value="2"/>
				<link to="1_R_2204" method="M6002" weight="M6002=6.24709066573906E-4" toType="1"/>
				<link to="1_R_2206" method="M6002" weight="M6002=6.24709066573906E-4" fromType="1"/>
				<group name="common" value="Model_1"/>
			</data>
		</VNodes>
		<VNodes x="1174" y="401" counter="0" w="0" h="0" linkLoaded="true" group="Model_1">
			<vlabel>pran[c]</vlabel>
			<data name="1_M_827" index="826" type="1">
				<id name="layout_order" value="2"/>
				<link to="1_R_665" method="M6002" weight="M6002=3.7482675875427087E-4" fromType="1"/>
				<link to="1_R_2203" method="M6002" weight="M6002=3.7482675875427087E-4" toType="1"/>
				<group name="common" value="Model_1"/>
			</data>
		</VNodes>
		<VNodes x="1174" y="402" counter="0" w="0" h="0" linkLoaded="true" group="Model_1">
			<vlabel>pram[c]</vlabel>
			<data name="1_M_826" index="825" type="1">
				<id name="layout_order" value="2"/>
				<link to="1_R_1371" method="M6002" weight="M6002=0.002955706452269278" fromType="1"/>
				<link to="1_R_2201" method="M6002" weight="M6002=0.002955706452269278" toType="1"/>
				<group name="common" value="Model_1"/>
			</data>
		</VNodes>
		<VNodes x="1202" y="398" counter="0" w="0" h="0" linkLoaded="true" group="Model_1">
			<vlabel>pppn[c]</vlabel>
			<data name="1_M_825" index="824" type="1">
				<id name="layout_order" value="0"/>
				<link to="1_R_2195" method="M6002" weight="M6002=20.0" toType="2" fromType="2"/>
				<link to="1_R_2196" method="M6002" weight="M6002=20.0" toType="2" fromType="2"/>
				<group name="common" value="Model_1"/>
			</data>
		</VNodes>
		<VNodes x="1200" y="396" counter="0" w="0" h="0" linkLoaded="true" group="Model_1">
			<vlabel>pppi[c]</vlabel>
			<data name="1_M_824" index="823" type="1">
				<id name="layout_order" value="0"/>
				<link to="1_R_777" method="M6002" weight="M6002=20.0" toType="2" fromType="2"/>
				<link to="1_R_782" method="M6002" weight="M6002=20.0" toType="2" fromType="2"/>
				<link to="1_R_860" method="M6002" weight="M6002=20.0" toType="2" fromType="2"/>
				<link to="1_R_1959" method="M6002" weight="M6002=1.4122326563734102E-52" toType="1"/>
				<link to="1_R_1960" method="M6002" weight="M6002=20.0" toType="1"/>
				<link to="1_R_2174" method="M6002" weight="M6002=20.0" toType="2" fromType="2"/>
				<link to="1_R_2186" method="M6002" weight="M6002=1.4122326563734102E-52" fromType="1"/>
				<group name="common" value="Model_1"/>
			</data>
		</VNodes>
		<VNodes x="1200" y="396" counter="0" w="0" h="0" linkLoaded="true" group="Model_1">
			<vlabel>pppg9[c]</vlabel>
			<data name="1_M_823" index="822" type="1">
				<id name="layout_order" value="0"/>
				<link to="1_R_862" method="M6002" weight="M6002=1.4704777580773182E-6" fromType="1"/>
				<link to="1_R_863" method="M6002" weight="M6002=20.0" fromType="1"/>
				<link to="1_R_2193" method="M6002" weight="M6002=20.0" toType="2" fromType="2"/>
				<link to="1_R_2194" method="M6002" weight="M6002=1.4704777580773182E-6" toType="1"/>
				<group name="common" value="Model_1"/>
			</data>
		</VNodes>
		<VNodes x="1200" y="394" counter="0" w="0" h="0" linkLoaded="true" group="Model_1">
			<vlabel>ppp9[c]</vlabel>
			<data name="1_M_822" index="821" type="1">
				<id name="layout_order" value="0"/>
				<link to="1_R_1157" method="M6002" weight="M6002=1.4704777580773182E-6" toType="1"/>
				<link to="1_R_2193" method="M6002" weight="M6002=20.0" toType="2" fromType="2"/>
				<link to="1_R_2194" method="M6002" weight="M6002=1.4704777580773182E-6" fromType="1"/>
				<group name="common" value="Model_1"/>
			</data>
		</VNodes>
		<VNodes x="1211" y="467" counter="0" w="0" h="0" linkLoaded="true" group="Model_1">
			<vlabel>ppi[c]</vlabel>
			<data name="1_M_821" index="820" type="1">
				<id name="layout_order" value="19"/>
				<link to="1_R_7" method="M6002" weight="M6002=20.0" toType="2" fromType="2"/>
				<link to="1_R_8" method="M6002" weight="M6002=20.0" fromType="1"/>
				<link to="1_R_371" method="M6002" weight="M6002=1.0393374882798695E-23" toType="1"/>
				<link to="1_R_372" method="M6002" weight="M6002=20.0" toType="1"/>
				<link to="1_R_373" method="M6002" weight="M6002=20.0" fromType="1"/>
				<link to="1_R_374" method="M6002" weight="M6002=20.0" toType="1"/>
				<link to="1_R_375" method="M6002" weight="M6002=20.0" toType="1"/>
				<link to="1_R_376" method="M6002" weight="M6002=20.0" toType="1"/>
				<link to="1_R_377" method="M6002" weight="M6002=20.0" toType="2" fromType="2"/>
				<link to="1_R_385" method="M6002" weight="M6002=20.0" toType="1"/>
				<link to="1_R_386" method="M6002" weight="M6002=2.539647040710274E-40" toType="1"/>
				<link to="1_R_387" method="M6002" weight="M6002=20.0" toType="1"/>
				<link to="1_R_388" method="M6002" weight="M6002=2.539647040710274E-40" fromType="1"/>
				<link to="1_R_389" method="M6002" weight="M6002=20.0" toType="1"/>
				<link to="1_R_390" method="M6002" weight="M6002=20.0" fromType="1"/>
				<link to="1_R_391" method="M6002" weight="M6002=20.0" toType="2" fromType="2"/>
				<link to="1_R_464" method="M6002" weight="M6002=2.539647040710274E-40" fromType="1"/>
				<link to="1_R_465" method="M6002" weight="M6002=20.0" toType="2" fromType="2"/>
				<link to="1_R_466" method="M6002" weight="M6002=8.415880507088283E-4" fromType="1"/>
				<link to="1_R_467" method="M6002" weight="M6002=9.919328618636653E-4" fromType="1"/>
				<link to="1_R_468" method="M6002" weight="M6002=20.0" toType="2" fromType="2"/>
				<link to="1_R_469" method="M6002" weight="M6002=20.0" toType="1"/>
				<link to="1_R_470" method="M6002" weight="M6002=5.131769553625974E-4" fromType="1"/>
				<link to="1_R_471" method="M6002" weight="M6002=20.0" toType="2" fromType="2"/>
				<link to="1_R_472" method="M6002" weight="M6002=20.0" fromType="1"/>
				<link to="1_R_497" method="M6002" weight="M6002=20.0" toType="2" fromType="2"/>
				<link to="1_R_547" method="M6002" weight="M6002=20.0" toType="2" fromType="2"/>
				<link to="1_R_563" method="M6002" weight="M6002=20.0" toType="2" fromType="2"/>
				<link to="1_R_574" method="M6002" weight="M6002=20.0" fromType="1"/>
				<link to="1_R_620" method="M6002" weight="M6002=20.0" toType="2" fromType="2"/>
				<link to="1_R_665" method="M6002" weight="M6002=3.7482675875427087E-4" fromType="1"/>
				<link to="1_R_670" method="M6002" weight="M6002=20.0" toType="2" fromType="2"/>
				<link to="1_R_709" method="M6002" weight="M6002=0.001950473349871314" fromType="1"/>
				<link to="1_R_710" method="M6002" weight="M6002=20.0" toType="2" fromType="2"/>
				<link to="1_R_720" method="M6002" weight="M6002=20.0" toType="2" fromType="2"/>
				<link to="1_R_721" method="M6002" weight="M6002=0.0015895337039503758" fromType="1"/>
				<link to="1_R_722" method="M6002" weight="M6002=20.0" toType="2" fromType="2"/>
				<link to="1_R_737" method="M6002" weight="M6002=20.0" toType="2" fromType="2"/>
				<link to="1_R_749" method="M6002" weight="M6002=6.24709066573906E-4" fromType="1"/>
				<link to="1_R_756" method="M6002" weight="M6002=8.04476621017179E-7" fromType="1"/>
				<link to="1_R_757" method="M6002" weight="M6002=8.04476621017179E-7" fromType="1"/>
				<link to="1_R_769" method="M6002" weight="M6002=20.0" toType="2" fromType="2"/>
				<link to="1_R_770" method="M6002" weight="M6002=20.0" toType="2" fromType="2"/>
				<link to="1_R_861" method="M6002" weight="M6002=1.6089532420516186E-6" fromType="1"/>
				<link to="1_R_909" method="M6002" weight="M6002=20.0" toType="2" fromType="2"/>
				<link to="1_R_947" method="M6002" weight="M6002=2.539647040710274E-40" fromType="1"/>
				<link to="1_R_948" method="M6002" weight="M6002=2.539647040710274E-40" fromType="1"/>
				<link to="1_R_949" method="M6002" weight="M6002=20.0" toType="2" fromType="2"/>
				<link to="1_R_950" method="M6002" weight="M6002=4.2079402535441415E-4" fromType="1"/>
				<link to="1_R_951" method="M6002" weight="M6002=4.959664309232023E-4" fromType="1"/>
				<link to="1_R_952" method="M6002" weight="M6002=20.0" fromType="1"/>
				<link to="1_R_953" method="M6002" weight="M6002=20.0" fromType="1"/>
				<link to="1_R_982" method="M6002" weight="M6002=20.0" toType="1"/>
				<link to="1_R_991" method="M6002" weight="M6002=20.0" toType="2" fromType="2"/>
				<link to="1_R_1002" method="M6002" weight="M6002=4.411433274231954E-6" fromType="1"/>
				<link to="1_R_1015" method="M6002" weight="M6002=1.8331516446191413E-6" fromType="1"/>
				<link to="1_R_1026" method="M6002" weight="M6002=4.411433274231954E-6" fromType="1"/>
				<link to="1_R_1051" method="M6002" weight="M6002=1.7254045299901067E-4" fromType="1"/>
				<link to="1_R_1135" method="M6002" weight="M6002=20.0" toType="2" fromType="2"/>
				<link to="1_R_1136" method="M6002" weight="M6002=20.0" toType="2" fromType="2"/>
				<link to="1_R_1137" method="M6002" weight="M6002=20.0" toType="1"/>
				<link to="1_R_1138" method="M6002" weight="M6002=20.0" toType="2" fromType="2"/>
				<link to="1_R_1139" method="M6002" weight="M6002=20.0" toType="2" fromType="2"/>
				<link to="1_R_1140" method="M6002" weight="M6002=20.0" toType="2" fromType="2"/>
				<link to="1_R_1141" method="M6002" weight="M6002=20.0" toType="2" fromType="2"/>
				<link to="1_R_1142" method="M6002" weight="M6002=20.0" toType="1"/>
				<link to="1_R_1143" method="M6002" weight="M6002=20.0" fromType="1"/>
				<link to="1_R_1144" method="M6002" weight="M6002=20.0" toType="1"/>
				<link to="1_R_1220" method="M6002" weight="M6002=1.4704777580773182E-6" fromType="1"/>
				<link to="1_R_1253" method="M6002" weight="M6002=20.0" fromType="1"/>
				<link to="1_R_1307" method="M6002" weight="M6002=20.0" toType="1"/>
				<link to="1_R_1324" method="M6002" weight="M6002=20.0" toType="2" fromType="2"/>
				<link to="1_R_1358" method="M6002" weight="M6002=20.0" toType="2" fromType="2"/>
				<link to="1_R_1360" method="M6002" weight="M6002=20.0" toType="2" fromType="2"/>
				<link to="1_R_1371" method="M6002" weight="M6002=0.002955706452269278" fromType="1"/>
				<link to="1_R_1375" method="M6002" weight="M6002=2.352764412975491E-5" fromType="1"/>
				<link to="1_R_1411" method="M6002" weight="M6002=20.0" toType="2" fromType="2"/>
				<link to="1_R_1417" method="M6002" weight="M6002=20.0" toType="2" fromType="2"/>
				<link to="1_R_1421" method="M6002" weight="M6002=0.0016070805260000086" fromType="1"/>
				<link to="1_R_1437" method="M6002" weight="M6002=1.8331516446191413E-6" fromType="1"/>
				<link to="1_R_1453" method="M6002" weight="M6002=2.9409555161546363E-6" fromType="1"/>
				<link to="1_R_1458" method="M6002" weight="M6002=20.0" toType="2" fromType="2"/>
				<link to="1_R_1460" method="M6002" weight="M6002=20.0" toType="1"/>
				<link to="1_R_1484" method="M6002" weight="M6002=1.4704777580773182E-6" fromType="1"/>
				<link to="1_R_1492" method="M6002" weight="M6002=20.0" toType="2" fromType="2"/>
				<link to="1_R_1509" method="M6002" weight="M6002=20.0" toType="2" fromType="2"/>
				<link to="1_R_1534" method="M6002" weight="M6002=20.0" fromType="1"/>
				<link to="1_R_1562" method="M6002" weight="M6002=20.0" toType="2" fromType="2"/>
				<link to="1_R_1593" method="M6002" weight="M6002=2.5658847767698356E-4" fromType="1"/>
				<link to="1_R_1625" method="M6002" weight="M6002=20.0" toType="2" fromType="2"/>
				<link to="1_R_1634" method="M6002" weight="M6002=20.0" toType="1"/>
				<link to="1_R_1700" method="M6002" weight="M6002=20.0" toType="2" fromType="2"/>
				<link to="1_R_1770" method="M6002" weight="M6002=1.575323481631969E-5" fromType="1"/>
				<link to="1_R_1771" method="M6002" weight="M6002=5.921475456388233E-6" fromType="1"/>
				<link to="1_R_1783" method="M6002" weight="M6002=20.0" toType="2" fromType="2"/>
				<link to="1_R_1833" method="M6002" weight="M6002=20.0" toType="2" fromType="2"/>
				<link to="1_R_1835" method="M6002" weight="M6002=20.0" toType="2" fromType="2"/>
				<link to="1_R_1838" method="M6002" weight="M6002=1.6089532420516186E-6" fromType="1"/>
				<link to="1_R_1842" method="M6002" weight="M6002=3.217906484103237E-6" fromType="1"/>
				<link to="1_R_1870" method="M6002" weight="M6002=1.5021292973059652E-5" fromType="1"/>
				<link to="1_R_1872" method="M6002" weight="M6002=20.0" toType="2" fromType="2"/>
				<link to="1_R_1893" method="M6002" weight="M6002=20.0" fromType="1"/>
				<link to="1_R_1900" method="M6002" weight="M6002=1.5021292973059652E-5" fromType="1"/>
				<link to="1_R_1902" method="M6002" weight="M6002=1.5021292973059652E-5" fromType="1"/>
				<link to="1_R_1948" method="M6002" weight="M6002=20.0" toType="2" fromType="2"/>
				<link to="1_R_1949" method="M6002" weight="M6002=20.0" toType="2" fromType="2"/>
				<link to="1_R_1950" method="M6002" weight="M6002=20.0" toType="2" fromType="2"/>
				<link to="1_R_1951" method="M6002" weight="M6002=20.0" toType="2" fromType="2"/>
				<link to="1_R_1952" method="M6002" weight="M6002=20.0" toType="2" fromType="2"/>
				<link to="1_R_1953" method="M6002" weight="M6002=20.0" toType="2" fromType="2"/>
				<link to="1_R_1954" method="M6002" weight="M6002=20.0" toType="2" fromType="2"/>
				<link to="1_R_1955" method="M6002" weight="M6002=20.0" toType="2" fromType="2"/>
				<link to="1_R_1956" method="M6002" weight="M6002=20.0" toType="2" fromType="2"/>
				<link to="1_R_1957" method="M6002" weight="M6002=20.0" toType="2" fromType="2"/>
				<link to="1_R_1958" method="M6002" weight="M6002=20.0" toType="2" fromType="2"/>
				<link to="1_R_1983" method="M6002" weight="M6002=7.35238879038659E-6" fromType="1"/>
				<link to="1_R_1984" method="M6002" weight="M6002=20.0" toType="2" fromType="2"/>
				<link to="1_R_2009" method="M6002" weight="M6002=0.002181285605325108" fromType="1"/>
				<link to="1_R_2026" method="M6002" weight="M6002=20.0" toType="2" fromType="2"/>
				<link to="1_R_2027" method="M6002" weight="M6002=3.7981847025183724E-6" fromType="1"/>
				<link to="1_R_2114" method="M6002" weight="M6002=20.0" toType="2" fromType="2"/>
				<link to="1_R_2173" method="M6002" weight="M6002=20.0" toType="2" fromType="2"/>
				<link to="1_R_2174" method="M6002" weight="M6002=20.0" toType="2" fromType="2"/>
				<link to="1_R_2185" method="M6002" weight="M6002=20.0" toType="2" fromType="2"/>
				<link to="1_R_2186" method="M6002" weight="M6002=1.4122326563734102E-52" toType="1"/>
				<link to="1_R_2187" method="M6002" weight="M6002=0.022088000245817037" toType="1"/>
				<link to="1_R_2190" method="M6002" weight="M6002=3.7981847025183724E-6" fromType="1"/>
				<link to="1_R_2206" method="M6002" weight="M6002=6.24709066573906E-4" fromType="1"/>
				<link to="1_R_2212" method="M6002" weight="M6002=20.0" toType="2" fromType="2"/>
				<link to="1_R_2242" method="M6002" weight="M6002=3.7981847025183724E-6" fromType="1"/>
				<link to="1_R_2323" method="M6002" weight="M6002=6.195854736693598E-4" fromType="1"/>
				<link to="1_R_2340" method="M6002" weight="M6002=20.0" toType="1"/>
				<link to="1_R_2344" method="M6002" weight="M6002=20.0" toType="2" fromType="2"/>
				<link to="1_R_2345" method="M6002" weight="M6002=20.0" toType="2" fromType="2"/>
				<link to="1_R_2379" method="M6002" weight="M6002=20.0" toType="2" fromType="2"/>
				<link to="1_R_2433" method="M6002" weight="M6002=20.0" toType="2" fromType="2"/>
				<link to="1_R_2441" method="M6002" weight="M6002=1.4704777580773182E-6" fromType="1"/>
				<link to="1_R_2455" method="M6002" weight="M6002=1.4704777580773182E-6" fromType="1"/>
				<link to="1_R_2470" method="M6002" weight="M6002=20.0" toType="2" fromType="2"/>
				<link to="1_R_2488" method="M6002" weight="M6002=20.0" toType="2" fromType="2"/>
				<link to="1_R_2501" method="M6002" weight="M6002=6.230605489089836E-4" fromType="1"/>
				<link to="1_R_2507" method="M6002" weight="M6002=2.9013910921965E-6" fromType="1"/>
				<link to="1_R_2538" method="M6002" weight="M6002=20.0" toType="2" fromType="2"/>
				<link to="1_R_2554" method="M6002" weight="M6002=20.0" toType="2" fromType="2"/>
				<link to="1_R_2566" method="M6002" weight="M6002=5.5880028697319206E-24" fromType="1"/>
				<group name="common" value="Model_1"/>
			</data>
		</VNodes>
		<VNodes x="1208" y="445" counter="0" w="0" h="0" linkLoaded="true" group="Model_1">
			<vlabel>pphn[c]</vlabel>
			<data name="1_M_820" index="819" type="1">
				<id name="layout_order" value="3"/>
				<link to="1_R_811" method="M6002" weight="M6002=0.0021324169476505807" fromType="1"/>
				<link to="1_R_2191" method="M6002" weight="M6002=9.107664460248641E-4" toType="1"/>
				<link to="1_R_2192" method="M6002" weight="M6002=0.0012216505015394136" toType="1"/>
				<group name="common" value="Model_1"/>
			</data>
		</VNodes>
		<VNodes x="1194" y="391" counter="0" w="0" h="0" linkLoaded="true" group="Model_1">
			<vlabel>ppgpp[c]</vlabel>
			<data name="1_M_819" index="818" type="1">
				<id name="layout_order" value="0"/>
				<link to="1_R_1321" method="M6002" weight="M6002=20.0" toType="2" fromType="2"/>
				<link to="1_R_1454" method="M6002" weight="M6002=20.0" toType="2" fromType="2"/>
				<link to="1_R_2185" method="M6002" weight="M6002=20.0" toType="2" fromType="2"/>
				<group name="common" value="Model_1"/>
			</data>
		</VNodes>
		<VNodes x="1194" y="389" counter="0" w="0" h="0" linkLoaded="true" group="Model_1">
			<vlabel>ppcoa[c]</vlabel>
			<data name="1_M_818" index="817" type="1">
				<id name="layout_order" value="0"/>
				<link to="1_R_499" method="M6002" weight="M6002=20.0" toType="2" fromType="2"/>
				<link to="1_R_1743" method="M6002" weight="M6002=20.0" toType="2" fromType="2"/>
				<link to="1_R_1815" method="M6002" weight="M6002=20.0" toType="1"/>
				<link to="1_R_1978" method="M6002" weight="M6002=20.0" fromType="1"/>
				<link to="1_R_2184" method="M6002" weight="M6002=20.0" fromType="1"/>
				<link to="1_R_2239" method="M6002" weight="M6002=20.0" toType="2" fromType="2"/>
				<group name="common" value="Model_1"/>
			</data>
		</VNodes>
		<VNodes x="1193" y="388" counter="0" w="0" h="0" linkLoaded="true" group="Model_1">
			<vlabel>ppbng[c]</vlabel>
			<data name="1_M_817" index="816" type="1">
				<id name="layout_order" value="0"/>
				<link to="1_R_1515" method="M6002" weight="M6002=1.1763822064618545E-5" toType="1"/>
				<link to="1_R_2180" method="M6002" weight="M6002=1.1763822064445939E-5" fromType="1"/>
				<group name="common" value="Model_1"/>
			</data>
		</VNodes>
		<VNodes x="1193" y="388" counter="0" w="0" h="0" linkLoaded="true" group="Model_1">
			<vlabel>ppap[c]</vlabel>
			<data name="1_M_816" index="815" type="1">
				<id name="layout_order" value="0"/>
				<link to="1_R_2175" method="M6002" weight="M6002=20.0" toType="2" fromType="2"/>
				<link to="1_R_2239" method="M6002" weight="M6002=20.0" toType="2" fromType="2"/>
				<group name="common" value="Model_1"/>
			</data>
		</VNodes>
		<VNodes x="1192" y="387" counter="0" w="0" h="0" linkLoaded="true" group="Model_1">
			<vlabel>ppal[c]</vlabel>
			<data name="1_M_815" index="814" type="1">
				<id name="layout_order" value="0"/>
				<link to="1_R_631" method="M6002" weight="M6002=20.0" toType="1"/>
				<link to="1_R_2177" method="M6002" weight="M6002=20.0" fromType="1"/>
				<group name="common" value="Model_1"/>
			</data>
		</VNodes>
		<VNodes x="1192" y="387" counter="0" w="0" h="0" linkLoaded="true" group="Model_1">
			<vlabel>ppa[c]</vlabel>
			<data name="1_M_814" index="813" type="1">
				<id name="layout_order" value="0"/>
				<link to="1_R_499" method="M6002" weight="M6002=20.0" toType="2" fromType="2"/>
				<link to="1_R_631" method="M6002" weight="M6002=20.0" fromType="1"/>
				<link to="1_R_2175" method="M6002" weight="M6002=20.0" toType="2" fromType="2"/>
				<link to="1_R_2178" method="M6002" weight="M6002=20.0" toType="2" fromType="2"/>
				<link to="1_R_2184" method="M6002" weight="M6002=20.0" toType="1"/>
				<group name="common" value="Model_1"/>
			</data>
		</VNodes>
		<VNodes x="410" y="400" counter="1" w="440" h="655" labelOn="true" linkLoaded="true" labelSize="18" labelPos="4" labelStyle="2">
			<vlabel>SalMet_Min</vlabel>
			<children>2_R_158,2_M_349,2_R_157,2_M_348,2_R_156,2_M_347,2_R_155,2_M_346,2_R_154,2_M_345,2_R_153,2_M_344,2_R_152,2_M_343,2_R_151,2_M_342,2_R_150,2_M_341,2_M_340,2_R_149,2_R_148,2_M_339,2_R_147,2_M_338,2_R_146,2_M_337,2_M_699,2_R_145,2_M_336,2_M_698,2_R_144,2_M_335,2_M_697,2_R_143,2_M_334,2_M_696,2_R_142,2_M_333,2_M_695,2_R_141,2_M_332,2_M_694,2_R_140,2_M_331,2_M_693,2_M_330,2_M_692,2_M_691,2_M_690,2_R_139,2_R_138,2_M_329,2_R_137,2_R_499,2_M_328,2_R_136,2_R_498,2_M_327,2_M_689,2_R_135,2_R_497,2_M_326,2_M_688,2_R_134,2_R_496,2_M_325,2_M_687,2_R_133,2_R_495,2_M_324,2_M_686,2_R_132,2_R_494,2_M_323,2_M_685,2_R_131,2_R_493,2_M_322,2_M_684,2_R_130,2_R_492,2_M_321,2_M_683,2_R_491,2_M_320,2_M_682,2_R_490,2_M_681,2_M_680,2_M_99,2_M_98,2_M_97,2_M_96,2_M_95,2_M_94,2_M_93,2_R_129,2_M_92,2_R_128,2_M_319,2_M_91,2_R_127,2_R_489,2_M_318,2_M_90,2_R_126,2_R_488,2_M_317,2_M_679,2_R_125,2_R_487,2_M_316,2_M_678,2_R_124,2_R_486,2_M_315,2_M_677,2_R_123,2_R_485,2_M_314,2_M_676,2_R_122,2_R_484,2_M_313,2_M_675,2_R_121,2_R_483,2_M_312,2_M_674,2_R_120,2_R_482,2_M_311,2_M_673,2_R_481,2_M_310,2_M_672,2_R_480,2_M_671,2_M_670,2_M_89,2_M_88,2_M_87,2_M_86,2_M_85,2_M_84,2_M_83,2_R_119,2_M_82,2_R_118,2_M_309,2_M_81,2_R_117,2_R_479,2_M_308,2_M_80,2_R_116,2_R_478,2_M_307,2_M_669,2_R_115,2_R_477,2_M_306,2_M_668,2_R_114,2_R_476,2_M_305,2_M_667,2_R_113,2_R_475,2_M_304,2_M_666,2_R_112,2_R_474,2_M_303,2_M_665,2_R_111,2_R_473,2_M_302,2_M_664,2_R_110,2_R_472,2_M_301,2_M_663,2_R_471,2_M_300,2_M_662,2_R_470,2_M_661,2_M_660,2_M_79,2_M_78,2_M_77,2_M_76,2_M_75,2_M_74,2_M_73,2_R_109,2_M_72,2_R_108,2_M_71,2_R_107,2_R_469,2_M_70,2_R_106,2_R_468,2_M_659,2_R_105,2_R_467,2_M_658,2_R_104,2_R_466,2_M_657,2_R_103,2_R_465,2_M_656,2_R_102,2_R_464,2_M_655,2_R_101,2_R_463,2_M_654,2_R_100,2_R_462,2_M_653,2_R_461,2_M_652,2_R_460,2_M_651,2_M_650,2_M_69,2_M_68,2_M_67,2_M_66,2_M_65,2_M_64,2_M_63,2_M_62,2_M_61,2_R_459,2_M_60,2_R_458,2_M_649,2_R_457,2_M_648,2_R_456,2_M_647,2_R_455,2_M_646,2_R_454,2_M_645,2_R_453,2_M_644,2_R_452,2_M_643,2_R_451,2_M_642,2_R_450,2_M_641,2_M_640,2_M_59,2_M_58,2_M_57,2_M_56,2_M_55,2_M_54,2_M_53,2_M_52,2_M_51,2_R_449,2_M_50,2_R_448,2_M_639,2_R_447,2_M_638,2_R_446,2_M_637,2_R_445,2_M_636,2_R_444,2_M_635,2_R_443,2_M_634,2_R_442,2_M_633,2_R_441,2_M_632,2_R_440,2_M_631,2_M_630,2_M_49,2_M_48,2_M_47,2_M_46,2_M_45,2_M_44,2_M_43,2_M_42,2_M_41,2_R_439,2_M_40,2_R_438,2_M_629,2_R_437,2_R_799,2_M_628,2_R_436,2_R_798,2_M_627,2_R_435,2_R_797,2_M_626,2_R_434,2_R_796,2_M_625,2_R_433,2_R_795,2_M_624,2_R_432,2_R_794,2_M_623,2_R_431,2_R_793,2_M_622,2_R_430,2_R_792,2_M_621,2_R_791,2_M_620,2_R_790,2_M_39,2_M_38,2_M_37,2_M_36,2_M_35,2_M_34,2_M_33,2_M_32,2_M_31,2_R_429,2_M_30,2_R_428,2_M_619,2_R_427,2_R_789,2_M_618,2_R_426,2_R_788,2_M_617,2_R_425,2_R_787,2_M_616,2_R_424,2_R_786,2_M_615,2_R_423,2_R_785,2_M_614,2_R_422,2_R_784,2_M_613,2_R_421,2_R_783,2_M_612,2_R_420,2_R_782,2_M_611,2_R_781,2_M_610,2_R_780,2_M_29,2_M_28,2_M_27,2_M_26,2_M_25,2_M_24,2_M_23,2_M_22,2_M_21,2_R_419,2_M_20,2_R_418,2_M_609,2_R_417,2_R_779,2_M_608,2_R_416,2_R_778,2_M_607,2_R_415,2_R_777,2_M_606,2_R_414,2_R_776,2_M_605,2_R_413,2_R_775,2_M_604,2_R_412,2_R_774,2_M_603,2_R_411,2_R_773,2_M_602,2_R_410,2_R_772,2_M_601,2_R_771,2_M_600,2_R_770,2_M_19,2_M_18,2_M_17,2_M_16,2_M_15,2_M_14,2_M_13,2_M_12,2_M_11,2_R_409,2_M_10,2_R_408,2_R_407,2_R_769,2_R_406,2_R_768,2_R_405,2_R_767,2_R_404,2_R_766,2_R_403,2_R_765,2_R_402,2_R_764,2_R_401,2_R_763,2_R_400,2_R_762,2_R_761,2_R_760,2_R_759,2_R_758,2_R_757,2_R_756,2_R_755,2_R_754,2_R_753,2_R_752,2_M_943,2_R_751,2_M_942,2_R_750,2_M_941,2_M_940,2_R_749,2_R_748,2_M_939,2_R_747,2_M_938,2_R_746,2_M_937,2_R_745,2_M_936,2_R_744,2_M_935,2_R_743,2_M_934,2_R_742,2_M_933,2_R_741,2_M_932,2_R_740,2_M_931,2_M_930,2_R_1099,2_R_1098,2_R_1097,2_R_1096,2_R_1095,2_R_1094,2_R_1093,2_R_1092,2_R_1091,2_R_1090,2_R_739,2_R_738,2_M_929,2_R_737,2_M_928,2_R_736,2_M_927,2_R_735,2_M_926,2_R_734,2_M_925,2_R_733,2_M_924,2_R_732,2_M_923,2_R_731,2_M_922,2_R_730,2_M_921,2_M_920,2_R_1089,2_R_1088,2_R_1087,2_R_1086,2_R_1085,2_R_1084,2_R_1083,2_R_1082,2_R_1081,2_R_1080,2_R_729,2_R_728,2_M_919,2_R_727,2_M_918,2_R_726,2_M_917,2_R_725,2_M_916,2_R_724,2_M_915,2_R_723,2_M_914,2_R_722,2_M_913,2_R_721,2_M_912,2_R_720,2_M_911,2_M_910,2_R_1079,2_R_1078,2_R_1077,2_R_1076,2_R_1075,2_R_1074,2_R_1073,2_R_1072,2_R_1071,2_R_1070,2_R_719,2_R_718,2_M_909,2_R_717,2_M_908,2_R_716,2_M_907,2_R_715,2_M_906,2_R_714,2_M_905,2_R_713,2_M_904,2_R_712,2_M_903,2_R_711,2_M_902,2_R_710,2_M_901,2_M_900,2_R_1069,2_R_1068,2_R_1067,2_R_1066,2_R_1065,2_R_1064,2_R_1063,2_R_1062,2_R_1061,2_R_1060,2_R_709,2_R_708,2_R_707,2_R_706,2_R_705,2_R_704,2_R_703,2_R_702,2_R_701,2_R_700,2_R_1059,2_R_1058,2_R_1057,2_R_1056,2_R_1055,2_R_1054,2_R_1053,2_R_1052,2_R_1051,2_R_1050,2_R_1049,2_R_1048,2_R_1047,2_R_1046,2_R_1045,2_R_1044,2_R_1043,2_R_1042,2_R_1041,2_R_1040,2_M_9,2_M_8,2_M_7,2_M_6,2_M_5,2_M_4,2_M_3,2_M_2,2_M_1,2_R_1039,2_R_1038,2_R_1037,2_R_1036,2_R_1035,2_R_1034,2_R_1033,2_R_1032,2_R_1031,2_R_1030,2_R_1029,2_R_1028,2_R_1027,2_R_1026,2_R_1025,2_R_1024,2_R_1023,2_R_1022,2_R_1021,2_R_1020,2_R_1019,2_R_1018,2_R_1017,2_R_1016,2_R_1015,2_R_1014,2_R_1013,2_R_1012,2_R_1011,2_R_1010,2_R_1009,2_R_1008,2_R_1007,2_R_1006,2_R_1005,2_R_1004,2_R_1003,2_R_1002,2_R_1001,2_R_1000,2_M_299,2_M_298,2_M_297,2_M_296,2_M_295,2_M_294,2_M_293,2_M_292,2_M_291,2_M_290,2_M_289,2_M_288,2_M_287,2_M_286,2_M_285,2_M_284,2_M_283,2_M_282,2_M_281,2_M_280,2_M_279,2_M_278,2_M_277,2_M_276,2_M_275,2_M_274,2_M_273,2_M_272,2_M_271,2_M_270,2_M_269,2_M_268,2_M_267,2_M_266,2_M_265,2_M_264,2_M_263,2_M_262,2_M_261,2_M_260,2_M_259,2_M_258,2_M_257,2_M_256,2_M_255,2_M_254,2_M_253,2_M_252,2_M_251,2_M_250,2_M_249,2_M_248,2_M_247,2_M_246,2_M_245,2_M_244,2_M_243,2_M_242,2_M_241,2_M_240,2_M_239,2_M_238,2_M_237,2_M_599,2_M_236,2_M_598,2_M_235,2_M_597,2_M_234,2_M_596,2_M_233,2_M_595,2_M_232,2_M_594,2_M_231,2_M_593,2_M_230,2_M_592,2_M_591,2_M_590,2_M_229,2_R_399,2_M_228,2_R_398,2_M_227,2_M_589,2_R_397,2_M_226,2_M_588,2_R_396,2_M_225,2_M_587,2_R_395,2_M_224,2_M_586,2_R_394,2_M_223,2_M_585,2_R_393,2_M_222,2_M_584,2_R_392,2_M_221,2_M_583,2_R_391,2_M_220,2_M_582,2_R_390,2_M_581,2_M_580,2_M_219,2_R_389,2_M_218,2_R_388,2_M_217,2_M_579,2_R_387,2_M_216,2_M_578,2_R_386,2_M_215,2_M_577,2_R_385,2_M_214,2_M_576,2_R_384,2_M_213,2_M_575,2_R_383,2_M_212,2_M_574,2_R_382,2_M_211,2_M_573,2_R_381,2_M_210,2_M_572,2_R_380,2_M_571,2_M_570,2_M_209,2_R_379,2_M_208,2_R_378,2_M_207,2_M_569,2_R_377,2_M_206,2_M_568,2_R_376,2_M_205,2_M_567,2_R_375,2_M_204,2_M_566,2_R_374,2_M_203,2_M_565,2_R_373,2_M_202,2_M_564,2_R_372,2_M_201,2_M_563,2_R_371,2_M_200,2_M_562,2_R_370,2_M_561,2_M_560,2_R_369,2_R_368,2_M_559,2_R_367,2_M_558,2_R_366,2_M_557,2_R_365,2_M_556,2_R_364,2_M_555,2_R_363,2_M_554,2_R_362,2_M_553,2_R_361,2_M_552,2_R_360,2_M_551,2_M_550,2_R_359,2_R_358,2_M_549,2_R_357,2_M_548,2_R_356,2_M_547,2_R_355,2_M_546,2_R_354,2_M_545,2_R_353,2_M_544,2_R_352,2_M_543,2_R_351,2_M_542,2_R_350,2_M_541,2_M_540,2_R_349,2_R_348,2_M_539,2_R_347,2_M_538,2_R_346,2_M_537,2_M_899,2_R_345,2_M_536,2_M_898,2_R_344,2_M_535,2_M_897,2_R_343,2_M_896,2_R_342,2_M_895,2_R_341,2_M_532,2_M_894,2_R_340,2_M_531,2_M_893,2_M_530,2_M_892,2_M_891,2_M_890,2_R_339,2_R_338,2_R_337,2_R_699,2_M_528,2_R_336,2_R_698,2_M_527,2_M_889,2_R_335,2_R_697,2_M_526,2_M_888,2_R_334,2_R_696,2_M_525,2_M_887,2_R_333,2_R_695,2_M_524,2_M_886,2_R_332,2_R_694,2_M_523,2_M_885,2_R_331,2_R_693,2_M_522,2_M_884,2_R_330,2_R_692,2_M_521,2_M_883,2_R_691,2_M_520,2_M_882,2_R_690,2_M_881,2_M_880,2_R_329,2_R_328,2_M_519,2_R_327,2_R_689,2_M_518,2_R_326,2_R_688,2_M_517,2_M_879,2_R_325,2_R_687,2_M_516,2_M_878,2_R_324,2_R_686,2_M_515,2_M_877,2_R_323,2_R_685,2_M_514,2_M_876,2_R_322,2_R_684,2_M_513,2_M_875,2_R_321,2_R_683,2_M_512,2_M_874,2_R_320,2_R_682,2_M_511,2_M_873,2_R_681,2_M_510,2_M_872,2_R_680,2_M_871,2_M_870,2_R_319,2_R_318,2_M_509,2_R_317,2_R_679,2_M_508,2_R_316,2_R_678,2_M_507,2_M_869,2_R_315,2_R_677,2_M_506,2_M_868,2_R_314,2_R_676,2_M_505,2_M_867,2_R_313,2_R_675,2_M_504,2_M_866,2_R_312,2_R_674,2_M_503,2_M_865,2_R_311,2_R_673,2_M_502,2_M_864,2_R_310,2_R_672,2_M_501,2_M_863,2_R_671,2_M_500,2_M_862,2_R_670,2_M_861,2_M_860,2_R_309,2_R_308,2_R_307,2_R_669,2_R_306,2_R_668,2_M_859,2_R_305,2_R_667,2_M_858,2_R_304,2_R_666,2_M_857,2_R_303,2_R_665,2_M_856,2_R_302,2_R_664,2_M_855,2_R_301,2_R_663,2_M_854,2_R_300,2_R_662,2_M_853,2_R_661,2_M_852,2_R_660,2_M_851,2_M_850,2_R_659,2_R_658,2_M_849,2_R_657,2_M_848,2_R_656,2_M_847,2_R_655,2_M_846,2_R_654,2_M_845,2_R_653,2_M_844,2_R_652,2_M_843,2_R_651,2_M_842,2_R_650,2_M_841,2_M_840,2_R_649,2_R_648,2_M_839,2_R_647,2_M_838,2_R_646,2_M_837,2_R_645,2_M_836,2_R_644,2_M_835,2_R_643,2_M_834,2_R_642,2_M_833,2_R_641,2_M_832,2_R_640,2_M_831,2_M_830,2_R_639,2_R_638,2_M_829,2_R_637,2_R_999,2_M_828,2_R_636,2_R_998,2_M_827,2_R_635,2_R_997,2_M_826,2_R_634,2_R_996,2_M_825,2_R_633,2_R_995,2_M_824,2_R_632,2_R_994,2_M_823,2_R_631,2_R_993,2_M_822,2_R_630,2_R_992,2_M_821,2_R_991,2_M_820,2_R_990,2_R_629,2_R_628,2_M_819,2_R_627,2_R_989,2_M_818,2_R_626,2_R_988,2_M_817,2_R_625,2_R_987,2_M_816,2_R_624,2_R_986,2_M_815,2_R_623,2_R_985,2_M_814,2_R_622,2_R_984,2_M_813,2_R_621,2_R_983,2_M_812,2_R_620,2_R_982,2_M_811,2_R_981,2_M_810,2_R_980,2_R_619,2_R_618,2_M_809,2_R_617,2_R_979,2_M_808,2_R_616,2_R_978,2_M_807,2_R_615,2_R_977,2_M_806,2_R_976,2_R_614,2_M_805,2_R_975,2_R_613,2_M_804,2_R_974,2_R_612,2_M_803,2_R_973,2_R_611,2_M_802,2_R_972,2_R_610,2_M_801,2_R_971,2_M_800,2_R_970,2_R_609,2_R_608,2_R_969,2_R_607,2_R_968,2_R_606,2_R_967,2_R_605,2_R_966,2_R_604,2_R_965,2_R_603,2_R_964,2_R_602,2_R_963,2_R_601,2_R_962,2_R_600,2_R_961,2_R_960,2_R_959,2_R_958,2_R_957,2_R_956,2_R_955,2_R_954,2_R_953,2_R_952,2_R_951,2_R_950,2_R_949,2_R_948,2_R_947,2_R_946,2_R_945,2_R_944,2_R_943,2_R_942,2_R_941,2_R_940,2_R_939,2_R_938,2_R_937,2_R_936,2_R_935,2_R_934,2_R_933,2_R_932,2_R_931,2_R_930,2_R_99,2_R_1286,2_R_98,2_R_1285,2_R_97,2_R_1284,2_R_96,2_R_1283,2_R_95,2_R_1282,2_R_94,2_R_1281,2_R_93,2_R_1280,2_R_92,2_R_929,2_R_91,2_R_928,2_R_90,2_R_927,2_R_926,2_R_925,2_R_924,2_R_923,2_R_922,2_R_921,2_R_920,2_R_1279,2_R_1278,2_R_1277,2_R_89,2_R_1276,2_R_88,2_R_1275,2_R_87,2_R_1274,2_R_86,2_R_1273,2_R_85,2_R_1272,2_R_84,2_R_1271,2_R_83,2_R_1270,2_R_82,2_R_919,2_R_81,2_R_918,2_R_80,2_R_917,2_R_916,2_R_915,2_R_914,2_R_913,2_R_912,2_R_911,2_R_910,2_R_1269,2_R_1268,2_R_1267,2_R_79,2_R_1266,2_R_78,2_R_1265,2_R_77,2_R_1264,2_R_76,2_R_1263,2_R_75,2_R_1262,2_R_74,2_R_1261,2_R_73,2_R_1260,2_R_72,2_R_909,2_R_71,2_R_908,2_R_70,2_R_907,2_R_906,2_R_905,2_R_904,2_R_903,2_R_902,2_R_901,2_R_900,2_R_1259,2_R_1258,2_R_1257,2_R_69,2_R_1256,2_R_68,2_R_1255,2_R_67,2_R_1254,2_R_66,2_R_1253,2_R_65,2_R_1252,2_R_64,2_R_1251,2_R_63,2_R_1250,2_R_62,2_R_61,2_R_60,2_R_1249,2_R_1248,2_R_1247,2_R_59,2_R_1246,2_R_58,2_R_1245,2_R_57,2_R_1244,2_R_56,2_R_1243,2_R_55,2_R_1242,2_R_54,2_R_1241,2_R_53,2_R_1240,2_R_52,2_R_51,2_R_50,2_R_1239,2_R_1238,2_R_1237,2_R_49,2_R_1236,2_R_48,2_R_1235,2_R_47,2_R_1234,2_M_199,2_R_46,2_R_1233,2_M_198,2_R_45,2_R_1232,2_M_197,2_R_44,2_R_1231,2_M_196,2_R_43,2_R_1230,2_M_195,2_R_42,2_M_194,2_R_41,2_M_193,2_R_40,2_M_192,2_M_191,2_M_190,2_R_1229,2_R_1228,2_R_1227,2_R_39,2_R_1226,2_R_38,2_R_1225,2_R_37,2_R_1224,2_M_189,2_R_36,2_R_1223,2_M_188,2_R_35,2_R_1222,2_M_187,2_R_34,2_R_1221,2_M_186,2_R_33,2_R_1220,2_M_185,2_R_32,2_M_184,2_R_31,2_M_183,2_R_30,2_M_182,2_M_181,2_M_180,2_R_1219,2_R_1218,2_R_1217,2_R_29,2_R_1216,2_R_28,2_R_1215,2_R_27,2_R_1214,2_M_179,2_R_26,2_R_1213,2_M_178,2_R_25,2_R_1212,2_M_177,2_R_24,2_R_1211,2_M_176,2_R_23,2_R_1210,2_M_175,2_R_22,2_M_174,2_R_21,2_M_173,2_R_20,2_M_172,2_M_171,2_M_170,2_R_1209,2_R_1208,2_R_1207,2_R_19,2_R_1206,2_R_18,2_R_1205,2_R_17,2_R_1204,2_M_169,2_R_16,2_R_1203,2_M_168,2_R_15,2_R_1202,2_M_167,2_R_14,2_R_1201,2_M_166,2_R_13,2_R_1200,2_M_165,2_R_12,2_M_164,2_R_11,2_M_163,2_R_10,2_M_162,2_M_161,2_M_160,2_M_159,2_M_158,2_M_157,2_M_156,2_M_155,2_M_154,2_M_153,2_M_152,2_M_151,2_M_150,2_M_149,2_M_148,2_M_147,2_M_146,2_M_145,2_M_144,2_M_143,2_M_142,2_M_141,2_M_140,2_R_9,2_R_8,2_R_7,2_R_6,2_R_5,2_R_4,2_R_3,2_R_2,2_R_1,2_M_139,2_M_138,2_M_137,2_M_499,2_M_136,2_M_498,2_M_135,2_M_497,2_M_134,2_M_496,2_M_133,2_M_495,2_M_132,2_M_494,2_M_131,2_M_493,2_M_130,2_M_492,2_M_491,2_M_490,2_M_129,2_R_299,2_M_128,2_R_298,2_M_127,2_M_489,2_R_297,2_M_126,2_M_488,2_R_296,2_M_125,2_M_487,2_R_295,2_M_124,2_M_486,2_R_294,2_M_123,2_M_485,2_R_293,2_M_122,2_M_484,2_R_292,2_M_121,2_M_483,2_R_291,2_M_120,2_M_482,2_R_290,2_M_481,2_M_480,2_M_119,2_R_289,2_M_118,2_R_288,2_M_117,2_M_479,2_R_287,2_M_116,2_M_478,2_R_286,2_M_115,2_M_477,2_R_285,2_M_114,2_M_476,2_R_284,2_M_113,2_M_475,2_R_283,2_M_112,2_M_474,2_R_282,2_M_111,2_M_473,2_R_281,2_M_110,2_M_472,2_R_280,2_M_471,2_M_470,2_M_109,2_R_279,2_M_108,2_R_278,2_M_107,2_M_469,2_R_277,2_M_106,2_M_468,2_R_276,2_M_105,2_M_467,2_R_275,2_M_104,2_M_466,2_R_274,2_M_103,2_M_465,2_R_273,2_M_102,2_M_464,2_R_272,2_M_101,2_M_463,2_R_271,2_M_100,2_M_462,2_R_270,2_M_461,2_M_460,2_R_269,2_R_268,2_M_459,2_R_267,2_M_458,2_R_266,2_M_457,2_R_265,2_M_456,2_R_264,2_M_455,2_R_263,2_M_454,2_R_262,2_M_453,2_R_261,2_M_452,2_R_260,2_M_451,2_M_450,2_R_259,2_R_258,2_M_449,2_R_257,2_M_448,2_R_256,2_M_447,2_R_255,2_M_446,2_R_254,2_M_445,2_R_253,2_M_444,2_R_252,2_M_443,2_R_251,2_M_442,2_R_250,2_M_441,2_M_440,2_R_249,2_R_248,2_M_439,2_R_247,2_M_438,2_R_246,2_M_437,2_M_799,2_R_245,2_M_436,2_M_798,2_R_244,2_M_435,2_M_797,2_R_243,2_M_434,2_M_796,2_R_242,2_M_433,2_M_795,2_R_241,2_M_432,2_M_794,2_R_240,2_M_431,2_M_793,2_M_430,2_M_792,2_M_791,2_M_790,2_R_239,2_R_238,2_M_429,2_R_599,2_R_237,2_M_428,2_R_598,2_R_236,2_M_427,2_M_789,2_R_597,2_R_235,2_M_426,2_M_788,2_R_596,2_R_234,2_M_425,2_M_787,2_R_595,2_R_233,2_M_424,2_M_786,2_R_594,2_R_232,2_M_423,2_M_785,2_R_593,2_R_231,2_M_422,2_M_784,2_R_592,2_R_230,2_M_421,2_M_783,2_R_591,2_M_420,2_M_782,2_R_590,2_M_781,2_M_780,2_R_229,2_R_228,2_M_419,2_R_589,2_R_227,2_M_418,2_R_588,2_R_226,2_M_417,2_M_779,2_R_587,2_R_225,2_M_416,2_M_778,2_R_586,2_R_224,2_M_415,2_M_777,2_R_585,2_R_223,2_M_414,2_M_776,2_R_584,2_R_222,2_M_413,2_M_775,2_R_583,2_R_221,2_M_412,2_M_774,2_R_582,2_R_220,2_M_411,2_M_773,2_R_581,2_M_410,2_M_772,2_R_580,2_M_771,2_M_770,2_R_219,2_R_218,2_M_409,2_R_579,2_R_217,2_M_408,2_R_578,2_R_216,2_M_407,2_M_769,2_R_577,2_R_215,2_M_406,2_M_768,2_R_576,2_R_214,2_M_405,2_M_767,2_R_575,2_R_213,2_M_404,2_M_766,2_R_574,2_R_212,2_M_403,2_M_765,2_R_573,2_R_211,2_M_402,2_M_764,2_R_572,2_R_210,2_M_401,2_M_763,2_R_571,2_M_400,2_M_762,2_R_570,2_M_761,2_M_760,2_R_209,2_R_208,2_R_569,2_R_207,2_R_568,2_R_206,2_M_759,2_R_567,2_R_205,2_M_758,2_R_566,2_M_757,2_R_204,2_R_565,2_M_756,2_R_203,2_R_564,2_M_755,2_R_202,2_R_563,2_M_754,2_R_201,2_R_562,2_M_753,2_R_200,2_R_561,2_M_752,2_R_560,2_M_751,2_M_750,2_R_559,2_R_558,2_M_749,2_R_557,2_M_748,2_R_556,2_M_747,2_R_555,2_M_746,2_R_554,2_M_745,2_R_553,2_M_744,2_R_552,2_M_743,2_R_551,2_M_742,2_R_550,2_M_741,2_M_740,2_R_549,2_R_548,2_M_739,2_R_547,2_M_738,2_R_546,2_M_737,2_R_545,2_M_736,2_R_544,2_M_735,2_R_543,2_M_734,2_R_542,2_M_733,2_R_541,2_M_732,2_R_540,2_M_731,2_M_730,2_R_539,2_R_538,2_M_729,2_R_899,2_R_537,2_M_728,2_R_898,2_R_536,2_M_727,2_R_897,2_R_535,2_M_726,2_R_896,2_R_534,2_M_725,2_R_895,2_R_533,2_M_724,2_R_894,2_R_532,2_M_723,2_R_893,2_R_531,2_M_722,2_R_892,2_R_530,2_M_721,2_R_891,2_M_720,2_R_890,2_R_529,2_R_528,2_M_719,2_R_889,2_R_527,2_M_718,2_R_888,2_R_526,2_M_717,2_R_887,2_R_525,2_M_716,2_R_886,2_R_524,2_M_715,2_R_885,2_R_523,2_M_714,2_R_884,2_R_522,2_M_713,2_R_883,2_R_521,2_M_712,2_R_882,2_R_520,2_M_711,2_R_881,2_M_710,2_R_880,2_R_519,2_R_518,2_M_709,2_R_879,2_R_517,2_M_708,2_R_878,2_R_516,2_M_707,2_R_877,2_R_515,2_M_706,2_R_876,2_R_514,2_M_705,2_R_875,2_R_513,2_M_704,2_R_874,2_R_512,2_M_703,2_R_873,2_R_511,2_M_702,2_R_872,2_R_510,2_M_701,2_R_871,2_M_700,2_R_870,2_R_509,2_R_508,2_R_869,2_R_507,2_R_868,2_R_506,2_R_867,2_R_505,2_R_866,2_R_504,2_R_865,2_R_503,2_R_864,2_R_502,2_R_863,2_R_501,2_R_862,2_R_500,2_R_861,2_R_860,2_R_859,2_R_858,2_R_857,2_R_856,2_R_855,2_R_854,2_R_853,2_R_852,2_R_851,2_R_850,2_R_849,2_R_848,2_R_847,2_R_846,2_R_845,2_R_844,2_R_843,2_R_842,2_R_841,2_R_840,2_R_1199,2_R_1198,2_R_1197,2_R_1196,2_R_1195,2_R_1194,2_R_1193,2_R_1192,2_R_1191,2_R_1190,2_R_839,2_R_838,2_R_837,2_R_836,2_R_835,2_R_834,2_R_833,2_R_832,2_R_831,2_R_830,2_R_1189,2_R_1188,2_R_1187,2_R_1186,2_R_1185,2_R_1184,2_R_1183,2_R_1182,2_R_1181,2_R_1180,2_R_829,2_R_828,2_R_827,2_R_826,2_R_825,2_R_824,2_R_823,2_R_822,2_R_821,2_R_820,2_R_1179,2_R_1178,2_R_1177,2_R_1176,2_R_1175,2_R_1174,2_R_1173,2_R_1172,2_R_1171,2_R_1170,2_R_819,2_R_818,2_R_817,2_R_816,2_R_815,2_R_814,2_R_813,2_R_812,2_R_811,2_R_810,2_R_1169,2_R_1168,2_R_1167,2_R_1166,2_R_1165,2_R_1164,2_R_1163,2_R_1162,2_R_1161,2_R_1160,2_R_809,2_R_808,2_R_807,2_R_806,2_R_805,2_R_804,2_R_803,2_R_802,2_R_801,2_R_800,2_R_1159,2_R_1158,2_R_1157,2_R_1156,2_R_1155,2_R_1154,2_R_1153,2_R_1152,2_R_1151,2_R_1150,2_R_1149,2_R_1148,2_R_1147,2_R_1146,2_R_1145,2_R_1144,2_R_1143,2_R_1142,2_R_1141,2_R_1140,2_R_1139,2_R_1138,2_R_1137,2_R_1136,2_R_1135,2_R_1134,2_R_1133,2_R_1132,2_R_1131,2_R_1130,2_R_1129,2_R_1128,2_R_1127,2_R_1126,2_R_1125,2_R_1124,2_R_1123,2_R_1122,2_R_1121,2_R_1120,2_R_1119,2_R_1118,2_R_1117,2_R_1116,2_R_1115,2_R_1114,2_R_1113,2_R_1112,2_R_1111,2_R_1110,2_R_1109,2_R_1108,2_R_1107,2_R_1106,2_R_1105,2_R_1104,2_R_1103,2_R_1102,2_R_1101,2_R_1100,2_M_399,2_M_398,2_M_397,2_M_396,2_M_395,2_M_394,2_M_393,2_M_392,2_M_391,2_M_390,2_R_199,2_R_198,2_M_389,2_R_197,2_M_388,2_R_196,2_M_387,2_R_195,2_M_386,2_R_194,2_M_385,2_R_193,2_M_384,2_R_192,2_M_383,2_R_191,2_M_382,2_R_190,2_M_381,2_M_380,2_R_189,2_R_188,2_M_379,2_R_187,2_M_378,2_R_186,2_M_377,2_R_185,2_M_376,2_R_184,2_M_375,2_R_183,2_M_374,2_R_182,2_M_373,2_R_181,2_M_372,2_R_180,2_M_371,2_M_370,2_R_179,2_R_178,2_M_369,2_R_177,2_M_368,2_R_176,2_M_367,2_R_175,2_M_366,2_R_174,2_M_365,2_R_173,2_M_364,2_R_172,2_M_363,2_R_171,2_M_362,2_R_170,2_M_361,2_M_360,2_R_169,2_R_168,2_M_359,2_R_167,2_M_358,2_R_166,2_M_357,2_R_165,2_M_356,2_R_164,2_M_355,2_R_163,2_M_354,2_R_162,2_M_353,2_R_161,2_M_352,2_R_160,2_M_351,2_M_350,2_R_159,</children>
			<data name="Model_2" index="10859" type="3">
				<link to="nh4%5Be%5D" method="M6002" weight="M6002=0.031446000370865326" fromType="1">
					<id name="edge_tcolor" value="java.awt.Color[r=255,g=0,b=0]"/>
				</link>
				<link to="met-L%5Be%5D" method="M6002" weight="M6002=0.0020031439688527964" toType="1">
					<id name="edge_tcolor" value="java.awt.Color[r=125,g=125,b=125]"/>
				</link>
				<link to="h%5Be%5D" method="M6002" weight="M6002=0.0015433281579785752" toType="1"/>
				<link to="h2o%5Be%5D" method="M6002" weight="M6002=0.1617764313522632" toType="1">
					<id name="edge_tcolor" value="java.awt.Color[r=0,g=0,b=255]"/>
				</link>
				<link to="gal%5Be%5D" method="M6002" weight="M6002=0.02748994791510537" fromType="1">
					<id name="edge_tcolor" value="java.awt.Color[r=125,g=125,b=125]"/>
				</link>
				<link to="for%5Be%5D" method="M6002" weight="M6002=0.005713585831022619" fromType="1"/>
				<link to="co2%5Be%5D" method="M6002" weight="M6002=0.08393684745800291" toType="1">
					<id name="edge_tcolor" value="java.awt.Color[r=0,g=0,b=255]"/>
				</link>
				<link to="ac%5Be%5D" method="M6002" weight="M6002=0.013560291843895577" fromType="1">
					<id name="edge_tcolor" value="java.awt.Color[r=125,g=125,b=125]"/>
				</link>
				<link to="so4%5Be%5D" method="M6002" weight="M6002=0.0023288712033012375" fromType="1">
					<id name="edge_tcolor" value="java.awt.Color[r=255,g=0,b=0]"/>
				</link>
				<link to="pi%5Be%5D" method="M6002" weight="M6002=0.0023762549062500493" fromType="1">
					<id name="edge_tcolor" value="java.awt.Color[r=255,g=0,b=0]"/>
				</link>
				<link to="o2%5Be%5D" method="M6002" weight="M6002=0.07674992743565347" fromType="1">
					<id name="edge_tcolor" value="java.awt.Color[r=255,g=0,b=0]"/>
				</link>
			</data>
		</VNodes>
		<VNodes x="1192" y="387" counter="0" w="0" h="0" linkLoaded="true" group="Model_1">
			<vlabel>poaac[c]</vlabel>
			<data name="1_M_813" index="812" type="1">
				<id name="layout_order" value="0"/>
				<link to="1_R_2170" method="M6002" weight="M6002=20.0" toType="2" fromType="2"/>
				<link to="1_R_2539" method="M6002" weight="M6002=20.0" toType="2" fromType="2"/>
				<group name="common" value="Model_1"/>
			</data>
		</VNodes>
		<VNodes x="1054" y="401" counter="1" w="450" h="647" labelOn="true" linkLoaded="true" labelSize="18" labelPos="4" labelStyle="2">
			<vlabel>EC_iJO_metKO_Min</vlabel>
			<children>1_M_1039,1_M_1038,1_M_1037,1_M_1036,1_M_1035,1_M_1034,1_M_1033,1_M_1032,1_M_1031,1_M_1030,1_M_1029,1_M_1028,1_M_1027,1_M_1026,1_M_1025,1_M_1024,1_M_1023,1_M_1022,1_M_1021,1_M_1020,1_M_1019,1_M_1018,1_M_1017,1_M_1016,1_M_1015,1_M_1014,1_M_1013,1_M_1012,1_M_1011,1_M_1010,1_M_1009,1_M_1008,1_M_1007,1_M_1006,1_M_1005,1_M_1004,1_M_1003,1_M_1002,1_M_1001,1_M_1000,1_M_299,1_M_298,1_M_297,1_M_296,1_M_295,1_M_294,1_M_293,1_M_292,1_M_291,1_M_290,1_R_499,1_R_497,1_R_496,1_R_495,1_R_494,1_R_492,1_R_491,1_R_490,1_M_289,1_M_288,1_M_287,1_M_286,1_M_285,1_M_284,1_M_283,1_M_282,1_M_281,1_M_280,1_M_1699,1_M_1698,1_M_1697,1_M_1696,1_M_1695,1_M_1694,1_M_1693,1_R_482,1_M_1692,1_R_481,1_M_1691,1_R_480,1_M_1690,1_M_279,1_M_278,1_M_277,1_M_276,1_M_275,1_M_274,1_M_273,1_M_272,1_M_271,1_M_270,1_R_479,1_M_1689,1_R_478,1_M_1688,1_R_477,1_M_1687,1_R_476,1_M_1686,1_R_475,1_M_1685,1_R_474,1_M_1684,1_R_473,1_M_1683,1_R_472,1_M_1682,1_R_471,1_M_1681,1_R_470,1_M_1680,1_M_269,1_M_268,1_M_267,1_M_266,1_M_265,1_M_264,1_M_263,1_M_262,1_M_261,1_M_260,1_R_469,1_M_1679,1_R_468,1_M_1678,1_R_467,1_M_1677,1_R_466,1_M_1676,1_R_465,1_M_1675,1_R_464,1_M_1674,1_R_463,1_M_1673,1_R_462,1_M_1672,1_R_461,1_M_1671,1_R_460,1_M_1670,1_R_99,1_R_98,1_R_97,1_R_96,1_R_95,1_M_259,1_R_94,1_M_258,1_R_93,1_M_257,1_R_92,1_M_256,1_R_91,1_M_255,1_R_90,1_M_254,1_M_253,1_M_252,1_M_251,1_M_250,1_R_459,1_M_1669,1_R_458,1_M_1668,1_R_457,1_M_1667,1_R_456,1_M_1666,1_R_455,1_M_1665,1_R_454,1_M_1664,1_R_453,1_M_1663,1_R_452,1_M_1662,1_R_451,1_M_1661,1_R_450,1_M_1660,1_R_89,1_R_88,1_R_87,1_R_86,1_R_85,1_M_249,1_R_84,1_M_248,1_R_83,1_M_247,1_R_82,1_M_246,1_R_81,1_M_245,1_R_80,1_M_244,1_M_243,1_M_242,1_M_241,1_R_449,1_M_1659,1_R_448,1_M_1658,1_R_447,1_M_1657,1_R_446,1_M_1656,1_R_445,1_M_1655,1_R_444,1_M_1654,1_R_443,1_M_1653,1_R_442,1_M_1652,1_R_441,1_M_1651,1_R_440,1_M_1650,1_R_79,1_R_78,1_R_77,1_R_76,1_R_75,1_M_239,1_R_74,1_M_238,1_R_73,1_M_237,1_R_72,1_M_236,1_R_71,1_M_235,1_R_70,1_M_234,1_M_233,1_M_230,1_R_439,1_M_1649,1_R_438,1_M_1648,1_R_437,1_M_1647,1_R_436,1_M_1646,1_R_435,1_M_1645,1_R_434,1_M_1644,1_R_433,1_M_1643,1_R_432,1_M_1642,1_R_431,1_M_1641,1_R_430,1_M_1640,1_R_69,1_R_68,1_R_67,1_R_66,1_R_65,1_M_229,1_R_64,1_M_228,1_R_63,1_M_227,1_R_62,1_M_226,1_R_61,1_M_225,1_R_60,1_M_224,1_M_223,1_M_222,1_M_221,1_M_220,1_R_429,1_M_1639,1_R_428,1_M_1638,1_R_427,1_M_1637,1_R_426,1_M_1636,1_R_425,1_M_1635,1_R_424,1_M_1634,1_R_423,1_M_1633,1_R_422,1_M_1632,1_R_421,1_M_1631,1_R_420,1_M_1630,1_R_59,1_R_58,1_R_57,1_R_56,1_R_55,1_M_219,1_R_54,1_M_218,1_R_53,1_M_217,1_R_52,1_M_216,1_R_51,1_M_215,1_R_50,1_M_214,1_M_213,1_M_212,1_M_211,1_M_210,1_R_419,1_M_1629,1_R_418,1_M_1628,1_R_417,1_M_1627,1_R_416,1_M_1626,1_R_415,1_M_1625,1_R_414,1_M_1624,1_R_413,1_M_1623,1_R_412,1_M_1622,1_R_411,1_M_1621,1_R_410,1_M_1620,1_R_49,1_R_48,1_R_47,1_R_46,1_R_45,1_M_209,1_R_44,1_M_208,1_R_43,1_M_207,1_R_42,1_M_206,1_R_41,1_M_205,1_R_40,1_M_204,1_M_203,1_M_202,1_M_201,1_M_200,1_R_409,1_M_1619,1_R_408,1_M_1618,1_R_407,1_M_1617,1_R_406,1_M_1616,1_R_405,1_M_1615,1_R_404,1_M_1614,1_R_403,1_M_1613,1_R_402,1_M_1612,1_R_401,1_M_1611,1_R_400,1_R_39,1_R_38,1_R_37,1_R_36,1_R_35,1_R_34,1_R_33,1_R_32,1_R_31,1_R_30,1_M_1609,1_M_1607,1_M_1606,1_M_1605,1_M_1604,1_M_1603,1_M_1602,1_M_1601,1_M_1600,1_R_29,1_R_28,1_R_27,1_R_26,1_R_25,1_R_24,1_R_23,1_R_22,1_R_21,1_R_20,1_R_19,1_R_18,1_R_17,1_R_16,1_R_15,1_R_14,1_R_13,1_R_12,1_R_11,1_M_899,1_R_10,1_M_898,1_M_897,1_M_896,1_M_895,1_M_894,1_M_893,1_M_892,1_M_891,1_M_890,1_R_1499,1_R_2583,1_R_1498,1_R_2582,1_R_1497,1_R_2581,1_R_1496,1_R_2580,1_R_1495,1_R_1494,1_R_1493,1_R_1492,1_R_1491,1_R_1490,1_M_889,1_M_888,1_M_887,1_M_886,1_M_885,1_M_884,1_M_883,1_M_882,1_M_881,1_M_880,1_R_2579,1_R_2578,1_R_2577,1_R_2576,1_R_2575,1_R_2574,1_R_1489,1_R_2573,1_R_1488,1_R_2572,1_R_1487,1_R_2571,1_R_1486,1_R_2570,1_R_1485,1_R_1484,1_R_1483,1_R_1482,1_R_1481,1_R_1480,1_M_879,1_M_878,1_M_877,1_M_876,1_M_875,1_M_874,1_M_873,1_M_872,1_M_871,1_M_870,1_R_2569,1_R_2568,1_R_2567,1_R_2566,1_R_2565,1_R_2564,1_R_1479,1_R_2563,1_R_1478,1_R_2562,1_R_1477,1_R_2561,1_R_1476,1_R_2560,1_R_1475,1_R_1474,1_R_1473,1_R_1472,1_R_1471,1_R_1470,1_M_869,1_M_868,1_M_867,1_M_866,1_M_865,1_M_864,1_M_863,1_M_862,1_M_861,1_M_860,1_R_2559,1_R_2558,1_R_2557,1_R_2556,1_R_2555,1_R_2554,1_R_1469,1_R_2553,1_R_1468,1_R_2552,1_R_1467,1_R_2551,1_R_1466,1_R_2550,1_R_1465,1_R_1464,1_R_1463,1_R_1462,1_R_1461,1_R_1460,1_M_859,1_M_858,1_M_857,1_M_856,1_M_855,1_M_854,1_M_853,1_M_852,1_M_851,1_M_850,1_R_2549,1_R_2548,1_R_2547,1_R_2546,1_R_2545,1_R_2544,1_R_1459,1_R_2543,1_R_1458,1_R_2542,1_R_1457,1_R_2541,1_R_1456,1_R_2540,1_R_1455,1_R_1454,1_R_1453,1_R_1452,1_R_1451,1_R_1450,1_M_849,1_M_848,1_M_847,1_M_846,1_M_845,1_M_844,1_M_843,1_M_842,1_M_841,1_M_840,1_R_2539,1_R_2538,1_R_2537,1_R_2536,1_R_2535,1_R_2534,1_R_1449,1_R_2533,1_R_1448,1_R_2532,1_R_1447,1_R_2531,1_R_1446,1_R_2530,1_R_1445,1_R_1444,1_R_1443,1_R_1442,1_R_1441,1_R_1440,1_M_839,1_M_838,1_M_837,1_M_836,1_M_835,1_M_834,1_M_833,1_M_832,1_M_831,1_M_830,1_R_2529,1_R_2528,1_R_2527,1_R_2526,1_R_2524,1_R_1439,1_R_2523,1_R_1438,1_R_2522,1_R_1437,1_R_2521,1_R_1436,1_R_2520,1_R_1435,1_R_1434,1_R_1433,1_R_1432,1_R_1431,1_R_1430,1_M_829,1_M_828,1_M_827,1_M_826,1_M_825,1_M_824,1_M_823,1_M_822,1_M_821,1_M_820,1_R_2519,1_R_2518,1_R_2517,1_R_2516,1_R_2515,1_R_2514,1_R_1429,1_R_2513,1_R_1428,1_R_2512,1_R_1427,1_R_2511,1_R_1426,1_R_2510,1_R_1425,1_R_1424,1_R_1423,1_R_1422,1_R_1421,1_R_1420,1_M_819,1_M_818,1_M_817,1_M_816,1_M_815,1_M_814,1_M_813,1_M_812,1_M_811,1_M_810,1_R_2509,1_R_2508,1_R_2507,1_R_2506,1_R_2505,1_R_2504,1_R_1419,1_R_2503,1_R_1418,1_R_2502,1_R_1417,1_R_2501,1_R_1416,1_R_2500,1_R_1415,1_R_1414,1_R_1413,1_R_1412,1_R_1411,1_R_1410,1_M_809,1_M_807,1_M_806,1_M_805,1_M_804,1_M_803,1_M_802,1_M_801,1_M_800,1_R_1409,1_R_1408,1_R_1407,1_R_1406,1_R_1405,1_R_1404,1_R_1403,1_R_1402,1_R_1401,1_R_1400,1_M_199,1_M_198,1_M_197,1_M_196,1_M_195,1_M_194,1_M_193,1_M_192,1_M_191,1_M_190,1_R_399,1_R_398,1_R_397,1_R_396,1_R_395,1_R_394,1_R_393,1_R_392,1_R_391,1_R_390,1_M_189,1_M_188,1_M_187,1_M_186,1_M_185,1_M_184,1_M_183,1_M_182,1_M_181,1_M_180,1_R_389,1_M_1599,1_R_388,1_M_1598,1_R_387,1_M_1597,1_R_386,1_M_1596,1_R_385,1_M_1595,1_R_384,1_M_1594,1_R_383,1_M_1593,1_R_382,1_M_1592,1_R_381,1_M_1591,1_R_380,1_M_1590,1_M_179,1_M_178,1_M_177,1_M_176,1_M_175,1_M_174,1_M_173,1_M_172,1_M_171,1_M_170,1_R_379,1_M_1589,1_R_378,1_M_1588,1_R_377,1_M_1587,1_R_376,1_M_1586,1_R_375,1_M_1585,1_R_374,1_M_1584,1_R_373,1_M_1583,1_R_372,1_M_1582,1_R_371,1_M_1581,1_R_370,1_M_1580,1_M_169,1_M_168,1_M_167,1_M_166,1_M_165,1_M_164,1_M_163,1_M_162,1_M_161,1_M_160,1_R_369,1_M_1579,1_R_368,1_M_1578,1_R_367,1_M_1577,1_R_366,1_M_1576,1_R_365,1_M_1575,1_R_364,1_M_1574,1_R_363,1_M_1573,1_R_362,1_M_1572,1_R_361,1_M_1571,1_R_360,1_M_1570,1_M_159,1_M_158,1_M_157,1_M_156,1_M_155,1_M_154,1_M_153,1_M_152,1_M_151,1_M_150,1_R_359,1_M_1569,1_R_358,1_M_1568,1_R_357,1_M_1567,1_R_356,1_M_1566,1_R_355,1_M_1565,1_R_354,1_M_1564,1_R_353,1_M_1563,1_R_352,1_M_1562,1_R_351,1_M_1561,1_R_350,1_M_1560,1_M_149,1_M_148,1_M_147,1_M_146,1_M_145,1_M_144,1_M_143,1_M_142,1_M_141,1_M_140,1_R_349,1_M_1559,1_R_348,1_M_1558,1_R_347,1_M_1557,1_R_346,1_M_1556,1_R_345,1_M_1555,1_R_344,1_M_1554,1_R_343,1_M_1553,1_R_342,1_M_1552,1_R_341,1_M_1551,1_R_340,1_M_1550,1_M_138,1_M_137,1_M_136,1_M_135,1_M_134,1_M_133,1_M_132,1_M_131,1_M_130,1_R_339,1_M_1549,1_R_338,1_M_1548,1_R_337,1_M_1547,1_R_336,1_M_1546,1_R_335,1_M_1545,1_R_334,1_M_1544,1_R_333,1_M_1543,1_R_332,1_M_1542,1_R_331,1_M_1541,1_R_330,1_M_1540,1_M_129,1_M_128,1_M_127,1_M_126,1_M_125,1_M_124,1_M_123,1_M_122,1_M_121,1_M_120,1_R_329,1_M_1539,1_R_328,1_M_1538,1_R_327,1_M_1537,1_R_326,1_M_1536,1_R_325,1_M_1535,1_R_324,1_M_1534,1_R_323,1_M_1533,1_R_322,1_M_1532,1_R_321,1_M_1531,1_R_320,1_M_1530,1_M_119,1_M_118,1_M_117,1_M_116,1_M_115,1_M_114,1_M_113,1_M_112,1_M_111,1_M_110,1_R_319,1_M_1529,1_R_318,1_M_1528,1_R_317,1_M_1527,1_R_316,1_M_1526,1_R_315,1_M_1525,1_R_314,1_M_1524,1_R_313,1_M_1523,1_R_312,1_M_1522,1_R_311,1_M_1521,1_R_310,1_M_1520,1_M_109,1_M_108,1_M_107,1_M_106,1_M_105,1_M_104,1_M_103,1_M_102,1_M_101,1_M_100,1_R_309,1_M_1519,1_R_308,1_M_1518,1_R_307,1_M_1517,1_R_306,1_M_1516,1_R_305,1_M_1515,1_R_304,1_M_1514,1_R_303,1_M_1513,1_R_302,1_M_1512,1_R_301,1_M_1511,1_R_300,1_M_1510,1_M_1509,1_M_1508,1_M_1507,1_M_1506,1_M_1505,1_M_1504,1_M_1503,1_M_1502,1_M_1501,1_M_1500,1_M_9,1_M_8,1_M_7,1_M_6,1_M_5,1_M_4,1_M_3,1_M_2,1_M_1,1_R_2499,1_R_2498,1_R_2497,1_R_2496,1_R_2495,1_R_2494,1_R_2493,1_R_2492,1_R_2491,1_R_2490,1_M_799,1_M_798,1_M_797,1_M_796,1_M_795,1_M_794,1_M_793,1_M_792,1_M_791,1_M_790,1_R_999,1_R_998,1_R_997,1_R_2489,1_R_996,1_R_2488,1_R_995,1_R_2487,1_R_994,1_R_2486,1_R_993,1_R_2485,1_R_992,1_R_2484,1_R_991,1_R_1399,1_R_2483,1_R_990,1_R_1398,1_R_2482,1_R_1397,1_R_2481,1_R_1396,1_R_2480,1_R_1395,1_R_1394,1_R_1393,1_R_1392,1_R_1391,1_R_1390,1_M_789,1_M_788,1_M_787,1_M_786,1_M_785,1_M_784,1_M_783,1_M_782,1_M_781,1_M_780,1_R_989,1_R_988,1_R_2479,1_R_986,1_R_2478,1_R_985,1_R_2477,1_R_984,1_R_2476,1_R_983,1_R_2475,1_R_982,1_R_2474,1_R_981,1_R_1389,1_R_2473,1_R_980,1_R_1388,1_R_2472,1_R_1387,1_R_2471,1_R_1386,1_R_2470,1_R_1385,1_R_1384,1_R_1383,1_R_1382,1_R_1381,1_R_1380,1_M_779,1_M_778,1_M_777,1_M_776,1_M_775,1_M_774,1_M_773,1_M_772,1_M_771,1_M_770,1_R_979,1_R_977,1_R_2469,1_R_976,1_R_2468,1_R_975,1_R_2467,1_R_974,1_R_973,1_R_2465,1_R_972,1_R_2464,1_R_971,1_R_1379,1_R_2463,1_R_970,1_R_1378,1_R_2462,1_R_1377,1_R_2461,1_R_1376,1_R_2460,1_R_1375,1_R_1374,1_R_1373,1_R_1372,1_R_1371,1_R_1370,1_M_769,1_M_768,1_M_767,1_M_766,1_M_765,1_M_764,1_M_763,1_M_762,1_M_761,1_M_760,1_R_969,1_R_968,1_R_967,1_R_2459,1_R_966,1_R_2458,1_R_965,1_R_2457,1_R_964,1_R_2456,1_R_963,1_R_2455,1_R_962,1_R_2454,1_R_961,1_R_1369,1_R_2453,1_R_960,1_R_1368,1_R_2452,1_R_1367,1_R_2451,1_R_1366,1_R_2450,1_R_1365,1_R_1364,1_R_1363,1_R_1362,1_R_1361,1_R_1360,1_M_759,1_M_758,1_M_757,1_M_756,1_M_755,1_M_753,1_M_752,1_M_751,1_M_750,1_R_959,1_R_958,1_R_957,1_R_2449,1_R_956,1_R_2448,1_R_955,1_R_2447,1_R_954,1_R_2446,1_R_953,1_R_2445,1_R_952,1_R_2444,1_R_951,1_R_1359,1_R_2443,1_R_950,1_R_1358,1_R_2442,1_R_1357,1_R_2441,1_R_1356,1_R_2440,1_R_1355,1_R_1354,1_R_1353,1_R_1352,1_R_1351,1_R_1350,1_M_749,1_M_748,1_M_747,1_M_746,1_M_745,1_M_744,1_M_743,1_M_742,1_M_741,1_M_740,1_R_949,1_R_948,1_R_947,1_R_2439,1_R_946,1_R_2438,1_R_945,1_R_2437,1_R_944,1_R_2436,1_R_943,1_R_2435,1_R_942,1_R_2434,1_R_941,1_R_1349,1_R_2433,1_R_940,1_R_1348,1_R_2432,1_R_1347,1_R_2431,1_R_1346,1_R_2430,1_R_1345,1_R_1344,1_R_1343,1_R_1342,1_R_1341,1_R_1340,1_M_739,1_M_737,1_M_736,1_M_735,1_M_734,1_M_733,1_M_732,1_M_731,1_M_730,1_R_939,1_R_938,1_R_937,1_R_2429,1_R_936,1_R_2428,1_R_935,1_R_2427,1_R_934,1_R_2426,1_R_933,1_R_2425,1_R_932,1_R_2424,1_R_931,1_R_1339,1_R_2423,1_R_930,1_R_1338,1_R_2422,1_R_1337,1_R_2421,1_R_1336,1_R_2420,1_R_1335,1_R_1334,1_R_1333,1_R_1332,1_R_1331,1_R_1330,1_M_729,1_M_728,1_M_727,1_M_726,1_M_725,1_M_724,1_M_723,1_M_722,1_M_721,1_M_720,1_R_929,1_R_928,1_R_927,1_R_2419,1_R_926,1_R_2418,1_R_925,1_R_2417,1_R_924,1_R_2416,1_R_923,1_R_2415,1_R_922,1_R_2414,1_R_921,1_R_1329,1_R_2413,1_R_920,1_R_1328,1_R_2412,1_R_1327,1_R_2411,1_R_1326,1_R_2410,1_R_1325,1_R_1324,1_R_1323,1_R_1322,1_R_1321,1_R_1320,1_M_719,1_M_718,1_M_717,1_M_716,1_M_715,1_M_714,1_M_713,1_M_712,1_M_711,1_M_710,1_R_919,1_R_918,1_R_917,1_R_2409,1_R_916,1_R_2408,1_R_915,1_R_2407,1_R_914,1_R_2406,1_R_913,1_R_2405,1_R_912,1_R_2404,1_R_911,1_R_1319,1_R_2403,1_R_910,1_R_1318,1_R_2402,1_R_1317,1_R_2401,1_R_1316,1_R_2400,1_R_1315,1_R_1314,1_R_1313,1_R_1312,1_R_1311,1_R_1310,1_M_709,1_M_708,1_M_707,1_M_706,1_M_705,1_M_704,1_M_703,1_M_702,1_M_701,1_M_700,1_R_909,1_R_908,1_R_907,1_R_905,1_R_904,1_R_903,1_R_902,1_R_901,1_R_1309,1_R_900,1_R_1308,1_R_1307,1_R_1306,1_R_1305,1_R_1304,1_R_1303,1_R_1302,1_R_1301,1_M_99,1_R_1300,1_M_98,1_M_97,1_M_96,1_M_95,1_M_94,1_M_93,1_M_92,1_M_91,1_M_90,1_M_89,1_M_88,1_M_87,1_M_86,1_M_85,1_M_84,1_M_83,1_M_82,1_M_81,1_M_80,1_M_79,1_M_78,1_M_77,1_M_76,1_M_75,1_M_74,1_M_73,1_M_72,1_M_71,1_M_70,1_R_1999,1_R_1998,1_R_1997,1_R_1996,1_M_69,1_R_1995,1_M_68,1_R_1994,1_M_67,1_R_1993,1_M_66,1_R_1992,1_M_65,1_R_1991,1_M_64,1_R_1990,1_M_63,1_M_62,1_M_61,1_M_60,1_R_1989,1_R_1988,1_R_1987,1_R_1986,1_M_59,1_R_1985,1_M_58,1_R_1984,1_M_57,1_R_1983,1_M_56,1_R_1982,1_M_55,1_R_1981,1_M_54,1_R_1980,1_M_53,1_M_52,1_M_51,1_M_50,1_R_1979,1_R_1978,1_R_1977,1_R_1976,1_M_49,1_R_1975,1_M_48,1_R_1974,1_M_47,1_R_1973,1_M_46,1_R_1972,1_M_45,1_R_1971,1_M_44,1_R_1970,1_M_43,1_M_42,1_M_41,1_M_40,1_R_1969,1_R_1968,1_R_1967,1_R_1966,1_M_39,1_R_1965,1_M_38,1_R_1964,1_M_37,1_R_1963,1_M_36,1_R_1962,1_M_35,1_R_1961,1_M_34,1_R_1960,1_M_33,1_M_32,1_M_31,1_M_30,1_R_1959,1_R_1958,1_R_1957,1_R_1956,1_M_29,1_R_1955,1_M_28,1_R_1954,1_M_27,1_R_1953,1_M_26,1_R_1952,1_M_25,1_R_1951,1_M_24,1_R_1950,1_M_23,1_M_22,1_M_21,1_M_20,1_R_1949,1_R_1948,1_R_1947,1_R_1946,1_M_19,1_R_1945,1_M_18,1_R_1944,1_M_17,1_R_1943,1_M_16,1_R_1942,1_M_15,1_R_1941,1_M_14,1_R_1940,1_M_13,1_M_12,1_M_11,1_M_10,1_R_1939,1_R_1938,1_R_1937,1_R_1936,1_R_1935,1_R_1934,1_R_1933,1_R_1932,1_R_1931,1_R_1930,1_R_299,1_R_298,1_R_297,1_R_296,1_R_295,1_R_294,1_R_293,1_R_292,1_R_291,1_R_290,1_R_1929,1_R_1928,1_R_1927,1_R_1926,1_R_1925,1_R_1924,1_R_1923,1_R_1922,1_R_1921,1_R_1920,1_R_289,1_M_1499,1_R_288,1_M_1498,1_R_287,1_M_1497,1_R_286,1_M_1496,1_R_285,1_M_1495,1_R_284,1_M_1494,1_R_283,1_M_1493,1_R_282,1_M_1492,1_R_281,1_M_1491,1_R_280,1_M_1490,1_R_1919,1_R_1918,1_R_1917,1_R_1916,1_R_1915,1_R_1914,1_R_1913,1_R_1912,1_R_1911,1_R_1910,1_R_279,1_M_1489,1_R_278,1_M_1488,1_R_277,1_M_1487,1_R_276,1_M_1486,1_R_275,1_M_1485,1_R_274,1_M_1484,1_R_273,1_M_1483,1_R_272,1_M_1482,1_R_271,1_M_1481,1_R_270,1_M_1480,1_R_1909,1_R_1908,1_R_1907,1_R_1906,1_R_1905,1_R_1904,1_R_1903,1_R_1902,1_R_1901,1_R_1900,1_R_269,1_M_1479,1_R_268,1_M_1478,1_R_267,1_M_1477,1_R_266,1_M_1476,1_R_265,1_M_1475,1_R_264,1_M_1474,1_R_263,1_M_1473,1_R_262,1_M_1472,1_R_261,1_M_1471,1_R_260,1_M_1470,1_R_259,1_M_1469,1_R_258,1_M_1468,1_R_257,1_M_1467,1_R_256,1_M_1466,1_R_255,1_M_1465,1_R_254,1_M_1464,1_R_253,1_M_1463,1_R_252,1_M_1462,1_R_251,1_M_1461,1_R_250,1_M_1460,1_R_249,1_M_1459,1_R_248,1_M_1458,1_R_247,1_M_1457,1_R_246,1_M_1456,1_R_245,1_M_1455,1_R_244,1_M_1454,1_R_243,1_M_1453,1_R_242,1_M_1452,1_R_241,1_M_1451,1_R_240,1_M_1450,1_R_239,1_M_1449,1_R_238,1_M_1448,1_R_237,1_M_1447,1_R_236,1_M_1446,1_R_235,1_M_1445,1_R_234,1_M_1444,1_R_233,1_M_1443,1_R_232,1_M_1442,1_R_231,1_M_1441,1_R_230,1_M_1440,1_R_229,1_M_1439,1_R_228,1_M_1438,1_R_227,1_M_1437,1_R_226,1_M_1436,1_R_225,1_M_1435,1_R_224,1_M_1434,1_R_223,1_M_1433,1_R_222,1_M_1432,1_R_221,1_M_1431,1_R_220,1_M_1430,1_R_219,1_M_1429,1_R_218,1_M_1428,1_R_217,1_M_1427,1_R_216,1_M_1426,1_R_215,1_M_1425,1_R_214,1_M_1424,1_R_213,1_M_1423,1_R_212,1_M_1422,1_R_211,1_M_1421,1_R_210,1_M_1420,1_R_209,1_M_1419,1_R_208,1_M_1418,1_R_207,1_M_1417,1_R_206,1_M_1416,1_R_205,1_M_1415,1_R_204,1_M_1414,1_R_203,1_M_1413,1_R_202,1_M_1412,1_R_201,1_M_1411,1_R_200,1_M_1410,1_M_1409,1_M_1408,1_M_1407,1_M_1406,1_M_1405,1_M_1404,1_M_1403,1_M_1402,1_M_1401,1_M_1400,1_R_2399,1_R_2398,1_R_2397,1_R_2396,1_R_2395,1_R_2394,1_R_2393,1_R_2392,1_R_2391,1_R_2390,1_M_699,1_M_698,1_M_697,1_M_696,1_M_695,1_M_694,1_M_693,1_M_692,1_M_691,1_R_899,1_M_690,1_R_898,1_R_897,1_R_2389,1_R_896,1_R_2388,1_R_895,1_R_2387,1_R_894,1_R_2386,1_R_893,1_R_2385,1_R_892,1_R_2384,1_R_891,1_R_1299,1_R_2383,1_R_890,1_R_1298,1_R_2382,1_R_1297,1_R_2381,1_R_1296,1_R_2380,1_R_1295,1_R_1294,1_R_1293,1_R_1292,1_R_1291,1_R_1290,1_M_689,1_M_688,1_M_687,1_M_686,1_M_685,1_M_684,1_M_683,1_M_682,1_M_681,1_R_889,1_M_680,1_R_888,1_R_887,1_R_2379,1_R_886,1_R_2378,1_R_885,1_R_2377,1_R_884,1_R_2376,1_R_883,1_R_2375,1_R_882,1_R_2374,1_R_881,1_R_1289,1_R_2373,1_R_880,1_R_1288,1_R_2372,1_R_1287,1_R_2371,1_R_1286,1_R_2370,1_R_1285,1_R_1284,1_R_1283,1_R_1282,1_R_1281,1_R_1280,1_M_679,1_M_678,1_M_677,1_M_676,1_M_675,1_M_674,1_M_673,1_M_672,1_M_671,1_R_879,1_M_670,1_R_877,1_R_2369,1_R_876,1_R_2368,1_R_875,1_R_2367,1_R_874,1_R_2366,1_R_873,1_R_2365,1_R_872,1_R_2364,1_R_871,1_R_1279,1_R_2363,1_R_870,1_R_1278,1_R_2362,1_R_1277,1_R_2361,1_R_1276,1_R_2360,1_R_1275,1_R_1274,1_R_1273,1_R_1272,1_R_1271,1_R_1270,1_M_669,1_M_668,1_M_667,1_M_666,1_M_665,1_M_664,1_M_663,1_M_662,1_M_661,1_R_869,1_M_660,1_R_868,1_R_867,1_R_2359,1_R_866,1_R_2358,1_R_865,1_R_2357,1_R_864,1_R_2356,1_R_863,1_R_2355,1_R_862,1_R_2354,1_R_861,1_R_1269,1_R_2353,1_R_860,1_R_1268,1_R_2352,1_R_1267,1_R_2351,1_R_1266,1_R_2350,1_R_1265,1_R_1264,1_R_1263,1_R_1262,1_R_1261,1_R_1260,1_M_659,1_M_658,1_M_657,1_M_656,1_M_655,1_M_654,1_M_653,1_M_652,1_M_651,1_R_859,1_M_650,1_R_858,1_R_857,1_R_2349,1_R_856,1_R_2348,1_R_855,1_R_2347,1_R_854,1_R_2346,1_R_853,1_R_2345,1_R_852,1_R_2344,1_R_851,1_R_1259,1_R_2343,1_R_850,1_R_1258,1_R_2342,1_R_1257,1_R_1256,1_R_2340,1_R_1255,1_R_1254,1_R_1253,1_R_1252,1_R_1250,1_M_649,1_M_648,1_M_647,1_M_646,1_M_645,1_M_644,1_M_643,1_M_642,1_M_641,1_R_849,1_M_640,1_R_848,1_R_847,1_R_2339,1_R_846,1_R_2338,1_R_845,1_R_2337,1_R_844,1_R_2336,1_R_843,1_R_2335,1_R_842,1_R_2334,1_R_841,1_R_1249,1_R_2333,1_R_840,1_R_1248,1_R_2332,1_R_1247,1_R_2331,1_R_1246,1_R_2330,1_R_1245,1_R_1244,1_R_1243,1_R_1242,1_R_1241,1_R_1240,1_M_639,1_M_638,1_M_637,1_M_636,1_M_635,1_M_634,1_M_633,1_M_632,1_M_631,1_R_839,1_M_630,1_R_838,1_R_837,1_R_2329,1_R_836,1_R_2328,1_R_835,1_R_2327,1_R_834,1_R_2326,1_R_833,1_R_2325,1_R_832,1_R_2324,1_R_831,1_R_1239,1_R_2323,1_R_830,1_R_1238,1_R_2322,1_R_1237,1_R_2321,1_R_1236,1_R_2320,1_R_1235,1_R_1234,1_R_1233,1_R_1232,1_R_1231,1_R_1230,1_M_629,1_M_628,1_M_627,1_M_626,1_M_625,1_M_624,1_M_623,1_M_622,1_M_621,1_R_829,1_M_620,1_R_828,1_R_827,1_R_2319,1_R_826,1_R_2318,1_R_825,1_R_2317,1_R_824,1_R_2316,1_R_823,1_R_2315,1_R_822,1_R_2314,1_R_821,1_R_1229,1_R_2313,1_R_820,1_R_1228,1_R_2312,1_R_1227,1_R_2311,1_R_1226,1_R_2310,1_R_1225,1_R_1224,1_R_1223,1_R_1222,1_R_1221,1_R_1220,1_M_619,1_M_618,1_M_617,1_M_616,1_M_615,1_M_614,1_M_613,1_M_612,1_M_611,1_R_819,1_M_610,1_R_818,1_R_817,1_R_2309,1_R_816,1_R_2308,1_R_815,1_R_2307,1_R_814,1_R_2306,1_R_813,1_R_2305,1_R_812,1_R_2304,1_R_811,1_R_1219,1_R_2303,1_R_810,1_R_1218,1_R_2302,1_R_1217,1_R_2301,1_R_1216,1_R_2300,1_R_1215,1_R_1214,1_R_1213,1_R_1212,1_R_1211,1_R_1210,1_M_609,1_M_608,1_M_607,1_M_606,1_M_605,1_M_604,1_M_603,1_M_602,1_M_601,1_R_809,1_M_600,1_R_808,1_R_807,1_R_806,1_R_805,1_R_804,1_R_803,1_R_802,1_R_801,1_R_1209,1_R_800,1_R_1208,1_R_1207,1_R_1206,1_R_1205,1_R_1204,1_R_1203,1_R_1202,1_R_1201,1_R_1200,1_R_9,1_R_8,1_R_7,1_R_6,1_R_5,1_R_4,1_R_3,1_R_2,1_R_1,1_R_1899,1_R_1898,1_R_1897,1_R_1896,1_R_1895,1_R_1894,1_R_1893,1_R_1892,1_R_1891,1_R_1890,1_R_1889,1_R_1888,1_R_1887,1_R_1886,1_R_1885,1_R_1884,1_R_1883,1_R_1882,1_R_1881,1_R_1880,1_R_1879,1_R_1878,1_R_1877,1_R_1876,1_R_1875,1_R_1874,1_R_1873,1_R_1872,1_R_1871,1_R_1870,1_R_1869,1_R_1868,1_R_1867,1_R_1866,1_R_1865,1_R_1864,1_R_1863,1_R_1862,1_R_1861,1_R_1860,1_R_1859,1_R_1858,1_R_1857,1_R_1856,1_R_1855,1_R_1854,1_R_1853,1_R_1852,1_R_1851,1_R_1850,1_R_1849,1_R_1848,1_R_1847,1_R_1846,1_R_1845,1_R_1844,1_R_1843,1_R_1842,1_R_1841,1_R_1840,1_R_1839,1_R_1838,1_R_1837,1_R_1836,1_R_1835,1_R_1834,1_R_1833,1_R_1832,1_R_1831,1_R_1830,1_R_199,1_R_198,1_R_197,1_R_196,1_R_195,1_R_194,1_R_193,1_R_192,1_R_191,1_R_190,1_R_1829,1_R_1828,1_R_1827,1_R_1826,1_R_1825,1_R_1824,1_R_1823,1_R_1822,1_R_1821,1_R_1820,1_R_189,1_R_188,1_M_1399,1_R_187,1_M_1398,1_R_186,1_M_1397,1_R_185,1_M_1396,1_R_184,1_M_1395,1_R_183,1_M_1394,1_R_182,1_M_1393,1_R_181,1_M_1392,1_R_180,1_M_1391,1_M_1390,1_R_1819,1_R_1818,1_R_1817,1_R_1816,1_R_1815,1_R_1814,1_R_1813,1_R_1812,1_R_1811,1_R_1810,1_R_179,1_R_178,1_M_1389,1_R_177,1_M_1388,1_R_176,1_M_1387,1_R_175,1_M_1386,1_R_174,1_M_1385,1_R_173,1_M_1384,1_R_172,1_M_1383,1_R_171,1_M_1382,1_R_170,1_M_1381,1_M_1380,1_R_1809,1_R_1808,1_R_1807,1_R_1806,1_R_1805,1_R_1804,1_R_1803,1_R_1802,1_R_1801,1_R_1800,1_R_169,1_M_1379,1_R_168,1_M_1378,1_R_167,1_M_1377,1_R_166,1_M_1376,1_R_165,1_M_1375,1_R_164,1_M_1374,1_R_163,1_M_1373,1_R_162,1_M_1372,1_R_161,1_M_1371,1_R_160,1_M_1370,1_R_159,1_M_1369,1_R_158,1_M_1368,1_R_157,1_M_1367,1_R_156,1_M_1366,1_R_155,1_M_1365,1_R_154,1_M_1364,1_R_153,1_M_1363,1_R_152,1_M_1362,1_R_151,1_M_1361,1_R_150,1_M_1360,1_R_149,1_M_1359,1_R_148,1_M_1358,1_R_147,1_M_1357,1_R_146,1_M_1356,1_R_145,1_M_1355,1_R_144,1_M_1354,1_R_143,1_M_1353,1_R_142,1_M_1352,1_R_141,1_M_1351,1_R_140,1_M_1350,1_R_139,1_M_1349,1_R_138,1_M_1348,1_R_137,1_M_1347,1_R_136,1_M_1346,1_R_135,1_M_1345,1_R_134,1_M_1344,1_R_133,1_M_1343,1_R_132,1_M_1342,1_R_131,1_M_1341,1_R_130,1_M_1340,1_R_129,1_M_1339,1_R_128,1_M_1338,1_R_127,1_M_1337,1_R_126,1_M_1336,1_R_125,1_M_1335,1_R_124,1_M_1334,1_R_123,1_M_1333,1_R_122,1_M_1332,1_R_121,1_M_1331,1_R_120,1_M_1330,1_R_119,1_M_1329,1_R_118,1_M_1328,1_R_117,1_M_1327,1_R_116,1_M_1326,1_R_115,1_M_1325,1_R_114,1_M_1324,1_R_113,1_M_1323,1_R_112,1_M_1322,1_R_111,1_M_1321,1_R_110,1_M_1320,1_R_109,1_M_1319,1_R_108,1_M_1318,1_R_107,1_M_1317,1_R_106,1_M_1316,1_R_105,1_M_1315,1_R_104,1_M_1314,1_R_103,1_M_1313,1_R_102,1_M_1312,1_R_101,1_M_1311,1_R_100,1_M_1310,1_M_1309,1_M_1308,1_M_1307,1_M_1306,1_M_1305,1_M_1304,1_M_1303,1_M_1302,1_M_1301,1_M_1300,1_R_2299,1_R_2298,1_R_2297,1_R_2296,1_R_2295,1_R_2294,1_R_2293,1_R_2292,1_R_2291,1_R_2290,1_M_599,1_M_598,1_M_597,1_M_596,1_M_595,1_M_594,1_M_593,1_M_592,1_M_591,1_R_799,1_M_590,1_R_798,1_R_2289,1_R_797,1_R_2288,1_R_796,1_R_2287,1_R_795,1_R_2286,1_R_794,1_R_2285,1_R_793,1_R_2284,1_R_792,1_R_2283,1_R_1199,1_R_791,1_R_2282,1_R_1198,1_R_790,1_R_2281,1_R_1197,1_R_2280,1_R_1196,1_R_1195,1_R_1194,1_R_1193,1_R_1192,1_R_1191,1_R_1190,1_M_589,1_M_588,1_M_587,1_M_586,1_M_585,1_M_584,1_M_583,1_M_581,1_R_789,1_R_788,1_R_2279,1_R_787,1_R_2278,1_R_786,1_R_2277,1_R_785,1_R_2276,1_R_784,1_R_2275,1_R_783,1_R_2274,1_R_782,1_R_2273,1_R_1189,1_R_781,1_R_2272,1_R_1188,1_R_780,1_R_2271,1_R_1187,1_R_2270,1_R_1186,1_R_1185,1_R_1184,1_R_1183,1_R_1182,1_R_1181,1_R_1180,1_M_579,1_M_578,1_M_576,1_M_575,1_M_574,1_M_573,1_M_572,1_M_571,1_R_779,1_M_570,1_R_778,1_R_2269,1_R_777,1_R_2268,1_R_776,1_R_2267,1_R_775,1_R_774,1_R_2265,1_R_773,1_R_2264,1_R_772,1_R_2263,1_R_1179,1_R_771,1_R_2262,1_R_1178,1_R_770,1_R_2261,1_R_1177,1_R_2260,1_R_1176,1_R_1175,1_R_1174,1_R_1173,1_R_1172,1_R_1171,1_R_1170,1_M_569,1_M_568,1_M_567,1_M_566,1_M_565,1_M_564,1_M_563,1_M_562,1_M_561,1_R_769,1_M_560,1_R_768,1_R_2259,1_R_767,1_R_2258,1_R_766,1_R_2257,1_R_765,1_R_2256,1_R_764,1_R_2255,1_R_763,1_R_2254,1_R_762,1_R_2253,1_R_1169,1_R_761,1_R_2252,1_R_1168,1_R_760,1_R_2251,1_R_1167,1_R_2250,1_R_1166,1_R_1165,1_R_1164,1_R_1163,1_R_1162,1_R_1161,1_R_1160,1_M_559,1_M_558,1_M_557,1_M_556,1_M_555,1_M_554,1_M_553,1_M_552,1_M_551,1_R_759,1_M_550,1_R_758,1_R_2249,1_R_757,1_R_2248,1_R_756,1_R_2247,1_R_755,1_R_2246,1_R_754,1_R_2245,1_R_753,1_R_2244,1_R_752,1_R_2243,1_R_1159,1_R_751,1_R_2242,1_R_1158,1_R_750,1_R_2241,1_R_1157,1_R_2240,1_R_1156,1_R_1155,1_R_1154,1_R_1153,1_R_1152,1_R_1151,1_R_1150,1_M_549,1_M_548,1_M_547,1_M_546,1_M_545,1_M_544,1_M_543,1_M_542,1_M_541,1_R_749,1_M_540,1_R_748,1_R_2239,1_R_747,1_R_2238,1_R_746,1_R_2237,1_R_745,1_R_2236,1_R_744,1_R_2235,1_R_743,1_R_2234,1_R_742,1_R_2233,1_R_1149,1_R_741,1_R_2232,1_R_1148,1_R_740,1_R_2231,1_R_1147,1_R_2230,1_R_1146,1_R_1145,1_R_1144,1_R_1143,1_R_1142,1_R_1141,1_R_1140,1_M_539,1_M_538,1_M_537,1_M_536,1_M_535,1_M_534,1_M_533,1_M_532,1_M_531,1_R_739,1_M_530,1_R_738,1_R_2229,1_R_737,1_R_2228,1_R_736,1_R_2227,1_R_735,1_R_2226,1_R_734,1_R_2225,1_R_733,1_R_2224,1_R_732,1_R_2223,1_R_1139,1_R_731,1_R_2222,1_R_1138,1_R_730,1_R_2221,1_R_1137,1_R_2220,1_R_1136,1_R_1135,1_R_1134,1_R_1133,1_R_1132,1_R_1131,1_R_1130,1_M_529,1_M_528,1_M_527,1_M_526,1_M_525,1_M_524,1_M_523,1_M_522,1_M_521,1_R_729,1_M_520,1_R_728,1_R_2219,1_R_727,1_R_2218,1_R_726,1_R_2217,1_R_725,1_R_2216,1_R_724,1_R_2215,1_R_723,1_R_2214,1_R_722,1_R_2213,1_R_1129,1_R_721,1_R_2212,1_R_1128,1_R_720,1_R_2211,1_R_1127,1_R_2210,1_R_1126,1_R_1125,1_R_1124,1_R_1123,1_R_1122,1_R_1121,1_R_1120,1_M_519,1_M_518,1_M_517,1_M_516,1_M_515,1_M_514,1_M_513,1_M_512,1_M_511,1_R_719,1_M_510,1_R_718,1_R_2209,1_R_717,1_R_2208,1_R_716,1_R_2207,1_R_715,1_R_2206,1_R_714,1_R_2205,1_R_713,1_R_2204,1_R_712,1_R_2203,1_R_1119,1_R_711,1_R_2202,1_R_1118,1_R_710,1_R_2201,1_R_1117,1_R_2200,1_R_1116,1_R_1115,1_R_1114,1_R_1113,1_R_1112,1_R_1111,1_R_1110,1_M_509,1_M_508,1_M_507,1_M_506,1_M_505,1_M_504,1_M_503,1_M_502,1_M_501,1_R_709,1_M_500,1_R_708,1_R_707,1_R_706,1_R_705,1_R_704,1_R_703,1_R_702,1_R_1109,1_R_701,1_R_1108,1_R_700,1_R_1107,1_R_1106,1_R_1105,1_R_1104,1_R_1103,1_R_1102,1_R_1101,1_R_1100,1_R_1799,1_R_1798,1_R_1797,1_R_1796,1_R_1795,1_R_1794,1_R_1793,1_R_1792,1_R_1791,1_R_1790,1_R_1789,1_R_1788,1_R_1787,1_R_1786,1_R_1785,1_R_1784,1_R_1783,1_R_1782,1_R_1781,1_R_1780,1_R_1779,1_R_1778,1_R_1777,1_R_1776,1_R_1775,1_R_1774,1_R_1773,1_R_1772,1_R_1771,1_R_1770,1_R_1769,1_R_1768,1_R_1767,1_R_1766,1_R_1765,1_R_1764,1_R_1763,1_R_1762,1_R_1761,1_R_1760,1_R_1759,1_R_1758,1_R_1757,1_R_1756,1_R_1755,1_R_1754,1_R_1753,1_R_1752,1_R_1751,1_R_1750,1_R_1749,1_R_1748,1_R_1747,1_R_1746,1_R_1745,1_R_1744,1_R_1743,1_R_1742,1_R_1741,1_R_1740,1_R_1739,1_R_1738,1_R_1737,1_R_1736,1_R_1735,1_R_1734,1_R_1733,1_R_1732,1_R_1731,1_R_1730,1_R_1729,1_R_1728,1_R_1727,1_R_1726,1_R_1725,1_R_1724,1_R_1723,1_R_1722,1_R_1721,1_R_1720,1_M_1299,1_M_1298,1_M_1297,1_M_1296,1_M_1295,1_M_1294,1_M_1293,1_M_1292,1_M_1291,1_M_1290,1_R_1719,1_R_1718,1_R_1717,1_R_1716,1_R_1715,1_R_1714,1_R_1713,1_R_1712,1_R_1711,1_R_1710,1_M_1289,1_M_1288,1_M_1287,1_M_1286,1_M_1285,1_M_1284,1_M_1283,1_M_1282,1_M_1281,1_M_1280,1_R_1709,1_R_1708,1_R_1707,1_R_1706,1_R_1705,1_R_1704,1_R_1703,1_R_1702,1_R_1701,1_R_1700,1_M_1279,1_M_1278,1_M_1277,1_M_1276,1_M_1275,1_M_1274,1_M_1273,1_M_1272,1_M_1271,1_M_1270,1_M_1269,1_M_1268,1_M_1267,1_M_1266,1_M_1265,1_M_1264,1_M_1263,1_M_1262,1_M_1261,1_M_1260,1_M_1259,1_M_1258,1_M_1257,1_M_1256,1_M_1255,1_M_1254,1_M_1253,1_M_1252,1_M_1251,1_M_1250,1_M_1249,1_M_1248,1_M_1247,1_M_1246,1_M_1245,1_M_1244,1_M_1243,1_M_1242,1_M_1241,1_M_1240,1_M_1239,1_M_1238,1_M_1237,1_M_1236,1_M_1235,1_M_1234,1_M_1233,1_M_1232,1_M_1231,1_M_1230,1_M_1229,1_M_1228,1_M_1227,1_M_1226,1_M_1225,1_M_1224,1_M_1223,1_M_1222,1_M_1221,1_M_1220,1_M_1219,1_M_1218,1_M_1217,1_M_1216,1_M_1215,1_M_1214,1_M_1213,1_M_1212,1_M_1211,1_M_1210,1_M_1209,1_M_1208,1_M_1207,1_M_1206,1_M_1205,1_M_1204,1_M_1203,1_M_1202,1_M_1201,1_M_1200,1_R_2199,1_R_2198,1_R_2197,1_R_2196,1_R_2195,1_R_2194,1_R_2193,1_R_2192,1_R_2191,1_R_2190,1_M_499,1_M_498,1_M_497,1_M_496,1_M_495,1_M_494,1_M_493,1_M_492,1_M_491,1_R_699,1_R_698,1_R_2189,1_R_697,1_R_2188,1_R_696,1_R_2187,1_R_695,1_R_2186,1_R_694,1_R_2185,1_R_693,1_R_2184,1_R_692,1_R_2183,1_R_1099,1_R_691,1_R_2182,1_R_1098,1_R_690,1_R_2181,1_R_1097,1_R_2180,1_R_1096,1_R_1095,1_R_1094,1_R_1093,1_R_1092,1_R_1091,1_R_1090,1_M_489,1_M_488,1_M_487,1_M_486,1_M_485,1_M_484,1_M_483,1_M_482,1_M_481,1_R_689,1_M_480,1_R_688,1_R_2179,1_R_687,1_R_2178,1_R_686,1_R_2177,1_R_685,1_R_2176,1_R_684,1_R_2175,1_R_683,1_R_2174,1_R_682,1_R_2173,1_R_1089,1_R_681,1_R_2172,1_R_1088,1_R_680,1_R_1087,1_R_2170,1_R_1086,1_R_1085,1_R_1084,1_R_1083,1_R_1082,1_R_1081,1_R_1080,1_M_479,1_M_478,1_M_477,1_M_476,1_M_475,1_M_474,1_M_473,1_M_472,1_M_471,1_R_679,1_M_470,1_R_678,1_R_2169,1_R_677,1_R_2168,1_R_676,1_R_2167,1_R_675,1_R_2166,1_R_674,1_R_2165,1_R_673,1_R_2164,1_R_672,1_R_2163,1_R_1079,1_R_671,1_R_2162,1_R_1078,1_R_670,1_R_2161,1_R_1077,1_R_2160,1_R_1076,1_R_1075,1_R_1074,1_R_1073,1_R_1072,1_R_1071,1_R_1070,1_M_469,1_M_468,1_M_467,1_M_466,1_M_465,1_M_464,1_M_463,1_M_462,1_M_461,1_R_669,1_M_460,1_R_668,1_R_2159,1_R_667,1_R_2158,1_R_2157,1_R_665,1_R_2156,1_R_664,1_R_2155,1_R_663,1_R_2154,1_R_662,1_R_2153,1_R_1069,1_R_661,1_R_2152,1_R_1068,1_R_660,1_R_2151,1_R_1067,1_R_2150,1_R_1066,1_R_1065,1_R_1064,1_R_1063,1_R_1062,1_R_1061,1_R_1060,1_M_459,1_M_458,1_M_457,1_M_456,1_M_455,1_M_454,1_M_453,1_M_452,1_M_451,1_R_659,1_M_450,1_R_658,1_R_2149,1_R_657,1_R_2148,1_R_656,1_R_2147,1_R_655,1_R_2146,1_R_654,1_R_2145,1_R_653,1_R_2144,1_R_652,1_R_2143,1_R_1059,1_R_651,1_R_2142,1_R_1058,1_R_650,1_R_2141,1_R_1057,1_R_2140,1_R_1056,1_R_1055,1_R_1054,1_R_1052,1_R_1051,1_R_1050,1_M_449,1_M_448,1_M_447,1_M_446,1_M_445,1_M_444,1_M_443,1_M_442,1_M_441,1_R_649,1_M_440,1_R_648,1_R_2139,1_R_647,1_R_2138,1_R_646,1_R_2137,1_R_645,1_R_2136,1_R_644,1_R_2135,1_R_643,1_R_2134,1_R_642,1_R_2133,1_R_1049,1_R_641,1_R_2132,1_R_1048,1_R_640,1_R_2131,1_R_1047,1_R_2130,1_R_1046,1_R_1045,1_R_1044,1_R_1043,1_R_1042,1_R_1041,1_R_1040,1_M_439,1_M_438,1_M_437,1_M_436,1_M_435,1_M_434,1_M_433,1_M_432,1_M_431,1_R_639,1_M_430,1_R_638,1_R_2129,1_R_637,1_R_2128,1_R_636,1_R_2127,1_R_635,1_R_2126,1_R_634,1_R_2125,1_R_633,1_R_2124,1_R_632,1_R_2123,1_R_1039,1_R_631,1_R_2122,1_R_1038,1_R_630,1_R_2121,1_R_1037,1_R_2120,1_R_1036,1_R_1035,1_R_1034,1_R_1033,1_R_1032,1_R_1031,1_R_1030,1_M_429,1_M_428,1_M_427,1_M_426,1_M_425,1_M_424,1_M_423,1_M_422,1_M_421,1_R_629,1_M_420,1_R_628,1_R_2119,1_R_627,1_R_2118,1_R_626,1_R_2117,1_R_625,1_R_2116,1_R_624,1_R_2115,1_R_623,1_R_2114,1_R_622,1_R_2113,1_R_1029,1_R_621,1_R_2112,1_R_1028,1_R_620,1_R_2111,1_R_1027,1_R_2110,1_R_1026,1_R_1025,1_R_1024,1_R_1023,1_R_1022,1_R_1021,1_R_1020,1_M_419,1_M_418,1_M_417,1_M_416,1_M_415,1_M_414,1_M_413,1_M_412,1_M_411,1_R_619,1_M_410,1_R_2109,1_R_617,1_R_2108,1_R_616,1_R_2107,1_R_615,1_R_2106,1_R_614,1_R_2105,1_R_613,1_R_2104,1_R_612,1_R_2103,1_R_1019,1_R_611,1_R_2102,1_R_1018,1_R_610,1_R_2101,1_R_1017,1_R_2100,1_R_1016,1_R_1015,1_R_1014,1_R_1013,1_R_1012,1_R_1011,1_R_1010,1_M_409,1_M_408,1_M_407,1_M_406,1_M_405,1_M_404,1_M_403,1_M_402,1_M_401,1_R_609,1_M_400,1_R_608,1_R_607,1_R_606,1_R_605,1_R_604,1_R_603,1_R_602,1_R_1009,1_R_601,1_R_1008,1_R_600,1_R_1007,1_R_1006,1_R_1005,1_R_1004,1_R_1003,1_R_1002,1_R_1001,1_R_1000,1_M_1805,1_M_1804,1_M_1803,1_M_1802,1_M_1801,1_M_1800,1_R_1699,1_R_1698,1_R_1697,1_R_1696,1_R_1695,1_R_1694,1_R_1693,1_R_1692,1_R_1691,1_R_1690,1_R_1689,1_R_1688,1_R_1687,1_R_1686,1_R_1685,1_R_1684,1_R_1683,1_R_1682,1_R_1681,1_R_1680,1_R_1679,1_R_1678,1_R_1677,1_R_1676,1_R_1675,1_R_1674,1_R_1673,1_R_1672,1_R_1671,1_R_1670,1_R_1669,1_R_1668,1_R_1667,1_R_1666,1_R_1665,1_R_1664,1_R_1663,1_R_1662,1_R_1661,1_R_1660,1_R_1659,1_R_1658,1_R_1657,1_R_1656,1_R_1655,1_R_1654,1_R_1653,1_R_1652,1_R_1651,1_R_1650,1_R_1649,1_R_1648,1_R_1647,1_R_1646,1_R_1645,1_R_1644,1_R_1643,1_R_1642,1_R_1641,1_R_1640,1_R_1639,1_R_1638,1_R_1637,1_R_1636,1_R_1635,1_R_1634,1_R_1633,1_R_1632,1_R_1631,1_R_1630,1_R_1629,1_R_1628,1_R_1627,1_R_1626,1_R_1625,1_R_1624,1_R_1623,1_R_1622,1_R_1620,1_M_1199,1_M_1198,1_M_1197,1_M_1196,1_M_1195,1_M_1194,1_M_1193,1_M_1192,1_M_1191,1_M_1190,1_R_1619,1_R_1618,1_R_1617,1_R_1616,1_R_1615,1_R_1614,1_R_1613,1_R_1612,1_R_1611,1_R_1610,1_M_1189,1_M_1188,1_M_1187,1_M_1186,1_M_1185,1_M_1184,1_M_1183,1_M_1182,1_M_1181,1_M_1180,1_R_1609,1_R_1608,1_R_1607,1_R_1606,1_R_1605,1_R_1604,1_R_1603,1_R_1602,1_R_1601,1_R_1600,1_M_1179,1_M_1178,1_M_1177,1_M_1176,1_M_1175,1_M_1174,1_M_1173,1_M_1172,1_M_1171,1_M_1170,1_M_1169,1_M_1168,1_M_1167,1_M_1166,1_M_1165,1_M_1164,1_M_1163,1_M_1162,1_M_1161,1_M_1160,1_M_1159,1_M_1158,1_M_1157,1_M_1156,1_M_1155,1_M_1154,1_M_1153,1_M_1152,1_M_1151,1_M_1150,1_M_1149,1_M_1148,1_M_1147,1_M_1146,1_M_1145,1_M_1144,1_M_1143,1_M_1142,1_M_1141,1_M_1140,1_M_1139,1_M_1138,1_M_1137,1_M_1136,1_M_1135,1_M_1134,1_M_1133,1_M_1132,1_M_1131,1_M_1130,1_M_1129,1_M_1128,1_M_1127,1_M_1126,1_M_1125,1_M_1124,1_M_1123,1_M_1122,1_M_1121,1_M_1120,1_M_1119,1_M_1118,1_M_1117,1_M_1116,1_M_1115,1_M_1114,1_M_1113,1_M_1112,1_M_1111,1_M_1110,1_M_1109,1_M_1108,1_M_1107,1_M_1106,1_M_1105,1_M_1104,1_M_1103,1_M_1102,1_M_1101,1_M_1100,1_R_2099,1_R_2098,1_R_2097,1_R_2096,1_R_2095,1_R_2094,1_R_2093,1_R_2092,1_R_2091,1_R_2090,1_M_399,1_M_398,1_M_397,1_M_396,1_M_395,1_M_394,1_M_393,1_M_392,1_M_391,1_R_599,1_M_390,1_R_598,1_R_2089,1_R_597,1_R_2088,1_R_596,1_R_2087,1_R_595,1_R_2086,1_R_594,1_R_2085,1_R_593,1_R_2084,1_R_592,1_R_2083,1_R_591,1_R_2082,1_R_590,1_R_2081,1_R_2080,1_M_389,1_M_388,1_M_387,1_M_386,1_M_385,1_M_384,1_M_382,1_M_381,1_R_589,1_M_380,1_R_588,1_M_1799,1_R_2079,1_R_587,1_M_1798,1_R_2078,1_R_586,1_M_1797,1_R_2077,1_R_585,1_M_1796,1_R_2076,1_R_584,1_M_1795,1_R_2075,1_R_583,1_M_1794,1_R_2074,1_R_582,1_M_1793,1_R_2073,1_R_581,1_M_1792,1_R_2072,1_R_580,1_M_1791,1_R_2071,1_M_1790,1_R_2070,1_M_379,1_M_378,1_M_377,1_M_376,1_M_375,1_M_374,1_M_373,1_M_372,1_M_371,1_R_579,1_M_370,1_R_578,1_M_1789,1_R_2069,1_R_577,1_M_1788,1_R_2068,1_R_576,1_M_1787,1_R_2067,1_R_575,1_M_1786,1_R_2066,1_R_574,1_M_1785,1_R_2065,1_R_573,1_M_1784,1_R_2064,1_R_572,1_M_1783,1_R_2063,1_R_571,1_M_1782,1_R_2062,1_R_570,1_M_1781,1_R_2061,1_M_1780,1_R_2060,1_M_369,1_M_368,1_M_367,1_M_366,1_M_365,1_M_364,1_M_363,1_M_362,1_M_361,1_R_569,1_M_360,1_R_568,1_M_1779,1_R_2059,1_R_567,1_M_1778,1_R_2058,1_R_566,1_M_1777,1_R_2057,1_R_565,1_M_1776,1_R_2056,1_R_564,1_M_1775,1_R_2055,1_R_563,1_M_1774,1_R_2054,1_R_562,1_M_1773,1_R_2053,1_R_561,1_M_1772,1_R_2052,1_R_560,1_M_1771,1_R_2051,1_M_1770,1_R_2050,1_M_359,1_M_358,1_M_357,1_M_356,1_M_355,1_M_354,1_M_353,1_M_352,1_M_351,1_R_559,1_M_350,1_R_558,1_M_1769,1_R_2049,1_R_557,1_M_1768,1_R_2048,1_R_556,1_M_1767,1_R_2047,1_R_555,1_M_1766,1_R_2046,1_R_554,1_M_1765,1_R_2045,1_R_553,1_M_1764,1_R_2044,1_R_552,1_M_1763,1_R_2043,1_R_551,1_M_1762,1_R_2042,1_R_550,1_M_1761,1_R_2041,1_M_1760,1_R_2040,1_M_349,1_M_348,1_M_347,1_M_346,1_M_345,1_M_344,1_M_343,1_M_342,1_M_341,1_R_549,1_M_340,1_R_548,1_M_1759,1_R_2039,1_R_547,1_M_1758,1_R_2038,1_R_546,1_M_1757,1_R_2037,1_R_545,1_M_1756,1_R_2036,1_R_544,1_M_1755,1_R_2035,1_R_543,1_M_1754,1_R_2034,1_R_542,1_M_1753,1_R_2033,1_R_541,1_M_1752,1_R_2032,1_R_540,1_M_1751,1_R_2031,1_M_1750,1_R_2030,1_M_339,1_M_338,1_M_337,1_M_336,1_M_335,1_M_334,1_M_333,1_M_332,1_M_331,1_R_539,1_M_330,1_R_538,1_M_1749,1_R_2029,1_R_537,1_M_1748,1_R_2028,1_R_536,1_M_1747,1_R_2027,1_R_535,1_M_1746,1_R_2026,1_R_534,1_M_1745,1_R_2025,1_R_533,1_M_1744,1_R_2024,1_M_1743,1_R_2023,1_R_531,1_M_1742,1_R_2022,1_R_530,1_M_1741,1_R_2021,1_M_1740,1_R_2020,1_M_329,1_M_328,1_M_327,1_M_326,1_M_325,1_M_324,1_M_323,1_M_322,1_M_321,1_R_529,1_M_320,1_R_528,1_M_1739,1_R_2019,1_R_527,1_M_1738,1_R_2018,1_R_526,1_M_1737,1_R_2017,1_R_525,1_M_1736,1_R_2016,1_R_524,1_M_1735,1_R_2015,1_R_523,1_M_1734,1_R_2014,1_R_522,1_M_1733,1_R_2013,1_R_521,1_M_1732,1_R_2012,1_R_520,1_M_1731,1_R_2011,1_M_1730,1_R_2010,1_M_319,1_M_318,1_M_317,1_M_316,1_M_315,1_M_314,1_M_313,1_M_312,1_M_311,1_R_519,1_M_310,1_R_518,1_M_1729,1_R_2009,1_R_517,1_M_1728,1_R_2008,1_R_516,1_M_1727,1_R_2007,1_R_515,1_M_1726,1_R_2006,1_R_514,1_M_1725,1_R_2005,1_M_1724,1_R_2004,1_R_512,1_M_1723,1_R_2003,1_M_1722,1_R_2002,1_M_1721,1_R_2001,1_M_1720,1_R_2000,1_M_309,1_M_308,1_M_306,1_M_305,1_M_304,1_M_303,1_M_302,1_M_301,1_R_509,1_M_300,1_R_508,1_M_1719,1_R_507,1_M_1718,1_R_506,1_M_1717,1_R_505,1_M_1716,1_R_504,1_M_1715,1_R_503,1_M_1714,1_R_502,1_M_1713,1_R_501,1_M_1712,1_R_500,1_M_1711,1_M_1710,1_M_1709,1_M_1708,1_M_1707,1_M_1706,1_M_1705,1_M_1704,1_M_1703,1_M_1702,1_M_1701,1_M_1700,1_M_999,1_M_998,1_M_997,1_M_996,1_M_995,1_M_994,1_M_993,1_M_992,1_M_991,1_M_990,1_R_1599,1_R_1598,1_R_1597,1_R_1596,1_R_1595,1_R_1594,1_R_1593,1_R_1592,1_R_1591,1_R_1590,1_M_987,1_M_986,1_M_985,1_M_984,1_M_983,1_M_982,1_M_981,1_M_980,1_R_1589,1_R_1588,1_R_1587,1_R_1586,1_R_1585,1_R_1583,1_R_1582,1_R_1581,1_R_1580,1_M_979,1_M_978,1_M_977,1_M_976,1_M_975,1_M_974,1_M_973,1_M_972,1_M_971,1_M_970,1_R_1579,1_R_1578,1_R_1577,1_R_1576,1_R_1575,1_R_1574,1_R_1573,1_R_1572,1_R_1571,1_R_1570,1_M_969,1_M_968,1_M_967,1_M_966,1_M_965,1_M_964,1_M_963,1_M_962,1_M_961,1_M_960,1_R_1569,1_R_1568,1_R_1567,1_R_1566,1_R_1565,1_R_1564,1_R_1563,1_R_1562,1_R_1561,1_R_1560,1_M_959,1_M_958,1_M_957,1_M_956,1_M_955,1_M_954,1_M_953,1_M_952,1_M_951,1_M_950,1_R_1559,1_R_1558,1_R_1557,1_R_1556,1_R_1555,1_R_1554,1_R_1553,1_R_1552,1_R_1551,1_R_1550,1_M_949,1_M_948,1_M_947,1_M_946,1_M_945,1_M_944,1_M_943,1_M_942,1_M_941,1_M_940,1_R_1549,1_R_1548,1_R_1547,1_R_1546,1_R_1545,1_R_1544,1_R_1543,1_R_1542,1_R_1541,1_R_1540,1_M_939,1_M_938,1_M_937,1_M_936,1_M_935,1_M_934,1_M_933,1_M_932,1_M_931,1_M_930,1_R_1539,1_R_1538,1_R_1537,1_R_1536,1_R_1535,1_R_1534,1_R_1533,1_R_1532,1_R_1531,1_R_1530,1_M_929,1_M_928,1_M_927,1_M_926,1_M_925,1_M_924,1_M_923,1_M_922,1_M_921,1_M_920,1_R_1529,1_R_1528,1_R_1527,1_R_1526,1_R_1525,1_R_1524,1_R_1523,1_R_1522,1_R_1521,1_R_1520,1_M_919,1_M_1099,1_M_918,1_M_1098,1_M_917,1_M_1097,1_M_916,1_M_1096,1_M_915,1_M_1095,1_M_914,1_M_1094,1_M_913,1_M_1093,1_M_912,1_M_1092,1_M_911,1_M_1091,1_M_910,1_M_1090,1_R_1519,1_R_1518,1_R_1517,1_R_1516,1_R_1515,1_R_1514,1_R_1513,1_R_1512,1_R_1511,1_R_1510,1_M_909,1_M_1089,1_M_908,1_M_1088,1_M_907,1_M_1087,1_M_906,1_M_1086,1_M_905,1_M_1085,1_M_904,1_M_1084,1_M_903,1_M_1083,1_M_902,1_M_1082,1_M_901,1_M_1081,1_M_900,1_M_1080,1_R_1509,1_R_1508,1_R_1507,1_R_1506,1_R_1505,1_R_1504,1_R_1503,1_R_1502,1_R_1501,1_R_1500,1_M_1079,1_M_1078,1_M_1077,1_M_1076,1_M_1075,1_M_1074,1_M_1073,1_M_1072,1_M_1071,1_M_1070,1_M_1069,1_M_1068,1_M_1067,1_M_1066,1_M_1065,1_M_1064,1_M_1063,1_M_1062,1_M_1061,1_M_1060,1_M_1059,1_M_1058,1_M_1057,1_M_1056,1_M_1055,1_M_1054,1_M_1053,1_M_1052,1_M_1051,1_M_1050,1_M_1049,1_M_1048,1_M_1047,1_M_1046,1_M_1045,1_M_1044,1_M_1043,1_M_1042,1_M_1041,1_M_1040,</children>
			<data name="Model_1" index="7295" type="3">
				<link to="co2%5Be%5D" method="M6002" toType="1"/>
				<link to="cl%5Be%5D" method="M6002" fromType="1"/>
				<link to="ca2%5Be%5D" method="M6002" fromType="1"/>
				<link to="ac%5Be%5D" method="M6002" toType="1"/>
				<link to="so4%5Be%5D" method="M6002" fromType="1"/>
				<link to="pi%5Be%5D" method="M6002" fromType="1"/>
				<link to="o2%5Be%5D" method="M6002" fromType="1"/>
				<link to="nh4%5Be%5D" method="M6002" fromType="1"/>
				<link to="mg2%5Be%5D" method="M6002" fromType="1"/>
				<link to="met-L%5Be%5D" method="M6002" fromType="1"/>
				<link to="lcts%5Be%5D" method="M6002" fromType="1"/>
				<link to="k%5Be%5D" method="M6002" fromType="1"/>
				<link to="h2o%5Be%5D" method="M6002" toType="1"/>
				<link to="h%5Be%5D" method="M6002" toType="1"/>
				<link to="gal%5Be%5D" method="M6002" fromType="1"/>
				<link to="for%5Be%5D" method="M6002" toType="1"/>
				<link to="fe3%5Be%5D" method="M6002" fromType="1"/>
				<link to="fe2%5Be%5D" method="M6002" fromType="1"/>
				<link to="etoh%5Be%5D" method="M6002" toType="1"/>
			</data>
		</VNodes>
		<VNodes x="1191" y="386" counter="0" w="0" h="0" linkLoaded="true" group="Model_1">
			<vlabel>pnto-R[c]</vlabel>
			<data name="1_M_812" index="811" type="1">
				<id name="layout_order" value="0"/>
				<link to="1_R_2027" method="M6002" weight="M6002=3.7981847025183724E-6" fromType="1"/>
				<link to="1_R_2167" method="M6002" weight="M6002=3.7981847025183724E-6" toType="1"/>
				<link to="1_R_2168" method="M6002" weight="M6002=9.56331502739599E-23" fromType="1"/>
				<group name="common" value="Model_1"/>
			</data>
		</VNodes>
		<VNodes x="1175" y="402" counter="0" w="0" h="0" linkLoaded="true" group="Model_1">
			<vlabel>pmtcoa[c]</vlabel>
			<data name="1_M_811" index="810" type="1">
				<id name="layout_order" value="2"/>
				<link to="1_R_490" method="M6002" weight="M6002=20.0" toType="1"/>
				<link to="1_R_529" method="M6002" weight="M6002=8.415880507088283E-4" fromType="1"/>
				<link to="1_R_1129" method="M6002" weight="M6002=8.415880507088283E-4" toType="1"/>
				<link to="1_R_1139" method="M6002" weight="M6002=20.0" toType="2" fromType="2"/>
				<group name="common" value="Model_1"/>
			</data>
		</VNodes>
		<VNodes x="1190" y="380" counter="0" w="0" h="0" linkLoaded="true" group="Model_1">
			<vlabel>pmeACP[c]</vlabel>
			<data name="1_M_810" index="809" type="1">
				<id name="layout_order" value="0"/>
				<link to="1_R_1106" method="M6002" weight="M6002=1.3188141328008995E-8" fromType="1"/>
				<link to="1_R_2165" method="M6002" weight="M6002=1.3188141328008995E-8" toType="1"/>
				<group name="common" value="Model_1"/>
			</data>
		</VNodes>
		<VNodes x="1164" y="494" counter="0" w="0" h="0" linkLoaded="true" group="Model_1">
			<vlabel>pimACP[c]</vlabel>
			<data name="1_M_809" index="808" type="1">
				<id name="layout_order" value="0"/>
				<link to="1_R_668" method="M6002" weight="M6002=1.3188141328008995E-8" toType="1"/>
				<link to="1_R_2165" method="M6002" weight="M6002=1.3188141328008995E-8" fromType="1"/>
				<group name="common" value="Model_1"/>
			</data>
		</VNodes>
		<VNodes x="1164" y="493" counter="0" w="0" h="0" linkLoaded="true" group="Model_1">
			<vlabel>phthr[c]</vlabel>
			<data name="1_M_807" index="806" type="1">
				<id name="layout_order" value="0"/>
				<link to="1_R_452" method="M6002" weight="M6002=20.0" toType="2" fromType="2"/>
				<link to="1_R_1988" method="M6002" weight="M6002=1.4704777580773182E-6" fromType="1"/>
				<link to="1_R_2050" method="M6002" weight="M6002=1.4704777580773182E-6" toType="1"/>
				<group name="common" value="Model_1"/>
			</data>
		</VNodes>
		<VNodes x="1177" y="403" counter="0" w="0" h="0" linkLoaded="true" group="Model_1">
			<vlabel>phpyr[c]</vlabel>
			<data name="1_M_806" index="805" type="1">
				<id name="layout_order" value="2"/>
				<link to="1_R_2113" method="M6002" weight="M6002=0.0012216505015394136" toType="1"/>
				<link to="1_R_2192" method="M6002" weight="M6002=0.0012216505015394136" fromType="1"/>
				<group name="common" value="Model_1"/>
			</data>
		</VNodes>
		<VNodes x="1163" y="491" counter="0" w="0" h="0" linkLoaded="true" group="Model_1">
			<vlabel>phphhlipa[c]</vlabel>
			<data name="1_M_805" index="804" type="1">
				<id name="layout_order" value="0"/>
				<link to="1_R_1494" method="M6002" weight="M6002=20.0" toType="2" fromType="2"/>
				<link to="1_R_1830" method="M6002" weight="M6002=20.0" toType="2" fromType="2"/>
				<group name="common" value="Model_1"/>
			</data>
		</VNodes>
		<VNodes x="1177" y="404" counter="0" w="0" h="0" linkLoaded="true" group="Model_1">
			<vlabel>phom[c]</vlabel>
			<data name="1_M_804" index="803" type="1">
				<id name="layout_order" value="2"/>
				<link to="1_R_1528" method="M6002" weight="M6002=0.0035885987605484633" fromType="1"/>
				<link to="1_R_2432" method="M6002" weight="M6002=0.0035885987605484633" toType="1"/>
				<group name="common" value="Model_1"/>
			</data>
		</VNodes>
		<VNodes x="1067" y="436" counter="0" w="26" h="17" linkLoaded="true" childVisible="false" group="Model_1">
			<vlabel>CDGS</vlabel>
			<children></children>
			<data name="1_R_799" index="3401" type="9">
				<desc>
Reaction::1 1_M_367 + 1 1_M_577 >>> 1 1_M_336 + 1 1_M_725
				</desc>
				<id name="COMETs_initFlux" value="0"/>
				<id name="layout_order" value="0"/>
				<id name="COMETs_flux" value=""/>
				<id name="COMETs_Products" value="1.000000e+000//1_M_336////1.000000e+000//1_M_725"/>
				<id name="COMETs_Reactant" value="-1.000000e+000//1_M_367////-1.000000e+000//1_M_577"/>
				<id name="COMETs_normFlux" value=""/>
				<link to="1_M_336" method="M6002" nav="M6002" weight="M6002=20.0" toType="2" fromType="2"/>
				<link to="1_M_367" method="M6002" nav="M6002" weight="M6002=20.0" toType="2" fromType="2"/>
				<link to="1_M_577" method="M6002" nav="M6002" weight="M6002=20.0" toType="2" fromType="2"/>
				<link to="1_M_725" method="M6002" nav="M6002" weight="M6002=20.0" toType="2" fromType="2"/>
				<group name="common" value="Model_1"/>
			</data>
		</VNodes>
		<VNodes x="1163" y="491" counter="0" w="0" h="0" linkLoaded="true" group="Model_1">
			<vlabel>phhlipa[c]</vlabel>
			<data name="1_M_803" index="802" type="1">
				<id name="layout_order" value="0"/>
				<link to="1_R_1493" method="M6002" weight="M6002=20.0" toType="2" fromType="2"/>
				<link to="1_R_1497" method="M6002" weight="M6002=20.0" toType="2" fromType="2"/>
				<group name="common" value="Model_1"/>
			</data>
		</VNodes>
		<VNodes x="1067" y="436" counter="0" w="26" h="17" linkLoaded="true" childVisible="false" group="Model_1">
			<vlabel>CDGR</vlabel>
			<children></children>
			<data name="1_R_798" index="3399" type="9">
				<desc>
Reaction::3 1_M_577 + 1 1_M_830 + 2 1_M_723 >>> 1 1_M_831 + 2 1_M_722
				</desc>
				<id name="COMETs_initFlux" value="0"/>
				<id name="layout_order" value="0"/>
				<id name="COMETs_flux" value=""/>
				<id name="COMETs_Products" value="2.000000e+000//1_M_722////1.000000e+000//1_M_831"/>
				<id name="COMETs_Reactant" value="-3.000000e+000//1_M_577////-2.000000e+000//1_M_723////-1.000000e+000//1_M_830"/>
				<id name="COMETs_normFlux" value=""/>
				<link to="1_M_577" method="M6002" nav="M6002" weight="M6002=20.0" toType="2" fromType="2"/>
				<link to="1_M_722" method="M6002" nav="M6002" weight="M6002=20.0" toType="2" fromType="2"/>
				<link to="1_M_723" method="M6002" nav="M6002" weight="M6002=20.0" toType="2" fromType="2"/>
				<link to="1_M_830" method="M6002" nav="M6002" weight="M6002=20.0" toType="2" fromType="2"/>
				<link to="1_M_831" method="M6002" nav="M6002" weight="M6002=20.0" toType="2" fromType="2"/>
				<group name="common" value="Model_1"/>
			</data>
		</VNodes>
		<VNodes x="1162" y="490" counter="0" w="0" h="0" linkLoaded="true" group="Model_1">
			<vlabel>phetrna[c]</vlabel>
			<data name="1_M_802" index="801" type="1">
				<id name="layout_order" value="0"/>
				<link to="1_R_2114" method="M6002" weight="M6002=20.0" toType="2" fromType="2"/>
				<group name="common" value="Model_1"/>
			</data>
		</VNodes>
		<VNodes x="1067" y="433" counter="0" w="26" h="17" linkLoaded="true" childVisible="false" group="Model_1">
			<vlabel>CDAPPA181</vlabel>
			<children></children>
			<data name="1_R_797" index="3397" type="9">
				<desc>
Reaction::1 1_M_341 + 1 1_M_580 >>> 1 1_M_356 + 2 1_M_577 + 1 1_M_768
				</desc>
				<id name="COMETs_initFlux" value="0"/>
				<id name="layout_order" value="0"/>
				<id name="COMETs_flux" value=""/>
				<id name="COMETs_Products" value="1.000000e+000//1_M_356////2.000000e+000//1_M_577////1.000000e+000//1_M_768"/>
				<id name="COMETs_Reactant" value="-1.000000e+000//1_M_341////-1.000000e+000//1_M_580"/>
				<id name="COMETs_normFlux" value=""/>
				<link to="1_M_341" method="M6002" nav="M6002" weight="M6002=20.0" toType="2" fromType="2"/>
				<link to="1_M_356" method="M6002" nav="M6002" weight="M6002=20.0" toType="2" fromType="2"/>
				<link to="1_M_577" method="M6002" nav="M6002" weight="M6002=20.0" toType="2" fromType="2"/>
				<link to="1_M_580" method="M6002" nav="M6002" weight="M6002=20.0" toType="2" fromType="2"/>
				<link to="1_M_768" method="M6002" nav="M6002" weight="M6002=20.0" toType="2" fromType="2"/>
				<group name="common" value="Model_1"/>
			</data>
		</VNodes>
		<VNodes x="1162" y="489" counter="0" w="0" h="0" linkLoaded="true" group="Model_1">
			<vlabel>pheme[c]</vlabel>
			<data name="1_M_801" index="800" type="1">
				<id name="layout_order" value="0"/>
				<link to="1_R_7" method="M6002" weight="M6002=20.0" toType="2" fromType="2"/>
				<link to="1_R_8" method="M6002" weight="M6002=20.0" toType="1"/>
				<link to="1_R_1157" method="M6002" weight="M6002=1.4704777580773182E-6" fromType="1"/>
				<link to="1_R_1492" method="M6002" weight="M6002=20.0" toType="2" fromType="2"/>
				<link to="1_R_2111" method="M6002" weight="M6002=20.0" toType="1"/>
				<group name="common" value="Model_1"/>
			</data>
		</VNodes>
		<VNodes x="1067" y="432" counter="0" w="26" h="17" linkLoaded="true" childVisible="false" group="Model_1">
			<vlabel>CDAPPA180</vlabel>
			<children></children>
			<data name="1_R_796" index="3395" type="9">
				<desc>
Reaction::1 1_M_342 + 1 1_M_580 >>> 1 1_M_356 + 2 1_M_577 + 1 1_M_767
				</desc>
				<id name="COMETs_initFlux" value="0"/>
				<id name="layout_order" value="0"/>
				<id name="COMETs_flux" value=""/>
				<id name="COMETs_Products" value="1.000000e+000//1_M_356////2.000000e+000//1_M_577////1.000000e+000//1_M_767"/>
				<id name="COMETs_Reactant" value="-1.000000e+000//1_M_342////-1.000000e+000//1_M_580"/>
				<id name="COMETs_normFlux" value=""/>
				<link to="1_M_342" method="M6002" nav="M6002" weight="M6002=20.0" toType="2" fromType="2"/>
				<link to="1_M_356" method="M6002" nav="M6002" weight="M6002=20.0" toType="2" fromType="2"/>
				<link to="1_M_577" method="M6002" nav="M6002" weight="M6002=20.0" toType="2" fromType="2"/>
				<link to="1_M_580" method="M6002" nav="M6002" weight="M6002=20.0" toType="2" fromType="2"/>
				<link to="1_M_767" method="M6002" nav="M6002" weight="M6002=20.0" toType="2" fromType="2"/>
				<group name="common" value="Model_1"/>
			</data>
		</VNodes>
		<VNodes x="1178" y="405" counter="0" w="0" h="0" linkLoaded="true" group="Model_1">
			<vlabel>phe-L[c]</vlabel>
			<data name="1_M_800" index="799" type="1">
				<id name="layout_order" value="2"/>
				<link to="1_R_7" method="M6002" weight="M6002=20.0" toType="2" fromType="2"/>
				<link to="1_R_8" method="M6002" weight="M6002=20.0" toType="1"/>
				<link to="1_R_2113" method="M6002" weight="M6002=0.0012216505015394136" fromType="1"/>
				<link to="1_R_2114" method="M6002" weight="M6002=20.0" toType="2" fromType="2"/>
				<link to="1_R_2115" method="M6002" weight="M6002=20.0" fromType="1"/>
				<group name="common" value="Model_1"/>
			</data>
		</VNodes>
		<VNodes x="1067" y="430" counter="0" w="26" h="17" linkLoaded="true" childVisible="false" group="Model_1">
			<vlabel>CDAPPA161</vlabel>
			<children></children>
			<data name="1_R_795" index="3393" type="9">
				<desc>
Reaction::1 1_M_580 + 1 1_M_339 >>> 1 1_M_766 + 1 1_M_356 + 2 1_M_577
				</desc>
				<exp>
-4.6838616247E-31	-8.6281661509E-32	0.0	0.0	0.0	0.0	0.0	0.0	0.0	0.0	0.0	0.0	0.0	0.0	0.0	0.0	0.0	0.0	0.0	0.0	0.0	0.0	0.0	0.0	0.0	0.0	0.0	0.0	0.0	0.0	0.0	0.0	0.0	0.0	0.0	0.0	0.0	0.0	0.0	0.0	0.0	0.0	0.0	0.0	0.0	0.0	0.0	0.0	0.0	0.0	0.0	0.0	0.0	0.0	0.0	0.0	0.0	0.0	0.0	0.0	0.0	0.0	0.0	0.0	0.0	0.0	0.0	0.0	0.0	0.0	0.0	0.0	0.0	0.0	0.0	0.0	0.0	0.0	0.0	0.0	0.0	0.0	0.0	0.0	0.0	0.0	0.0	0.0	0.0	0.0	0.0	0.0	0.0	0.0	0.0	0.0	0.0	0.0	0.0	0.0
				</exp>
				<id name="COMETs_initFlux" value="0"/>
				<id name="layout_order" value="0"/>
				<id name="COMETs_flux" value="-4.6838616247E-31|-8.6281661509E-32|0.0|0.0|0.0|0.0|0.0|0.0|0.0|0.0|0.0|0.0|0.0|0.0|0.0|0.0|0.0|0.0|0.0|0.0|0.0|0.0|0.0|0.0|0.0|0.0|0.0|0.0|0.0|0.0|0.0|0.0|0.0|0.0|0.0|0.0|0.0|0.0|0.0|0.0|0.0|0.0|0.0|0.0|0.0|0.0|0.0|0.0|0.0|0.0|0.0|0.0|0.0|0.0|0.0|0.0|0.0|0.0|0.0|0.0|0.0|0.0|0.0|0.0|0.0|0.0|0.0|0.0|0.0|0.0|0.0|0.0|0.0|0.0|0.0|0.0|0.0|0.0|0.0|0.0|0.0|0.0|0.0|0.0|0.0|0.0|0.0|0.0|0.0|0.0|0.0|0.0|0.0|0.0|0.0|0.0|0.0|0.0|0.0|0.0"/>
				<id name="COMETs_Products" value="1.000000e+000//1_M_356////2.000000e+000//1_M_577////1.000000e+000//1_M_766"/>
				<id name="COMETs_Reactant" value="-1.000000e+000//1_M_339////-1.000000e+000//1_M_580"/>
				<id name="COMETs_normFlux" value="-4.042328895478359E-33|-7.446395333894023E-34|0.0|0.0|0.0|0.0|0.0|0.0|0.0|0.0|0.0|0.0|0.0|0.0|0.0|0.0|0.0|0.0|0.0|0.0|0.0|0.0|0.0|0.0|0.0|0.0|0.0|0.0|0.0|0.0|0.0|0.0|0.0|0.0|0.0|0.0|0.0|0.0|0.0|0.0|0.0|0.0|0.0|0.0|0.0|0.0|0.0|0.0|0.0|0.0|0.0|0.0|0.0|0.0|0.0|0.0|0.0|0.0|0.0|0.0|0.0|0.0|0.0|0.0|0.0|0.0|0.0|0.0|0.0|0.0|0.0|0.0|0.0|0.0|0.0|0.0|0.0|0.0|0.0|0.0|0.0|0.0|0.0|0.0|0.0|0.0|0.0|0.0|0.0|0.0|0.0|0.0|0.0|0.0|0.0|0.0|0.0|0.0|0.0|0.0"/>
				<link to="1_M_339" method="M6002" nav="M6002" weight="M6002=20.0" toType="1"/>
				<link to="1_M_356" method="M6002" nav="M6002" weight="M6002=20.0" fromType="1"/>
				<link to="1_M_577" method="M6002" nav="M6002" weight="M6002=20.0" fromType="1"/>
				<link to="1_M_580" method="M6002" nav="M6002" weight="M6002=20.0" toType="1"/>
				<link to="1_M_766" method="M6002" nav="M6002" weight="M6002=20.0" fromType="1"/>
				<group name="common" value="Model_1"/>
			</data>
		</VNodes>
		<VNodes x="1068" y="429" counter="0" w="26" h="17" linkLoaded="true" childVisible="false" group="Model_1">
			<vlabel>CDAPPA160</vlabel>
			<children></children>
			<data name="1_R_794" index="3391" type="9">
				<desc>
Reaction::1 1_M_340 + 1 1_M_580 >>> 1 1_M_765 + 1 1_M_356 + 2 1_M_577
				</desc>
				<id name="COMETs_initFlux" value="0"/>
				<id name="layout_order" value="0"/>
				<id name="COMETs_flux" value=""/>
				<id name="COMETs_Products" value="1.000000e+000//1_M_356////2.000000e+000//1_M_577////1.000000e+000//1_M_765"/>
				<id name="COMETs_Reactant" value="-1.000000e+000//1_M_340////-1.000000e+000//1_M_580"/>
				<id name="COMETs_normFlux" value=""/>
				<link to="1_M_340" method="M6002" nav="M6002" weight="M6002=20.0" toType="2" fromType="2"/>
				<link to="1_M_356" method="M6002" nav="M6002" weight="M6002=20.0" toType="2" fromType="2"/>
				<link to="1_M_577" method="M6002" nav="M6002" weight="M6002=20.0" toType="2" fromType="2"/>
				<link to="1_M_580" method="M6002" nav="M6002" weight="M6002=20.0" toType="2" fromType="2"/>
				<link to="1_M_765" method="M6002" nav="M6002" weight="M6002=20.0" toType="2" fromType="2"/>
				<group name="common" value="Model_1"/>
			</data>
		</VNodes>
		<VNodes x="1068" y="427" counter="0" w="26" h="17" linkLoaded="true" childVisible="false" group="Model_1">
			<vlabel>CDAPPA141</vlabel>
			<children></children>
			<data name="1_R_793" index="3389" type="9">
				<desc>
Reaction::1 1_M_343 + 1 1_M_580 >>> 1 1_M_356 + 2 1_M_577 + 1 1_M_764
				</desc>
				<exp>
-1.1026466521E-14	-8.5757565499E-15	5.744549499E-15	3.5153292477E-15	2.7499290958E-15	0.0	0.0	0.0	0.0	0.0	0.0	0.0	0.0	0.0	0.0	0.0	0.0	0.0	0.0	0.0	0.0	0.0	0.0	0.0	0.0	0.0	0.0	0.0	0.0	0.0	0.0	0.0	0.0	0.0	0.0	0.0	0.0	0.0	0.0	0.0	0.0	0.0	0.0	0.0	0.0	0.0	0.0	0.0	0.0	0.0	0.0	0.0	0.0	0.0	0.0	0.0	0.0	0.0	0.0	0.0	0.0	0.0	0.0	0.0	0.0	0.0	0.0	0.0	0.0	0.0	0.0	0.0	0.0	0.0	0.0	0.0	0.0	0.0	0.0	0.0	0.0	0.0	0.0	0.0	0.0	0.0	0.0	0.0	0.0	0.0	0.0	0.0	0.0	0.0	0.0	0.0	0.0	0.0	0.0	0.0
				</exp>
				<id name="COMETs_initFlux" value="0"/>
				<id name="layout_order" value="0"/>
				<id name="COMETs_flux" value="-1.1026466521E-14|-8.5757565499E-15|5.744549499E-15|3.5153292477E-15|2.7499290958E-15|0.0|0.0|0.0|0.0|0.0|0.0|0.0|0.0|0.0|0.0|0.0|0.0|0.0|0.0|0.0|0.0|0.0|0.0|0.0|0.0|0.0|0.0|0.0|0.0|0.0|0.0|0.0|0.0|0.0|0.0|0.0|0.0|0.0|0.0|0.0|0.0|0.0|0.0|0.0|0.0|0.0|0.0|0.0|0.0|0.0|0.0|0.0|0.0|0.0|0.0|0.0|0.0|0.0|0.0|0.0|0.0|0.0|0.0|0.0|0.0|0.0|0.0|0.0|0.0|0.0|0.0|0.0|0.0|0.0|0.0|0.0|0.0|0.0|0.0|0.0|0.0|0.0|0.0|0.0|0.0|0.0|0.0|0.0|0.0|0.0|0.0|0.0|0.0|0.0|0.0|0.0|0.0|0.0|0.0|0.0"/>
				<id name="COMETs_Products" value="1.000000e+000//1_M_356////2.000000e+000//1_M_577////1.000000e+000//1_M_764"/>
				<id name="COMETs_Reactant" value="-1.000000e+000//1_M_343////-1.000000e+000//1_M_580"/>
				<id name="COMETs_normFlux" value="-9.516208591178842E-17|-7.401164099178296E-17|4.957737929074869E-17|3.033846456983678E-17|2.3732805823829177E-17|0.0|0.0|0.0|0.0|0.0|0.0|0.0|0.0|0.0|0.0|0.0|0.0|0.0|0.0|0.0|0.0|0.0|0.0|0.0|0.0|0.0|0.0|0.0|0.0|0.0|0.0|0.0|0.0|0.0|0.0|0.0|0.0|0.0|0.0|0.0|0.0|0.0|0.0|0.0|0.0|0.0|0.0|0.0|0.0|0.0|0.0|0.0|0.0|0.0|0.0|0.0|0.0|0.0|0.0|0.0|0.0|0.0|0.0|0.0|0.0|0.0|0.0|0.0|0.0|0.0|0.0|0.0|0.0|0.0|0.0|0.0|0.0|0.0|0.0|0.0|0.0|0.0|0.0|0.0|0.0|0.0|0.0|0.0|0.0|0.0|0.0|0.0|0.0|0.0|0.0|0.0|0.0|0.0|0.0|0.0"/>
				<link to="1_M_343" method="M6002" nav="M6002" weight="M6002=20.0" toType="1"/>
				<link to="1_M_356" method="M6002" nav="M6002" weight="M6002=20.0" fromType="1"/>
				<link to="1_M_577" method="M6002" nav="M6002" weight="M6002=20.0" fromType="1"/>
				<link to="1_M_580" method="M6002" nav="M6002" weight="M6002=20.0" toType="1"/>
				<link to="1_M_764" method="M6002" nav="M6002" weight="M6002=20.0" fromType="1"/>
				<group name="common" value="Model_1"/>
			</data>
		</VNodes>
		<VNodes x="1068" y="427" counter="0" w="26" h="17" linkLoaded="true" childVisible="false" group="Model_1">
			<vlabel>CDAPPA140</vlabel>
			<children></children>
			<data name="1_R_792" index="3387" type="9">
				<desc>
Reaction::1 1_M_344 + 1 1_M_580 >>> 1 1_M_356 + 1 1_M_763 + 2 1_M_577
				</desc>
				<id name="COMETs_initFlux" value="0"/>
				<id name="layout_order" value="0"/>
				<id name="COMETs_flux" value=""/>
				<id name="COMETs_Products" value="1.000000e+000//1_M_356////2.000000e+000//1_M_577////1.000000e+000//1_M_763"/>
				<id name="COMETs_Reactant" value="-1.000000e+000//1_M_344////-1.000000e+000//1_M_580"/>
				<id name="COMETs_normFlux" value=""/>
				<link to="1_M_344" method="M6002" nav="M6002" weight="M6002=20.0" toType="2" fromType="2"/>
				<link to="1_M_356" method="M6002" nav="M6002" weight="M6002=20.0" toType="2" fromType="2"/>
				<link to="1_M_577" method="M6002" nav="M6002" weight="M6002=20.0" toType="2" fromType="2"/>
				<link to="1_M_580" method="M6002" nav="M6002" weight="M6002=20.0" toType="2" fromType="2"/>
				<link to="1_M_763" method="M6002" nav="M6002" weight="M6002=20.0" toType="2" fromType="2"/>
				<group name="common" value="Model_1"/>
			</data>
		</VNodes>
		<VNodes x="1070" y="426" counter="0" w="26" h="17" linkLoaded="true" childVisible="false" group="Model_1">
			<vlabel>CDAPPA120</vlabel>
			<children></children>
			<data name="1_R_791" index="3385" type="9">
				<desc>
Reaction::1 1_M_580 + 1 1_M_338 >>> 1 1_M_356 + 2 1_M_577 + 1 1_M_762
				</desc>
				<exp>
0.0	0.0	0.0	0.0	0.0	0.0	0.0	0.0	0.0	0.0	0.0	0.0	0.0	0.0	0.0	0.0	0.0	0.0	0.0	0.0	0.0	0.0	0.0	0.0	0.0	0.0	0.0	0.0	0.0	0.0	0.0	0.0	0.0	0.0	0.0	0.0	0.0	0.0	0.0	0.0	0.0	0.0	0.0	0.0	0.0	0.0	0.0	0.0	1.2560886645E-34	0.0	0.0	0.0	0.0	0.0	0.0	0.0	0.0	0.0	0.0	0.0	0.0	0.0	0.0	0.0	0.0	0.0	0.0	0.0	0.0	0.0	0.0	0.0	0.0	0.0	0.0	0.0	0.0	0.0	0.0	0.0	0.0	0.0	0.0	0.0	0.0	0.0	0.0	0.0	0.0	0.0	0.0	0.0	0.0	0.0	0.0	0.0	0.0	0.0	0.0	0.0
				</exp>
				<id name="COMETs_initFlux" value="0"/>
				<id name="layout_order" value="0"/>
				<id name="COMETs_flux" value="0.0|0.0|0.0|0.0|0.0|0.0|0.0|0.0|0.0|0.0|0.0|0.0|0.0|0.0|0.0|0.0|0.0|0.0|0.0|0.0|0.0|0.0|0.0|0.0|0.0|0.0|0.0|0.0|0.0|0.0|0.0|0.0|0.0|0.0|0.0|0.0|0.0|0.0|0.0|0.0|0.0|0.0|0.0|0.0|0.0|0.0|0.0|0.0|1.2560886645E-34|0.0|0.0|0.0|0.0|0.0|0.0|0.0|0.0|0.0|0.0|0.0|0.0|0.0|0.0|0.0|0.0|0.0|0.0|0.0|0.0|0.0|0.0|0.0|0.0|0.0|0.0|0.0|0.0|0.0|0.0|0.0|0.0|0.0|0.0|0.0|0.0|0.0|0.0|0.0|0.0|0.0|0.0|0.0|0.0|0.0|0.0|0.0|0.0|0.0|0.0|0.0"/>
				<id name="COMETs_Products" value="1.000000e+000//1_M_356////2.000000e+000//1_M_577////1.000000e+000//1_M_762"/>
				<id name="COMETs_Reactant" value="-1.000000e+000//1_M_338////-1.000000e+000//1_M_580"/>
				<id name="COMETs_normFlux" value="0.0|0.0|0.0|0.0|0.0|0.0|0.0|0.0|0.0|0.0|0.0|0.0|0.0|0.0|0.0|0.0|0.0|0.0|0.0|0.0|0.0|0.0|0.0|0.0|0.0|0.0|0.0|0.0|0.0|0.0|0.0|0.0|0.0|0.0|0.0|0.0|0.0|0.0|0.0|0.0|0.0|0.0|0.0|0.0|0.0|0.0|0.0|0.0|1.0840464366016332E-36|0.0|0.0|0.0|0.0|0.0|0.0|0.0|0.0|0.0|0.0|0.0|0.0|0.0|0.0|0.0|0.0|0.0|0.0|0.0|0.0|0.0|0.0|0.0|0.0|0.0|0.0|0.0|0.0|0.0|0.0|0.0|0.0|0.0|0.0|0.0|0.0|0.0|0.0|0.0|0.0|0.0|0.0|0.0|0.0|0.0|0.0|0.0|0.0|0.0|0.0|0.0"/>
				<link to="1_M_338" method="M6002" nav="M6002" weight="M6002=20.0" toType="2" fromType="2"/>
				<link to="1_M_356" method="M6002" nav="M6002" weight="M6002=20.0" toType="2" fromType="2"/>
				<link to="1_M_577" method="M6002" nav="M6002" weight="M6002=20.0" toType="2" fromType="2"/>
				<link to="1_M_580" method="M6002" nav="M6002" weight="M6002=20.0" toType="2" fromType="2"/>
				<link to="1_M_762" method="M6002" nav="M6002" weight="M6002=20.0" toType="2" fromType="2"/>
				<group name="common" value="Model_1"/>
			</data>
		</VNodes>
		<VNodes x="1070" y="423" counter="0" w="26" h="17" linkLoaded="true" childVisible="false" group="Model_1">
			<vlabel>CD2tpp</vlabel>
			<children></children>
			<data name="1_R_790" index="3383" type="9">
				<desc>
Reaction::1 1_M_1483 >>> 1 1_M_333
				</desc>
				<id name="COMETs_initFlux" value="0"/>
				<id name="layout_order" value="0"/>
				<id name="COMETs_flux" value=""/>
				<id name="COMETs_Products" value="1.000000e+000//1_M_333"/>
				<id name="COMETs_Reactant" value="-1.000000e+000//1_M_1483"/>
				<id name="COMETs_normFlux" value=""/>
				<link to="1_M_333" method="M6002" nav="M6002" weight="M6002=20.0" toType="2" fromType="2"/>
				<link to="1_M_1483" method="M6002" nav="M6002" weight="M6002=20.0" toType="2" fromType="2"/>
				<group name="common" value="Model_1"/>
			</data>
		</VNodes>
		<VNodes x="492" y="996" counter="-4" w="0" h="0" linkLoaded="true">
			<vlabel>dcyt[e]</vlabel>
			<data name="dcyt%5Be%5D" index="7067" type="1">
				<id name="COMETs_isExchg" value="true"/>
				<id name="COMETS_uninteresting" value="true"/>
				<link to="1_R_105" method="M6002" weight="M6002=20.0" toType="2" fromType="2"/>
				<link to="2_R_407" method="M6002" weight="M6002=20.0" toType="2" fromType="2"/>
			</data>
		</VNodes>
		<VNodes x="805" y="996" counter="-4" w="0" h="0" linkLoaded="true">
			<vlabel>arg-L[e]</vlabel>
			<data name="arg-L%5Be%5D" index="7028" type="1">
				<id name="COMETs_isExchg" value="true"/>
				<id name="COMETS_uninteresting" value="true"/>
				<link to="1_R_66" method="M6002" weight="M6002=20.0" toType="2" fromType="2"/>
				<link to="2_R_383" method="M6002" weight="M6002=20.0" toType="2" fromType="2"/>
			</data>
		</VNodes>
		<VNodes x="1071" y="418" counter="0" w="26" h="17" linkLoaded="true" childVisible="false" group="Model_1">
			<vlabel>CD2tex</vlabel>
			<children></children>
			<data name="1_R_789" index="3381" type="9">
				<desc>
Reaction::1 1_M_1108 >>> 1 1_M_1483
				</desc>
				<id name="COMETs_initFlux" value="0"/>
				<id name="layout_order" value="0"/>
				<id name="COMETs_flux" value=""/>
				<id name="COMETs_Products" value="1.000000e+000//1_M_1483"/>
				<id name="COMETs_Reactant" value="-1.000000e+000//1_M_1108"/>
				<id name="COMETs_normFlux" value=""/>
				<link to="1_M_1108" method="M6002" nav="M6002" weight="M6002=20.0" toType="2" fromType="2"/>
				<link to="1_M_1483" method="M6002" nav="M6002" weight="M6002=20.0" toType="2" fromType="2"/>
				<group name="common" value="Model_1"/>
			</data>
		</VNodes>
		<VNodes x="1072" y="418" counter="0" w="26" h="17" linkLoaded="true" childVisible="false" group="Model_1">
			<vlabel>CD2t3pp</vlabel>
			<children></children>
			<data name="1_R_788" index="3379" type="9">
				<desc>
Reaction::1 1_M_333 + 1 1_M_1608 >>> 1 1_M_577 + 1 1_M_1483
				</desc>
				<id name="COMETs_initFlux" value="0"/>
				<id name="layout_order" value="0"/>
				<id name="COMETs_flux" value=""/>
				<id name="COMETs_Products" value="1.000000e+000//1_M_577////1.000000e+000//1_M_1483"/>
				<id name="COMETs_Reactant" value="-1.000000e+000//1_M_333////-1.000000e+000//1_M_1608"/>
				<id name="COMETs_normFlux" value=""/>
				<link to="1_M_333" method="M6002" nav="M6002" weight="M6002=20.0" toType="2" fromType="2"/>
				<link to="1_M_577" method="M6002" nav="M6002" weight="M6002=20.0" toType="2" fromType="2"/>
				<link to="1_M_1483" method="M6002" nav="M6002" weight="M6002=20.0" toType="2" fromType="2"/>
				<link to="1_M_1608" method="M6002" nav="M6002" weight="M6002=20.0" toType="2" fromType="2"/>
				<group name="common" value="Model_1"/>
			</data>
		</VNodes>
		<VNodes x="1072" y="415" counter="0" w="26" h="17" linkLoaded="true" childVisible="false" group="Model_1">
			<vlabel>CD2abcpp</vlabel>
			<children></children>
			<data name="1_R_787" index="3377" type="9">
				<desc>
Reaction::1 1_M_333 + 1 1_M_580 + 1 1_M_307 >>> 1 1_M_577 + 1 1_M_808 + 1 1_M_240 + 1 1_M_1483
				</desc>
				<id name="COMETs_initFlux" value="0"/>
				<id name="layout_order" value="0"/>
				<id name="COMETs_flux" value=""/>
				<id name="COMETs_Products" value="1.000000e+000//1_M_240////1.000000e+000//1_M_577////1.000000e+000//1_M_808////1.000000e+000//1_M_1483"/>
				<id name="COMETs_Reactant" value="-1.000000e+000//1_M_307////-1.000000e+000//1_M_333////-1.000000e+000//1_M_580"/>
				<id name="COMETs_normFlux" value=""/>
				<link to="1_M_240" method="M6002" nav="M6002" weight="M6002=20.0" toType="2" fromType="2"/>
				<link to="1_M_307" method="M6002" nav="M6002" weight="M6002=20.0" toType="2" fromType="2"/>
				<link to="1_M_333" method="M6002" nav="M6002" weight="M6002=20.0" toType="2" fromType="2"/>
				<link to="1_M_577" method="M6002" nav="M6002" weight="M6002=20.0" toType="2" fromType="2"/>
				<link to="1_M_580" method="M6002" nav="M6002" weight="M6002=20.0" toType="2" fromType="2"/>
				<link to="1_M_808" method="M6002" nav="M6002" weight="M6002=20.0" toType="2" fromType="2"/>
				<link to="1_M_1483" method="M6002" nav="M6002" weight="M6002=20.0" toType="2" fromType="2"/>
				<group name="common" value="Model_1"/>
			</data>
		</VNodes>
		<VNodes x="1073" y="415" counter="0" w="26" h="17" linkLoaded="true" childVisible="false" group="Model_1">
			<vlabel>CCGS</vlabel>
			<children></children>
			<data name="1_R_786" index="3375" type="9">
				<desc>
Reaction::1 1_M_336 + 1 1_M_307 + 1 1_M_725 >>> 1 1_M_577 + 1 1_M_830 + 1 1_M_808 + 1 1_M_240 + 1 1_M_580
				</desc>
				<id name="COMETs_initFlux" value="0"/>
				<id name="layout_order" value="0"/>
				<id name="COMETs_flux" value=""/>
				<id name="COMETs_Products" value="1.000000e+000//1_M_240////1.000000e+000//1_M_577////1.000000e+000//1_M_580////1.000000e+000//1_M_808////1.000000e+000//1_M_830"/>
				<id name="COMETs_Reactant" value="-1.000000e+000//1_M_307////-1.000000e+000//1_M_336////-1.000000e+000//1_M_725"/>
				<id name="COMETs_normFlux" value=""/>
				<link to="1_M_240" method="M6002" nav="M6002" weight="M6002=20.0" toType="2" fromType="2"/>
				<link to="1_M_307" method="M6002" nav="M6002" weight="M6002=20.0" toType="2" fromType="2"/>
				<link to="1_M_336" method="M6002" nav="M6002" weight="M6002=20.0" toType="2" fromType="2"/>
				<link to="1_M_577" method="M6002" nav="M6002" weight="M6002=20.0" toType="2" fromType="2"/>
				<link to="1_M_580" method="M6002" nav="M6002" weight="M6002=20.0" toType="2" fromType="2"/>
				<link to="1_M_725" method="M6002" nav="M6002" weight="M6002=20.0" toType="2" fromType="2"/>
				<link to="1_M_808" method="M6002" nav="M6002" weight="M6002=20.0" toType="2" fromType="2"/>
				<link to="1_M_830" method="M6002" nav="M6002" weight="M6002=20.0" toType="2" fromType="2"/>
				<group name="common" value="Model_1"/>
			</data>
		</VNodes>
		<VNodes x="1073" y="413" counter="0" w="26" h="17" linkLoaded="true" childVisible="false" group="Model_1">
			<vlabel>CBPS</vlabel>
			<children></children>
			<data name="1_R_785" index="3373" type="9">
				<desc>
Reaction::1 1_M_541 + 1 1_M_583 + 1 1_M_580 + 2 1_M_307 >>> 1 1_M_544 + 2 1_M_577 + 1 1_M_332 + 1 1_M_808 + 2 1_M_240
				</desc>
				<id name="COMETs_initFlux" value="0"/>
				<id name="layout_order" value="0"/>
				<id name="COMETs_flux" value=""/>
				<id name="COMETs_Products" value="2.000000e+000//1_M_240////1.000000e+000//1_M_332////1.000000e+000//1_M_544////2.000000e+000//1_M_577////1.000000e+000//1_M_808"/>
				<id name="COMETs_Reactant" value="-2.000000e+000//1_M_307////-1.000000e+000//1_M_541////-1.000000e+000//1_M_580////-1.000000e+000//1_M_583"/>
				<id name="COMETs_normFlux" value=""/>
				<link to="1_M_240" method="M6002" nav="M6002" weight="M6002=20.0" toType="2" fromType="2"/>
				<link to="1_M_307" method="M6002" nav="M6002" weight="M6002=20.0" toType="2" fromType="2"/>
				<link to="1_M_332" method="M6002" nav="M6002" weight="M6002=20.0" toType="2" fromType="2"/>
				<link to="1_M_541" method="M6002" nav="M6002" weight="M6002=20.0" toType="2" fromType="2"/>
				<link to="1_M_544" method="M6002" nav="M6002" weight="M6002=20.0" toType="2" fromType="2"/>
				<link to="1_M_577" method="M6002" nav="M6002" weight="M6002=20.0" toType="2" fromType="2"/>
				<link to="1_M_580" method="M6002" nav="M6002" weight="M6002=20.0" toType="2" fromType="2"/>
				<link to="1_M_583" method="M6002" nav="M6002" weight="M6002=20.0" toType="2" fromType="2"/>
				<link to="1_M_808" method="M6002" nav="M6002" weight="M6002=20.0" toType="2" fromType="2"/>
				<group name="common" value="Model_1"/>
			</data>
		</VNodes>
		<VNodes x="1140" y="444" counter="0" w="26" h="17" linkLoaded="true" childVisible="false" group="Model_1">
			<vlabel>CBMKr</vlabel>
			<children></children>
			<data name="1_R_784" index="3371" type="9">
				<desc>
Reaction::1 1_M_357 + 1 1_M_307 + 1 1_M_725 >>> 2 1_M_577 + 1 1_M_332 + 1 1_M_240
				</desc>
				<exp>
-2.3665827157E-30	0.0	0.0058763856649	0.0089528327093	0.0070043536709	0.020731799727	0.025117051408	0.030003160963	0.035249514235	0.040825916707	0.046764690555	0.053149444557	0.041300246989	0.073653399958	0.078971485382	0.060964930701	0.10331368369	0.10928561426	0.083500934037	0.14051194202	0.14756020988	0.11103415871	0.1407789851	0.21521624125	0.22012159445	0.2320906659	0.16714271811	0.29839910936	0.30780781214	0.32954249653	0.37294594147	0.47874845697	0.53501405736	0.34775403228	0.53501405736	0.53501405736	0.49418439683	0.53501405736	0.45955434488	0.53501405736	0.38631877987	0.45167667697	0.53407326528	0.39007731024	0.41296298223	0.46906652383	0.29784990094	0.30848493648	0.18455041998	0.14852887008	0.1425019401	0.14118790652	0.13919098045	0.13696977984	0.13378898916	0.12882799506	0.12031606142	0.10917056229	0.069753093181	0.01371809209	0.0063393613516	0.0053716080863	0.004265144407	0.0022733212344	0.0	0.0	0.0	0.0	0.0	0.0	0.0	0.0	0.0	0.0	0.0	0.0	0.0	0.0	0.0	0.0	0.0	0.0	0.0	0.0	0.0	0.0	0.0	0.0	0.0	0.0	0.0	0.0	0.0	0.0	0.0	0.0	0.0	0.0	0.0	0.0
				</exp>
				<id name="COMETs_initFlux" value="0"/>
				<id name="layout_order" value="6"/>
				<id name="COMETs_flux" value="-2.3665827157E-30|0.0|0.0058763856649|0.0089528327093|0.0070043536709|0.020731799727|0.025117051408|0.030003160963|0.035249514235|0.040825916707|0.046764690555|0.053149444557|0.041300246989|0.073653399958|0.078971485382|0.060964930701|0.10331368369|0.10928561426|0.083500934037|0.14051194202|0.14756020988|0.11103415871|0.1407789851|0.21521624125|0.22012159445|0.2320906659|0.16714271811|0.29839910936|0.30780781214|0.32954249653|0.37294594147|0.47874845697|0.53501405736|0.34775403228|0.53501405736|0.53501405736|0.49418439683|0.53501405736|0.45955434488|0.53501405736|0.38631877987|0.45167667697|0.53407326528|0.39007731024|0.41296298223|0.46906652383|0.29784990094|0.30848493648|0.18455041998|0.14852887008|0.1425019401|0.14118790652|0.13919098045|0.13696977984|0.13378898916|0.12882799506|0.12031606142|0.10917056229|0.069753093181|0.01371809209|0.0063393613516|0.0053716080863|0.004265144407|0.0022733212344|0.0|0.0|0.0|0.0|0.0|0.0|0.0|0.0|0.0|0.0|0.0|0.0|0.0|0.0|0.0|0.0|0.0|0.0|0.0|0.0|0.0|0.0|0.0|0.0|0.0|0.0|0.0|0.0|0.0|0.0|0.0|0.0|0.0|0.0|0.0|0.0"/>
				<id name="COMETs_Products" value="1.000000e+000//1_M_240////1.000000e+000//1_M_332////2.000000e+000//1_M_577"/>
				<id name="COMETs_Reactant" value="-1.000000e+000//1_M_307////-1.000000e+000//1_M_357////-1.000000e+000//1_M_725"/>
				<id name="COMETs_normFlux" value="-2.042439863032138E-32|0.0|5.071516939982516E-5|7.726593408810442E-5|6.044990972559417E-5|1.7892235041655426E-4|2.1676853590284458E-4|2.5893729199182166E-4|3.042150715817585E-4|3.5234128591420333E-4|4.035948861548365E-4|4.586974439603497E-4|3.56434914544942E-4|6.356534218055972E-4|6.815502738062888E-4|5.261476976260426E-4|8.916315688663138E-4|9.431713226831181E-4|7.206409273007008E-4|0.0012126649523374973|0.0012734938561703986|9.582618448240578E-4|0.0012149696232375278|0.0018573879855744845|0.001899722820741946|0.0020030199017642292|0.0014424974374176178|0.002575283897777816|0.002656484142712459|0.0028440617224609354|0.0032186479372180877|0.004131758955196422|0.004617349863942585|0.00300123335367448|0.004617349863942585|0.004617349863942585|0.004264976267586475|0.004617349863942585|0.003966107362255892|0.004617349863942585|0.0033340599954945643|0.003898120459197851|0.004609230514323957|0.003366497366912762|0.0035640083537655004|0.004048200641070482|0.00257054404582724|0.0026623279517416997|0.0015927317139852579|0.0012818537169649853|0.0012298392998850631|0.0012184987515604674|0.0012012646131471408|0.001182094910607023|0.0011546436255211708|0.0011118285908178086|0.0010383677628379253|9.421783857860071E-4|6.019924726802972E-4|1.1839171284184097E-4|5.4710804083783636E-5|4.6358770438327074E-5|3.680961962856513E-5|1.9619520922777553E-5|0.0|0.0|0.0|0.0|0.0|0.0|0.0|0.0|0.0|0.0|0.0|0.0|0.0|0.0|0.0|0.0|0.0|0.0|0.0|0.0|0.0|0.0|0.0|0.0|0.0|0.0|0.0|0.0|0.0|0.0|0.0|0.0|0.0|0.0|0.0|0.0"/>
				<link to="1_M_332" method="M6002" nav="M6002" weight="M6002=0.004131758955196422" toType="1"/>
				<link to="1_M_357" method="M6002" nav="M6002" weight="M6002=0.004131758955196422" fromType="1"/>
				<link to="1_M_725" method="M6002" nav="M6002" weight="M6002=0.004131758955196422" fromType="1"/>
				<group name="common" value="Model_1"/>
			</data>
		</VNodes>
		<VNodes x="1074" y="412" counter="0" w="26" h="17" linkLoaded="true" childVisible="false" group="Model_1">
			<vlabel>CBMD</vlabel>
			<children></children>
			<data name="1_R_783" index="3369" type="9">
				<desc>
Reaction::2 1_M_577 + 1 1_M_331 >>> 1 1_M_357 + 1 1_M_725
				</desc>
				<id name="COMETs_initFlux" value="0"/>
				<id name="layout_order" value="0"/>
				<id name="COMETs_flux" value=""/>
				<id name="COMETs_Products" value="1.000000e+000//1_M_357////1.000000e+000//1_M_725"/>
				<id name="COMETs_Reactant" value="-1.000000e+000//1_M_331////-2.000000e+000//1_M_577"/>
				<id name="COMETs_normFlux" value=""/>
				<link to="1_M_331" method="M6002" nav="M6002" weight="M6002=20.0" toType="2" fromType="2"/>
				<link to="1_M_357" method="M6002" nav="M6002" weight="M6002=20.0" toType="2" fromType="2"/>
				<link to="1_M_577" method="M6002" nav="M6002" weight="M6002=20.0" toType="2" fromType="2"/>
				<link to="1_M_725" method="M6002" nav="M6002" weight="M6002=20.0" toType="2" fromType="2"/>
				<group name="common" value="Model_1"/>
			</data>
		</VNodes>
		<VNodes x="1074" y="409" counter="0" w="26" h="17" linkLoaded="true" childVisible="false" group="Model_1">
			<vlabel>CBLAT</vlabel>
			<children></children>
			<data name="1_R_782" index="3367" type="9">
				<desc>
Reaction::1 1_M_577 + 1 1_M_330 + 1 1_M_307 >>> 1 1_M_824 + 1 1_M_239
				</desc>
				<id name="COMETs_initFlux" value="0"/>
				<id name="layout_order" value="0"/>
				<id name="COMETs_flux" value=""/>
				<id name="COMETs_Products" value="1.000000e+000//1_M_239////1.000000e+000//1_M_824"/>
				<id name="COMETs_Reactant" value="-1.000000e+000//1_M_307////-1.000000e+000//1_M_330////-1.000000e+000//1_M_577"/>
				<id name="COMETs_normFlux" value=""/>
				<link to="1_M_239" method="M6002" nav="M6002" weight="M6002=20.0" toType="2" fromType="2"/>
				<link to="1_M_307" method="M6002" nav="M6002" weight="M6002=20.0" toType="2" fromType="2"/>
				<link to="1_M_330" method="M6002" nav="M6002" weight="M6002=20.0" toType="2" fromType="2"/>
				<link to="1_M_577" method="M6002" nav="M6002" weight="M6002=20.0" toType="2" fromType="2"/>
				<link to="1_M_824" method="M6002" nav="M6002" weight="M6002=20.0" toType="2" fromType="2"/>
				<group name="common" value="Model_1"/>
			</data>
		</VNodes>
		<VNodes x="1075" y="408" counter="0" w="26" h="17" linkLoaded="true" childVisible="false" group="Model_1">
			<vlabel>CBL1tonex</vlabel>
			<children></children>
			<data name="1_R_781" index="3365" type="9">
				<desc>
Reaction::1 1_M_1107 + 1 1_M_1608 >>> 1 1_M_577 + 1 1_M_1482
				</desc>
				<id name="COMETs_initFlux" value="0"/>
				<id name="layout_order" value="0"/>
				<id name="COMETs_flux" value=""/>
				<id name="COMETs_Products" value="1.000000e+000//1_M_577////1.000000e+000//1_M_1482"/>
				<id name="COMETs_Reactant" value="-1.000000e+000//1_M_1107////-1.000000e+000//1_M_1608"/>
				<id name="COMETs_normFlux" value=""/>
				<link to="1_M_577" method="M6002" nav="M6002" weight="M6002=20.0" toType="2" fromType="2"/>
				<link to="1_M_1107" method="M6002" nav="M6002" weight="M6002=20.0" toType="2" fromType="2"/>
				<link to="1_M_1482" method="M6002" nav="M6002" weight="M6002=20.0" toType="2" fromType="2"/>
				<link to="1_M_1608" method="M6002" nav="M6002" weight="M6002=20.0" toType="2" fromType="2"/>
				<group name="common" value="Model_1"/>
			</data>
		</VNodes>
		<VNodes x="1075" y="408" counter="0" w="26" h="17" linkLoaded="true" childVisible="false" group="Model_1">
			<vlabel>CBL1abcpp</vlabel>
			<children></children>
			<data name="1_R_780" index="3363" type="9">
				<desc>
Reaction::1 1_M_580 + 1 1_M_307 + 1 1_M_1482 >>> 1 1_M_577 + 1 1_M_330 + 1 1_M_808 + 1 1_M_240
				</desc>
				<id name="COMETs_initFlux" value="0"/>
				<id name="layout_order" value="0"/>
				<id name="COMETs_flux" value=""/>
				<id name="COMETs_Products" value="1.000000e+000//1_M_240////1.000000e+000//1_M_330////1.000000e+000//1_M_577////1.000000e+000//1_M_808"/>
				<id name="COMETs_Reactant" value="-1.000000e+000//1_M_307////-1.000000e+000//1_M_580////-1.000000e+000//1_M_1482"/>
				<id name="COMETs_normFlux" value=""/>
				<link to="1_M_240" method="M6002" nav="M6002" weight="M6002=20.0" toType="2" fromType="2"/>
				<link to="1_M_307" method="M6002" nav="M6002" weight="M6002=20.0" toType="2" fromType="2"/>
				<link to="1_M_330" method="M6002" nav="M6002" weight="M6002=20.0" toType="2" fromType="2"/>
				<link to="1_M_577" method="M6002" nav="M6002" weight="M6002=20.0" toType="2" fromType="2"/>
				<link to="1_M_580" method="M6002" nav="M6002" weight="M6002=20.0" toType="2" fromType="2"/>
				<link to="1_M_808" method="M6002" nav="M6002" weight="M6002=20.0" toType="2" fromType="2"/>
				<link to="1_M_1482" method="M6002" nav="M6002" weight="M6002=20.0" toType="2" fromType="2"/>
				<group name="common" value="Model_1"/>
			</data>
		</VNodes>
		<VNodes x="1080" y="402" counter="0" w="26" h="17" linkLoaded="true" childVisible="false" group="Model_1">
			<vlabel>CBIuabcpp</vlabel>
			<children></children>
			<data name="1_R_779" index="3361" type="9">
				<desc>
Reaction::1 1_M_580 + 1 1_M_307 + 1 1_M_1481 >>> 1 1_M_577 + 1 1_M_808 + 1 1_M_240 + 1 1_M_329
				</desc>
				<id name="COMETs_initFlux" value="0"/>
				<id name="layout_order" value="0"/>
				<id name="COMETs_flux" value=""/>
				<id name="COMETs_Products" value="1.000000e+000//1_M_240////1.000000e+000//1_M_329////1.000000e+000//1_M_577////1.000000e+000//1_M_808"/>
				<id name="COMETs_Reactant" value="-1.000000e+000//1_M_307////-1.000000e+000//1_M_580////-1.000000e+000//1_M_1481"/>
				<id name="COMETs_normFlux" value=""/>
				<link to="1_M_240" method="M6002" nav="M6002" weight="M6002=20.0" toType="2" fromType="2"/>
				<link to="1_M_307" method="M6002" nav="M6002" weight="M6002=20.0" toType="2" fromType="2"/>
				<link to="1_M_329" method="M6002" nav="M6002" weight="M6002=20.0" toType="2" fromType="2"/>
				<link to="1_M_577" method="M6002" nav="M6002" weight="M6002=20.0" toType="2" fromType="2"/>
				<link to="1_M_580" method="M6002" nav="M6002" weight="M6002=20.0" toType="2" fromType="2"/>
				<link to="1_M_808" method="M6002" nav="M6002" weight="M6002=20.0" toType="2" fromType="2"/>
				<link to="1_M_1481" method="M6002" nav="M6002" weight="M6002=20.0" toType="2" fromType="2"/>
				<group name="common" value="Model_1"/>
			</data>
		</VNodes>
		<VNodes x="1080" y="401" counter="0" w="26" h="17" linkLoaded="true" childVisible="false" group="Model_1">
			<vlabel>CBItonex</vlabel>
			<children></children>
			<data name="1_R_778" index="3359" type="9">
				<desc>
Reaction::1 1_M_1106 + 1 1_M_1608 >>> 1 1_M_577 + 1 1_M_1481
				</desc>
				<id name="COMETs_initFlux" value="0"/>
				<id name="layout_order" value="0"/>
				<id name="COMETs_flux" value=""/>
				<id name="COMETs_Products" value="1.000000e+000//1_M_577////1.000000e+000//1_M_1481"/>
				<id name="COMETs_Reactant" value="-1.000000e+000//1_M_1106////-1.000000e+000//1_M_1608"/>
				<id name="COMETs_normFlux" value=""/>
				<link to="1_M_577" method="M6002" nav="M6002" weight="M6002=20.0" toType="2" fromType="2"/>
				<link to="1_M_1106" method="M6002" nav="M6002" weight="M6002=20.0" toType="2" fromType="2"/>
				<link to="1_M_1481" method="M6002" nav="M6002" weight="M6002=20.0" toType="2" fromType="2"/>
				<link to="1_M_1608" method="M6002" nav="M6002" weight="M6002=20.0" toType="2" fromType="2"/>
				<group name="common" value="Model_1"/>
			</data>
		</VNodes>
		<VNodes x="1080" y="400" counter="0" w="26" h="17" linkLoaded="true" childVisible="false" group="Model_1">
			<vlabel>CBIAT</vlabel>
			<children></children>
			<data name="1_R_777" index="3357" type="9">
				<desc>
Reaction::1 1_M_577 + 1 1_M_307 + 1 1_M_329 >>> 1 1_M_237 + 1 1_M_824
				</desc>
				<id name="COMETs_initFlux" value="0"/>
				<id name="layout_order" value="0"/>
				<id name="COMETs_flux" value=""/>
				<id name="COMETs_Products" value="1.000000e+000//1_M_237////1.000000e+000//1_M_824"/>
				<id name="COMETs_Reactant" value="-1.000000e+000//1_M_307////-1.000000e+000//1_M_329////-1.000000e+000//1_M_577"/>
				<id name="COMETs_normFlux" value=""/>
				<link to="1_M_237" method="M6002" nav="M6002" weight="M6002=20.0" toType="2" fromType="2"/>
				<link to="1_M_307" method="M6002" nav="M6002" weight="M6002=20.0" toType="2" fromType="2"/>
				<link to="1_M_329" method="M6002" nav="M6002" weight="M6002=20.0" toType="2" fromType="2"/>
				<link to="1_M_577" method="M6002" nav="M6002" weight="M6002=20.0" toType="2" fromType="2"/>
				<link to="1_M_824" method="M6002" nav="M6002" weight="M6002=20.0" toType="2" fromType="2"/>
				<group name="common" value="Model_1"/>
			</data>
		</VNodes>
		<VNodes x="1081" y="399" counter="0" w="26" h="17" linkLoaded="true" childVisible="false" group="Model_1">
			<vlabel>CAt6pp</vlabel>
			<children></children>
			<data name="1_R_776" index="3355" type="9">
				<desc>
Reaction::1 1_M_326 + 1 1_M_1679 >>> 1 1_M_717 + 1 1_M_1480
				</desc>
				<exp>
2.6278534475E-31	3.6132984903E-31	-4.8814589812E-5	-7.4370349612E-5	-5.818451525E-5	-1.7221713438E-4	-2.0864501271E-4	-2.4923347087E-4	-2.9281444012E-4	-3.3913709742E-4	-3.8846994007E-4	-4.4150749843E-4	-3.4307731501E-4	-6.1183195116E-4	-6.5600879274E-4	-5.0643001578E-4	-8.5821717272E-4	-9.0782544515E-4	-6.9363450193E-4	-0.001167219649	-0.0012257689553	-9.2235044147E-4	-0.0011694379511	-0.0017877813228	-0.0018285296361	-0.0019279556008	-0.001388439032	-0.0024787736807	-0.0025569309006	-0.0027374789047	-0.0030980272897	-0.003976918957	-0.0044443120725	-0.0028887604403	-0.0044443120725	-0.0044443120725	-0.0041051438755	-0.0044443120725	-0.003817475251	-0.0044443120725	-0.003209114216	-0.0037520361955	-0.0044364970001	-0.0032403359785	-0.0034304451298	-0.0038964920379	-0.0024742114573	-0.0025625557096	-0.0015330431943	-0.0012338155256	-0.0011837503782	-0.0011728348233	-0.001156246544	-0.0011377952368	-0.0011113727042	-0.001070162187	-9.99454345E-4	-9.0686971918E-4	-5.7943246509E-4	-1.139549166E-4	-5.2660485831E-5	-4.4621449358E-5	-3.5430158363E-5	-1.8884268306E-5	0.0	0.0	0.0	0.0	0.0	0.0	0.0	0.0	0.0	0.0	0.0	0.0	0.0	0.0	0.0	0.0	0.0	0.0	0.0	0.0	0.0	0.0	0.0	0.0	0.0	0.0	0.0	0.0	0.0	0.0	0.0	0.0	0.0	0.0	0.0	0.0
				</exp>
				<id name="COMETs_initFlux" value="0"/>
				<id name="layout_order" value="0"/>
				<id name="COMETs_flux" value="2.6278534475E-31|3.6132984903E-31|-4.8814589812E-5|-7.4370349612E-5|-5.818451525E-5|-1.7221713438E-4|-2.0864501271E-4|-2.4923347087E-4|-2.9281444012E-4|-3.3913709742E-4|-3.8846994007E-4|-4.4150749843E-4|-3.4307731501E-4|-6.1183195116E-4|-6.5600879274E-4|-5.0643001578E-4|-8.5821717272E-4|-9.0782544515E-4|-6.9363450193E-4|-0.001167219649|-0.0012257689553|-9.2235044147E-4|-0.0011694379511|-0.0017877813228|-0.0018285296361|-0.0019279556008|-0.001388439032|-0.0024787736807|-0.0025569309006|-0.0027374789047|-0.0030980272897|-0.003976918957|-0.0044443120725|-0.0028887604403|-0.0044443120725|-0.0044443120725|-0.0041051438755|-0.0044443120725|-0.003817475251|-0.0044443120725|-0.003209114216|-0.0037520361955|-0.0044364970001|-0.0032403359785|-0.0034304451298|-0.0038964920379|-0.0024742114573|-0.0025625557096|-0.0015330431943|-0.0012338155256|-0.0011837503782|-0.0011728348233|-0.001156246544|-0.0011377952368|-0.0011113727042|-0.001070162187|-9.99454345E-4|-9.0686971918E-4|-5.7943246509E-4|-1.139549166E-4|-5.2660485831E-5|-4.4621449358E-5|-3.5430158363E-5|-1.8884268306E-5|0.0|0.0|0.0|0.0|0.0|0.0|0.0|0.0|0.0|0.0|0.0|0.0|0.0|0.0|0.0|0.0|0.0|0.0|0.0|0.0|0.0|0.0|0.0|0.0|0.0|0.0|0.0|0.0|0.0|0.0|0.0|0.0|0.0|0.0|0.0|0.0"/>
				<id name="COMETs_Products" value="1.000000e+000//1_M_717////1.000000e+000//1_M_1480"/>
				<id name="COMETs_Reactant" value="-1.000000e+000//1_M_326////-1.000000e+000//1_M_1679"/>
				<id name="COMETs_normFlux" value="2.2679252238994252E-33|3.1183971828509216E-33|-4.212862008505849E-7|-6.418409365854624E-7|-5.021517843827011E-7|-1.4862913433001818E-6|-1.8006760902743422E-6|-2.150968029681479E-6|-2.527086338478682E-6|-2.926866330124198E-6|-3.3526252259219676E-6|-3.8103570546627023E-6|-2.960871722885025E-6|-5.280313923683391E-6|-5.661574809547502E-6|-4.370660045825275E-6|-7.406700611280331E-6|-7.834836557998004E-6|-5.98629723659261E-6|-1.0073495104213315E-5|-1.0578795157098338E-5|-7.96019212363091E-6|-1.009263979164482E-5|-1.5429149447628776E-5|-1.5780820990242174E-5|-1.6638900246785893E-5|-1.1982692206504035E-5|-2.1392644099486255E-5|-2.2067166990440072E-5|-2.3625356519664517E-5|-2.6737009407140467E-5|-3.432213780629444E-5|-3.835589637501457E-5|-2.4930966658707395E-5|-3.835589637501457E-5|-3.835589637501457E-5|-3.542876164513619E-5|-3.835589637501457E-5|-3.29460854127585E-5|-3.835589637501457E-5|-2.7695726653876226E-5|-3.2381324524978424E-5|-3.828844969209768E-5|-2.7965180883813252E-5|-2.9605886304191845E-5|-3.362802665378349E-5|-2.135327058900466E-5|-2.2115710969263745E-5|-1.3230674385544543E-5|-1.0648239744149457E-5|-1.0216160813968924E-5|-1.0121955932360626E-5|-9.978793546035967E-6|-9.819552607190585E-6|-9.591517332925752E-6|-9.235856816405183E-6|-8.62562454279094E-6|-7.826588323924826E-6|-5.000695546298474E-6|-9.834689601521064E-7|-4.544775669759764E-7|-3.850979993661119E-7|-3.057740906923192E-7|-1.629775376812061E-7|0.0|0.0|0.0|0.0|0.0|0.0|0.0|0.0|0.0|0.0|0.0|0.0|0.0|0.0|0.0|0.0|0.0|0.0|0.0|0.0|0.0|0.0|0.0|0.0|0.0|0.0|0.0|0.0|0.0|0.0|0.0|0.0|0.0|0.0|0.0|0.0"/>
				<link to="1_M_326" method="M6002" nav="M6002" weight="M6002=3.432213780629444E-5" toType="1"/>
				<link to="1_M_717" method="M6002" nav="M6002" weight="M6002=3.432213780629444E-5" fromType="1"/>
				<link to="1_M_1480" method="M6002" nav="M6002" weight="M6002=3.432213780629444E-5" fromType="1"/>
				<link to="1_M_1679" method="M6002" nav="M6002" weight="M6002=3.432213780629444E-5" toType="1"/>
				<group name="common" value="Model_1"/>
			</data>
		</VNodes>
		<VNodes x="1081" y="398" counter="0" w="26" h="17" linkLoaded="true" childVisible="false" group="Model_1">
			<vlabel>CAT</vlabel>
			<children></children>
			<data name="1_R_775" index="3353" type="9">
				<desc>
Reaction::2 1_M_581 >>> 1 1_M_733 + 2 1_M_580
				</desc>
				<id name="COMETs_initFlux" value="1"/>
				<id name="layout_order" value="0"/>
				<id name="COMETs_flux" value=""/>
				<id name="COMETs_Products" value="2.000000e+000//1_M_580////1.000000e+000//1_M_733"/>
				<id name="COMETs_Reactant" value="-2.000000e+000//1_M_581"/>
				<id name="COMETs_normFlux" value=""/>
				<link to="1_M_580" method="M6002" nav="M6002" weight="M6002=20.0" toType="2"/>
				<link to="1_M_581" method="M6002" nav="M6002" weight="M6002=20.0" fromType="2"/>
				<link to="1_M_733" method="M6002" nav="M6002" weight="M6002=20.0" toType="2"/>
				<group name="common" value="Model_1"/>
			</data>
		</VNodes>
		<VNodes x="1082" y="396" counter="0" w="26" h="17" linkLoaded="true" childVisible="false" group="Model_1">
			<vlabel>CADVtpp</vlabel>
			<children></children>
			<data name="1_R_774" index="3351" type="9">
				<desc>
Reaction::1 1_M_1637 + 1 1_M_1608 + 1 1_M_14 >>> 1 1_M_577 + 1 1_M_661 + 1 1_M_1374
				</desc>
				<exp>
1.8728138492E-29	2.5751190426E-29	-5.9325348201E-30	-3.6303653002E-30	-2.8399181027E-30	-1.3595105048E-30	-8.3184007219E-31	-5.0860036108E-31	-3.1065656951E-31	-1.8950850198E-31	-1.1542208018E-31	-7.0164660789E-32	-5.4482074674E-32	-2.5737588523E-32	-1.5532865512E-32	-1.1977734859E-32	-5.5895072616E-33	-3.3340973375E-33	-2.5433417156E-33	-1.1650373339E-33	-6.8290978598E-34	-5.1267955244E-34	-2.9577212731E-34	-1.3049060537E-34	-7.3820782051E-35	-4.1163890262E-35	-2.9519359321E-35	-1.2179036826E-35	-6.4734050845E-36	-3.3584393218E-36	-1.6956639901E-36	-8.2912891956E-37	-3.8887263839E-37	0.0	0.0	0.0	0.0	0.0	0.0	0.0	0.0	0.0	0.0	0.0	0.0	0.0	0.0	0.0	0.0	0.0	0.0	0.0	0.0	0.0	0.0	0.0	0.0	0.0	0.0	0.0	0.0	0.0	0.0	0.0	0.0	0.0	0.0	0.0	0.0	0.0	0.0	0.0	0.0	0.0	0.0	0.0	0.0	0.0	0.0	0.0	0.0	0.0	0.0	0.0	0.0	0.0	0.0	0.0	0.0	0.0	0.0	0.0	0.0	0.0	0.0	0.0	0.0	0.0	0.0	0.0
				</exp>
				<id name="COMETs_initFlux" value="0"/>
				<id name="layout_order" value="0"/>
				<id name="COMETs_flux" value="1.8728138492E-29|2.5751190426E-29|-5.9325348201E-30|-3.6303653002E-30|-2.8399181027E-30|-1.3595105048E-30|-8.3184007219E-31|-5.0860036108E-31|-3.1065656951E-31|-1.8950850198E-31|-1.1542208018E-31|-7.0164660789E-32|-5.4482074674E-32|-2.5737588523E-32|-1.5532865512E-32|-1.1977734859E-32|-5.5895072616E-33|-3.3340973375E-33|-2.5433417156E-33|-1.1650373339E-33|-6.8290978598E-34|-5.1267955244E-34|-2.9577212731E-34|-1.3049060537E-34|-7.3820782051E-35|-4.1163890262E-35|-2.9519359321E-35|-1.2179036826E-35|-6.4734050845E-36|-3.3584393218E-36|-1.6956639901E-36|-8.2912891956E-37|-3.8887263839E-37|0.0|0.0|0.0|0.0|0.0|0.0|0.0|0.0|0.0|0.0|0.0|0.0|0.0|0.0|0.0|0.0|0.0|0.0|0.0|0.0|0.0|0.0|0.0|0.0|0.0|0.0|0.0|0.0|0.0|0.0|0.0|0.0|0.0|0.0|0.0|0.0|0.0|0.0|0.0|0.0|0.0|0.0|0.0|0.0|0.0|0.0|0.0|0.0|0.0|0.0|0.0|0.0|0.0|0.0|0.0|0.0|0.0|0.0|0.0|0.0|0.0|0.0|0.0|0.0|0.0|0.0|0.0"/>
				<id name="COMETs_Products" value="1.000000e+000//1_M_577////1.000000e+000//1_M_661////1.000000e+000//1_M_1374"/>
				<id name="COMETs_Reactant" value="-1.000000e+000//1_M_14////-1.000000e+000//1_M_1608////-1.000000e+000//1_M_1637"/>
				<id name="COMETs_normFlux" value="1.6163008528156722E-31|2.2224136725783974E-31|-5.119975534772066E-32|-3.133126409361071E-32|-2.4509440985186172E-32|-1.1733029362521786E-32|-7.17905743094153E-33|-4.389390850068276E-33|-2.6810698695243505E-33|-1.6355216162937723E-33|-9.961310714804003E-34|-6.05544438488783E-34|-4.7019848660543175E-34|-2.221239782956201E-34|-1.3405381311357262E-34|-1.0337184913317173E-34|-4.823931304012204E-35|-2.8774372702731036E-35|-2.1949887788804774E-35|-1.0054660996601663E-35|-5.893739358811028E-36|-4.424595632843578E-36|-2.5526121659900554E-36|-1.1261774726519591E-36|-6.3709798512820164E-37|-3.552581104849368E-37|-2.547619223634293E-37|-1.0510915228839218E-37|-5.586764623279601E-38|-2.89844521508306E-38|-1.463414612433685E-38|-7.155659278958331E-39|-3.3561006468150875E-39|0.0|0.0|0.0|0.0|0.0|0.0|0.0|0.0|0.0|0.0|0.0|0.0|0.0|0.0|0.0|0.0|0.0|0.0|0.0|0.0|0.0|0.0|0.0|0.0|0.0|0.0|0.0|0.0|0.0|0.0|0.0|0.0|0.0|0.0|0.0|0.0|0.0|0.0|0.0|0.0|0.0|0.0|0.0|0.0|0.0|0.0|0.0|0.0|0.0|0.0|0.0|0.0|0.0|0.0|0.0|0.0|0.0|0.0|0.0|0.0|0.0|0.0|0.0|0.0|0.0|0.0|0.0"/>
				<link to="1_M_14" method="M6002" nav="M6002" weight="M6002=7.155659278958331E-39" toType="1"/>
				<link to="1_M_577" method="M6002" nav="M6002" weight="M6002=7.155659278958331E-39" fromType="1"/>
				<link to="1_M_661" method="M6002" nav="M6002" weight="M6002=7.155659278958331E-39" fromType="1"/>
				<link to="1_M_1374" method="M6002" nav="M6002" weight="M6002=7.155659278958331E-39" fromType="1"/>
				<link to="1_M_1608" method="M6002" nav="M6002" weight="M6002=7.155659278958331E-39" toType="1"/>
				<link to="1_M_1637" method="M6002" nav="M6002" weight="M6002=7.155659278958331E-39" toType="1"/>
				<group name="common" value="Model_1"/>
			</data>
		</VNodes>
		<VNodes x="1082" y="394" counter="0" w="26" h="17" linkLoaded="true" childVisible="false" group="Model_1">
			<vlabel>CA2tex</vlabel>
			<children></children>
			<data name="1_R_773" index="3349" type="9">
				<desc>
Reaction::1 1_M_1105 >>> 1 1_M_1480
				</desc>
				<exp>
-2.6278534475E-31	-3.6132984903E-31	4.8814589812E-5	7.4370349612E-5	5.818451525E-5	1.7221713438E-4	2.0864501271E-4	2.4923347087E-4	2.9281444012E-4	3.3913709742E-4	3.8846994007E-4	4.4150749843E-4	3.4307731501E-4	6.1183195116E-4	6.5600879274E-4	5.0643001578E-4	8.5821717272E-4	9.0782544515E-4	6.9363450193E-4	0.001167219649	0.0012257689553	9.2235044147E-4	0.0011694379511	0.0017877813228	0.0018285296361	0.0019279556008	0.001388439032	0.0024787736807	0.0025569309006	0.0027374789047	0.0030980272897	0.003976918957	0.0044443120725	0.0028887604403	0.0044443120725	0.0044443120725	0.0041051438755	0.0044443120725	0.003817475251	0.0044443120725	0.003209114216	0.0037520361955	0.0044364970001	0.0032403359785	0.0034304451298	0.0038964920379	0.0024742114573	0.0025625557096	0.0015330431943	0.0012338155256	0.0011837503782	0.0011728348233	0.001156246544	0.0011377952368	0.0011113727042	0.001070162187	9.99454345E-4	9.0686971918E-4	5.7943246509E-4	1.139549166E-4	5.2660485831E-5	4.4621449358E-5	3.5430158363E-5	1.8884268306E-5	0.0	0.0	0.0	0.0	0.0	0.0	0.0	0.0	0.0	0.0	0.0	0.0	0.0	0.0	0.0	0.0	0.0	0.0	0.0	0.0	0.0	0.0	0.0	0.0	0.0	0.0	0.0	0.0	0.0	0.0	0.0	0.0	0.0	0.0	0.0	0.0
				</exp>
				<id name="COMETs_initFlux" value="0"/>
				<id name="layout_order" value="0"/>
				<id name="COMETs_flux" value="-2.6278534475E-31|-3.6132984903E-31|4.8814589812E-5|7.4370349612E-5|5.818451525E-5|1.7221713438E-4|2.0864501271E-4|2.4923347087E-4|2.9281444012E-4|3.3913709742E-4|3.8846994007E-4|4.4150749843E-4|3.4307731501E-4|6.1183195116E-4|6.5600879274E-4|5.0643001578E-4|8.5821717272E-4|9.0782544515E-4|6.9363450193E-4|0.001167219649|0.0012257689553|9.2235044147E-4|0.0011694379511|0.0017877813228|0.0018285296361|0.0019279556008|0.001388439032|0.0024787736807|0.0025569309006|0.0027374789047|0.0030980272897|0.003976918957|0.0044443120725|0.0028887604403|0.0044443120725|0.0044443120725|0.0041051438755|0.0044443120725|0.003817475251|0.0044443120725|0.003209114216|0.0037520361955|0.0044364970001|0.0032403359785|0.0034304451298|0.0038964920379|0.0024742114573|0.0025625557096|0.0015330431943|0.0012338155256|0.0011837503782|0.0011728348233|0.001156246544|0.0011377952368|0.0011113727042|0.001070162187|9.99454345E-4|9.0686971918E-4|5.7943246509E-4|1.139549166E-4|5.2660485831E-5|4.4621449358E-5|3.5430158363E-5|1.8884268306E-5|0.0|0.0|0.0|0.0|0.0|0.0|0.0|0.0|0.0|0.0|0.0|0.0|0.0|0.0|0.0|0.0|0.0|0.0|0.0|0.0|0.0|0.0|0.0|0.0|0.0|0.0|0.0|0.0|0.0|0.0|0.0|0.0|0.0|0.0|0.0|0.0"/>
				<id name="COMETs_Products" value="1.000000e+000//1_M_1480"/>
				<id name="COMETs_Reactant" value="-1.000000e+000//1_M_1105"/>
				<id name="COMETs_normFlux" value="-2.2679252238994252E-33|-3.1183971828509216E-33|4.212862008505849E-7|6.418409365854624E-7|5.021517843827011E-7|1.4862913433001818E-6|1.8006760902743422E-6|2.150968029681479E-6|2.527086338478682E-6|2.926866330124198E-6|3.3526252259219676E-6|3.8103570546627023E-6|2.960871722885025E-6|5.280313923683391E-6|5.661574809547502E-6|4.370660045825275E-6|7.406700611280331E-6|7.834836557998004E-6|5.98629723659261E-6|1.0073495104213315E-5|1.0578795157098338E-5|7.96019212363091E-6|1.009263979164482E-5|1.5429149447628776E-5|1.5780820990242174E-5|1.6638900246785893E-5|1.1982692206504035E-5|2.1392644099486255E-5|2.2067166990440072E-5|2.3625356519664517E-5|2.6737009407140467E-5|3.432213780629444E-5|3.835589637501457E-5|2.4930966658707395E-5|3.835589637501457E-5|3.835589637501457E-5|3.542876164513619E-5|3.835589637501457E-5|3.29460854127585E-5|3.835589637501457E-5|2.7695726653876226E-5|3.2381324524978424E-5|3.828844969209768E-5|2.7965180883813252E-5|2.9605886304191845E-5|3.362802665378349E-5|2.135327058900466E-5|2.2115710969263745E-5|1.3230674385544543E-5|1.0648239744149457E-5|1.0216160813968924E-5|1.0121955932360626E-5|9.978793546035967E-6|9.819552607190585E-6|9.591517332925752E-6|9.235856816405183E-6|8.62562454279094E-6|7.826588323924826E-6|5.000695546298474E-6|9.834689601521064E-7|4.544775669759764E-7|3.850979993661119E-7|3.057740906923192E-7|1.629775376812061E-7|0.0|0.0|0.0|0.0|0.0|0.0|0.0|0.0|0.0|0.0|0.0|0.0|0.0|0.0|0.0|0.0|0.0|0.0|0.0|0.0|0.0|0.0|0.0|0.0|0.0|0.0|0.0|0.0|0.0|0.0|0.0|0.0|0.0|0.0|0.0|0.0"/>
				<link to="1_M_1105" method="M6002" nav="M6002" weight="M6002=3.432213780629444E-5" fromType="1"/>
				<link to="1_M_1480" method="M6002" nav="M6002" weight="M6002=3.432213780629444E-5" toType="1"/>
				<group name="common" value="Model_1"/>
			</data>
		</VNodes>
		<VNodes x="1085" y="394" counter="0" w="26" h="17" linkLoaded="true" childVisible="false" group="Model_1">
			<vlabel>CA2t3pp</vlabel>
			<children></children>
			<data name="1_R_772" index="3347" type="9">
				<desc>
Reaction::1 1_M_326 + 1 1_M_1608 >>> 1 1_M_577 + 1 1_M_1480
				</desc>
				<id name="COMETs_initFlux" value="0"/>
				<id name="layout_order" value="0"/>
				<id name="COMETs_flux" value=""/>
				<id name="COMETs_Products" value="1.000000e+000//1_M_577////1.000000e+000//1_M_1480"/>
				<id name="COMETs_Reactant" value="-1.000000e+000//1_M_326////-1.000000e+000//1_M_1608"/>
				<id name="COMETs_normFlux" value=""/>
				<link to="1_M_326" method="M6002" nav="M6002" weight="M6002=20.0" toType="2" fromType="2"/>
				<link to="1_M_577" method="M6002" nav="M6002" weight="M6002=20.0" toType="2" fromType="2"/>
				<link to="1_M_1480" method="M6002" nav="M6002" weight="M6002=20.0" toType="2" fromType="2"/>
				<link to="1_M_1608" method="M6002" nav="M6002" weight="M6002=20.0" toType="2" fromType="2"/>
				<group name="common" value="Model_1"/>
			</data>
		</VNodes>
		<VNodes x="1086" y="393" counter="0" w="26" h="17" linkLoaded="true" childVisible="false" group="Model_1">
			<vlabel>BWCOS</vlabel>
			<children></children>
			<data name="1_R_771" index="3345" type="9">
				<desc>
Reaction::1 1_M_1028 + 1 1_M_707 >>> 1 1_M_268 + 1 1_M_323 + 1 1_M_379
				</desc>
				<id name="COMETs_initFlux" value="0"/>
				<id name="layout_order" value="0"/>
				<id name="COMETs_flux" value=""/>
				<id name="COMETs_Products" value="1.000000e+000//1_M_268////1.000000e+000//1_M_323////1.000000e+000//1_M_379"/>
				<id name="COMETs_Reactant" value="-1.000000e+000//1_M_707////-1.000000e+000//1_M_1028"/>
				<id name="COMETs_normFlux" value=""/>
				<link to="1_M_268" method="M6002" nav="M6002" weight="M6002=20.0" toType="2" fromType="2"/>
				<link to="1_M_323" method="M6002" nav="M6002" weight="M6002=20.0" toType="2" fromType="2"/>
				<link to="1_M_379" method="M6002" nav="M6002" weight="M6002=20.0" toType="2" fromType="2"/>
				<link to="1_M_707" method="M6002" nav="M6002" weight="M6002=20.0" toType="2" fromType="2"/>
				<link to="1_M_1028" method="M6002" nav="M6002" weight="M6002=20.0" toType="2" fromType="2"/>
				<group name="common" value="Model_1"/>
			</data>
		</VNodes>
		<VNodes x="1086" y="391" counter="0" w="26" h="17" linkLoaded="true" childVisible="false" group="Model_1">
			<vlabel>BWCOGDS2</vlabel>
			<children></children>
			<data name="1_R_770" index="3343" type="9">
				<desc>
Reaction::1 1_M_324 + 1 1_M_577 + 1 1_M_574 >>> 1 1_M_325 + 1 1_M_821
				</desc>
				<id name="COMETs_initFlux" value="0"/>
				<id name="layout_order" value="0"/>
				<id name="COMETs_flux" value=""/>
				<id name="COMETs_Products" value="1.000000e+000//1_M_325////1.000000e+000//1_M_821"/>
				<id name="COMETs_Reactant" value="-1.000000e+000//1_M_324////-1.000000e+000//1_M_574////-1.000000e+000//1_M_577"/>
				<id name="COMETs_normFlux" value=""/>
				<link to="1_M_324" method="M6002" nav="M6002" weight="M6002=20.0" toType="2" fromType="2"/>
				<link to="1_M_325" method="M6002" nav="M6002" weight="M6002=20.0" toType="2" fromType="2"/>
				<link to="1_M_574" method="M6002" nav="M6002" weight="M6002=20.0" toType="2" fromType="2"/>
				<link to="1_M_577" method="M6002" nav="M6002" weight="M6002=20.0" toType="2" fromType="2"/>
				<link to="1_M_821" method="M6002" nav="M6002" weight="M6002=20.0" toType="2" fromType="2"/>
				<group name="common" value="Model_1"/>
			</data>
		</VNodes>
		<VNodes x="948" y="996" counter="-2" w="0" h="0" linkLoaded="true">
			<vlabel>3gmp[e]</vlabel>
			<data name="3gmp%5Be%5D" index="6985" type="1">
				<id name="COMETs_isExchg" value="true"/>
				<id name="COMETS_uninteresting" value="true"/>
				<link to="1_R_23" method="M6002" weight="M6002=20.0" toType="2" fromType="2"/>
			</data>
		</VNodes>
		<VNodes x="1089" y="385" counter="0" w="26" h="17" linkLoaded="true" childVisible="false" group="Model_1">
			<vlabel>BWCOGDS1</vlabel>
			<children></children>
			<data name="1_R_769" index="3341" type="9">
				<desc>
Reaction::1 1_M_323 + 1 1_M_577 + 1 1_M_574 >>> 1 1_M_821 + 1 1_M_324
				</desc>
				<id name="COMETs_initFlux" value="0"/>
				<id name="layout_order" value="0"/>
				<id name="COMETs_flux" value=""/>
				<id name="COMETs_Products" value="1.000000e+000//1_M_324////1.000000e+000//1_M_821"/>
				<id name="COMETs_Reactant" value="-1.000000e+000//1_M_323////-1.000000e+000//1_M_574////-1.000000e+000//1_M_577"/>
				<id name="COMETs_normFlux" value=""/>
				<link to="1_M_323" method="M6002" nav="M6002" weight="M6002=20.0" toType="2" fromType="2"/>
				<link to="1_M_324" method="M6002" nav="M6002" weight="M6002=20.0" toType="2" fromType="2"/>
				<link to="1_M_574" method="M6002" nav="M6002" weight="M6002=20.0" toType="2" fromType="2"/>
				<link to="1_M_577" method="M6002" nav="M6002" weight="M6002=20.0" toType="2" fromType="2"/>
				<link to="1_M_821" method="M6002" nav="M6002" weight="M6002=20.0" toType="2" fromType="2"/>
				<group name="common" value="Model_1"/>
			</data>
		</VNodes>
		<VNodes x="1089" y="385" counter="0" w="26" h="17" linkLoaded="true" childVisible="false" group="Model_1">
			<vlabel>BUTtex</vlabel>
			<children></children>
			<data name="1_R_768" index="3339" type="9">
				<desc>
Reaction::1 1_M_1103 >>> 1 1_M_1478
				</desc>
				<id name="COMETs_initFlux" value="0"/>
				<id name="layout_order" value="0"/>
				<id name="COMETs_flux" value=""/>
				<id name="COMETs_Products" value="1.000000e+000//1_M_1478"/>
				<id name="COMETs_Reactant" value="-1.000000e+000//1_M_1103"/>
				<id name="COMETs_normFlux" value=""/>
				<link to="1_M_1103" method="M6002" nav="M6002" weight="M6002=20.0" toType="2" fromType="2"/>
				<link to="1_M_1478" method="M6002" nav="M6002" weight="M6002=20.0" toType="2" fromType="2"/>
				<group name="common" value="Model_1"/>
			</data>
		</VNodes>
		<VNodes x="1089" y="380" counter="0" w="26" h="17" linkLoaded="true" childVisible="false" group="Model_1">
			<vlabel>BUTt2rpp</vlabel>
			<children></children>
			<data name="1_R_767" index="3337" type="9">
				<desc>
Reaction::1 1_M_1478 + 1 1_M_1608 >>> 1 1_M_577 + 1 1_M_319
				</desc>
				<id name="COMETs_initFlux" value="0"/>
				<id name="layout_order" value="0"/>
				<id name="COMETs_flux" value=""/>
				<id name="COMETs_Products" value="1.000000e+000//1_M_319////1.000000e+000//1_M_577"/>
				<id name="COMETs_Reactant" value="-1.000000e+000//1_M_1478////-1.000000e+000//1_M_1608"/>
				<id name="COMETs_normFlux" value=""/>
				<link to="1_M_319" method="M6002" nav="M6002" weight="M6002=20.0" toType="2" fromType="2"/>
				<link to="1_M_577" method="M6002" nav="M6002" weight="M6002=20.0" toType="2" fromType="2"/>
				<link to="1_M_1478" method="M6002" nav="M6002" weight="M6002=20.0" toType="2" fromType="2"/>
				<link to="1_M_1608" method="M6002" nav="M6002" weight="M6002=20.0" toType="2" fromType="2"/>
				<group name="common" value="Model_1"/>
			</data>
		</VNodes>
		<VNodes x="1090" y="378" counter="0" w="26" h="17" linkLoaded="true" childVisible="false" group="Model_1">
			<vlabel>BUTSO3tex</vlabel>
			<children></children>
			<data name="1_R_766" index="3335" type="9">
				<desc>
Reaction::1 1_M_1104 >>> 1 1_M_1479
				</desc>
				<id name="COMETs_initFlux" value="0"/>
				<id name="layout_order" value="0"/>
				<id name="COMETs_flux" value=""/>
				<id name="COMETs_Products" value="1.000000e+000//1_M_1479"/>
				<id name="COMETs_Reactant" value="-1.000000e+000//1_M_1104"/>
				<id name="COMETs_normFlux" value=""/>
				<link to="1_M_1104" method="M6002" nav="M6002" weight="M6002=20.0" toType="2" fromType="2"/>
				<link to="1_M_1479" method="M6002" nav="M6002" weight="M6002=20.0" toType="2" fromType="2"/>
				<group name="common" value="Model_1"/>
			</data>
		</VNodes>
		<VNodes x="1091" y="377" counter="0" w="26" h="17" linkLoaded="true" childVisible="false" group="Model_1">
			<vlabel>BUTSO3abcpp</vlabel>
			<children></children>
			<data name="1_R_765" index="3333" type="9">
				<desc>
Reaction::1 1_M_1479 + 1 1_M_580 + 1 1_M_307 >>> 1 1_M_577 + 1 1_M_322 + 1 1_M_808 + 1 1_M_240
				</desc>
				<id name="COMETs_initFlux" value="0"/>
				<id name="layout_order" value="0"/>
				<id name="COMETs_flux" value=""/>
				<id name="COMETs_Products" value="1.000000e+000//1_M_240////1.000000e+000//1_M_322////1.000000e+000//1_M_577////1.000000e+000//1_M_808"/>
				<id name="COMETs_Reactant" value="-1.000000e+000//1_M_307////-1.000000e+000//1_M_580////-1.000000e+000//1_M_1479"/>
				<id name="COMETs_normFlux" value=""/>
				<link to="1_M_240" method="M6002" nav="M6002" weight="M6002=20.0" toType="2" fromType="2"/>
				<link to="1_M_307" method="M6002" nav="M6002" weight="M6002=20.0" toType="2" fromType="2"/>
				<link to="1_M_322" method="M6002" nav="M6002" weight="M6002=20.0" toType="2" fromType="2"/>
				<link to="1_M_577" method="M6002" nav="M6002" weight="M6002=20.0" toType="2" fromType="2"/>
				<link to="1_M_580" method="M6002" nav="M6002" weight="M6002=20.0" toType="2" fromType="2"/>
				<link to="1_M_808" method="M6002" nav="M6002" weight="M6002=20.0" toType="2" fromType="2"/>
				<link to="1_M_1479" method="M6002" nav="M6002" weight="M6002=20.0" toType="2" fromType="2"/>
				<group name="common" value="Model_1"/>
			</data>
		</VNodes>
		<VNodes x="1091" y="376" counter="0" w="26" h="17" linkLoaded="true" childVisible="false" group="Model_1">
			<vlabel>BUTCT</vlabel>
			<children></children>
			<data name="1_R_764" index="3331" type="9">
				<desc>
Reaction::1 1_M_214 + 1 1_M_319 >>> 1 1_M_209 + 1 1_M_316
				</desc>
				<id name="COMETs_initFlux" value="0"/>
				<id name="layout_order" value="0"/>
				<id name="COMETs_flux" value=""/>
				<id name="COMETs_Products" value="1.000000e+000//1_M_209////1.000000e+000//1_M_316"/>
				<id name="COMETs_Reactant" value="-1.000000e+000//1_M_214////-1.000000e+000//1_M_319"/>
				<id name="COMETs_normFlux" value=""/>
				<link to="1_M_209" method="M6002" nav="M6002" weight="M6002=20.0" toType="2" fromType="2"/>
				<link to="1_M_214" method="M6002" nav="M6002" weight="M6002=20.0" toType="2" fromType="2"/>
				<link to="1_M_316" method="M6002" nav="M6002" weight="M6002=20.0" toType="2" fromType="2"/>
				<link to="1_M_319" method="M6002" nav="M6002" weight="M6002=20.0" toType="2" fromType="2"/>
				<group name="common" value="Model_1"/>
			</data>
		</VNodes>
		<VNodes x="1092" y="376" counter="0" w="26" h="17" linkLoaded="true" childVisible="false" group="Model_1">
			<vlabel>BTS5</vlabel>
			<children></children>
			<data name="1_R_763" index="3329" type="9">
				<desc>
Reaction::1 1_M_442 + 1 1_M_265 + 1 1_M_69 >>> 1 1_M_686 + 1 1_M_577 + 1 1_M_388 + 1 1_M_68 + 1 1_M_317
				</desc>
				<exp>
1.9759405589E-15	1.7245680861E-15	0.0	0.0	0.0	0.0	0.0	0.0	1.1251275317E-7	1.3031204512E-7	1.492679885E-7	1.6964745377E-7	1.3182605764E-7	2.3509392936E-7	2.5206870038E-7	1.9459366601E-7	3.2976644485E-7	3.48828221E-7	2.6652622553E-7	4.4849938484E-7	4.7099671675E-7	3.5440939154E-7	4.4935175834E-7	6.8694767446E-7	7.0260504749E-7	7.4080906849E-7	5.335020296E-7	9.5245866692E-7	9.8249025958E-7	1.0518650931E-6	1.190404338E-6	1.528114873E-6	1.7077087694E-6	1.1099944055E-6	1.7077087694E-6	1.7077087694E-6	1.5773847744E-6	1.7077087694E-6	1.4668492799E-6	1.7077087694E-6	1.2330890359E-6	1.44170459E-6	1.7047058598E-6	1.2450858707E-6	1.3181345359E-6	1.4972111577E-6	9.5070565122E-7	9.8465156948E-7	5.8906558859E-7	4.7408857853E-7	4.5485125002E-7	4.5065699264E-7	4.4428301401E-7	4.3719317457E-7	4.2704042427E-7	4.1120545131E-7	3.8403625168E-7	3.484609872E-7	2.2264455911E-7	4.378671147E-8	2.0234576688E-8	1.7145609744E-8	1.3613893703E-8	7.2562029994E-9	0.0	0.0	0.0	0.0	0.0	0.0	0.0	0.0	0.0	0.0	0.0	0.0	0.0	0.0	0.0	0.0	0.0	0.0	0.0	0.0	0.0	0.0	0.0	0.0	0.0	0.0	0.0	0.0	0.0	0.0	0.0	0.0	0.0	0.0	0.0	0.0
				</exp>
				<id name="COMETs_initFlux" value="0"/>
				<id name="layout_order" value="0"/>
				<id name="COMETs_flux" value="1.9759405589E-15|1.7245680861E-15|0.0|0.0|0.0|0.0|0.0|0.0|1.1251275317E-7|1.3031204512E-7|1.492679885E-7|1.6964745377E-7|1.3182605764E-7|2.3509392936E-7|2.5206870038E-7|1.9459366601E-7|3.2976644485E-7|3.48828221E-7|2.6652622553E-7|4.4849938484E-7|4.7099671675E-7|3.5440939154E-7|4.4935175834E-7|6.8694767446E-7|7.0260504749E-7|7.4080906849E-7|5.335020296E-7|9.5245866692E-7|9.8249025958E-7|1.0518650931E-6|1.190404338E-6|1.528114873E-6|1.7077087694E-6|1.1099944055E-6|1.7077087694E-6|1.7077087694E-6|1.5773847744E-6|1.7077087694E-6|1.4668492799E-6|1.7077087694E-6|1.2330890359E-6|1.44170459E-6|1.7047058598E-6|1.2450858707E-6|1.3181345359E-6|1.4972111577E-6|9.5070565122E-7|9.8465156948E-7|5.8906558859E-7|4.7408857853E-7|4.5485125002E-7|4.5065699264E-7|4.4428301401E-7|4.3719317457E-7|4.2704042427E-7|4.1120545131E-7|3.8403625168E-7|3.484609872E-7|2.2264455911E-7|4.378671147E-8|2.0234576688E-8|1.7145609744E-8|1.3613893703E-8|7.2562029994E-9|0.0|0.0|0.0|0.0|0.0|0.0|0.0|0.0|0.0|0.0|0.0|0.0|0.0|0.0|0.0|0.0|0.0|0.0|0.0|0.0|0.0|0.0|0.0|0.0|0.0|0.0|0.0|0.0|0.0|0.0|0.0|0.0|0.0|0.0|0.0|0.0"/>
				<id name="COMETs_Products" value="1.000000e+000//1_M_68////1.000000e+000//1_M_317////1.000000e+000//1_M_388////1.000000e+000//1_M_577////1.000000e+000//1_M_686"/>
				<id name="COMETs_Reactant" value="-1.000000e+000//1_M_69////-1.000000e+000//1_M_265////-1.000000e+000//1_M_442"/>
				<id name="COMETs_normFlux" value="1.7053026449090963E-17|1.4883598118909732E-17|0.0|0.0|0.0|0.0|0.0|0.0|9.710226084615513E-10|1.1246364381039858E-9|1.2882325555937582E-9|1.4641141420626905E-9|1.1377028714192613E-9|2.028939067695759E-9|2.1754370065469513E-9|1.6794082789319596E-9|2.8459944712002575E-9|3.0105039608144397E-9|2.3002102734657693E-9|3.870699367766061E-9|4.064858850128619E-9|3.0586713251649602E-9|3.878055635531573E-9|5.928587683948021E-9|6.063716038493522E-9|6.393429489457508E-9|4.604300559768479E-9|8.220036157208455E-9|8.479218824233826E-9|9.077946789804028E-9|1.0273586707652564E-8|1.3188141328008995E-8|1.4738096589370425E-8|9.579622155168517E-9|1.4738096589370425E-8|1.4738096589370425E-8|1.3613357019814037E-8|1.4738096589370425E-8|1.265939881354026E-8|1.4738096589370425E-8|1.0641969895588837E-8|1.2442391748227729E-8|1.471218047736879E-8|1.0745506583587013E-8|1.1375940942614428E-8|1.292143195154908E-8|8.204907046687835E-9|8.497871649959466E-9|5.0838326169420914E-9|4.091542649129449E-9|3.925518084061809E-9|3.889320243133207E-9|3.834310680384092E-9|3.7731229999422095E-9|3.6855013766008168E-9|3.548840275389428E-9|3.314361015472344E-9|3.007334610564407E-9|1.921496847740538E-9|3.7789393281764916E-10|1.7463114965296209E-10|1.4797233405289952E-10|1.174924459881595E-10|6.262345347960628E-11|0.0|0.0|0.0|0.0|0.0|0.0|0.0|0.0|0.0|0.0|0.0|0.0|0.0|0.0|0.0|0.0|0.0|0.0|0.0|0.0|0.0|0.0|0.0|0.0|0.0|0.0|0.0|0.0|0.0|0.0|0.0|0.0|0.0|0.0|0.0|0.0"/>
				<link to="1_M_68" method="M6002" nav="M6002" weight="M6002=1.3188141328008995E-8" toType="1"/>
				<link to="1_M_69" method="M6002" nav="M6002" weight="M6002=1.3188141328008995E-8" fromType="1"/>
				<link to="1_M_265" method="M6002" nav="M6002" weight="M6002=1.3188141328008995E-8" fromType="1"/>
				<link to="1_M_317" method="M6002" nav="M6002" weight="M6002=1.3188141328008995E-8" toType="1"/>
				<link to="1_M_388" method="M6002" nav="M6002" weight="M6002=1.3188141328008995E-8" toType="1"/>
				<link to="1_M_442" method="M6002" nav="M6002" weight="M6002=1.3188141328008995E-8" fromType="1"/>
				<link to="1_M_577" method="M6002" nav="M6002" weight="M6002=1.3188141328008995E-8" toType="1"/>
				<link to="1_M_686" method="M6002" nav="M6002" weight="M6002=1.3188141328008995E-8" toType="1"/>
				<group name="common" value="Model_1"/>
			</data>
		</VNodes>
		<VNodes x="1093" y="374" counter="0" w="26" h="17" linkLoaded="true" childVisible="false" group="Model_1">
			<vlabel>BTNtex</vlabel>
			<children></children>
			<data name="1_R_762" index="3327" type="9">
				<desc>
Reaction::1 1_M_1102 >>> 1 1_M_1477
				</desc>
				<exp>
-1.9759405589E-15	-1.7245680861E-15	1.8756806844E-8	2.8576503213E-8	2.235716244E-8	6.6173730788E-8	8.0170994316E-8	9.5766943659E-8	0.0	0.0	0.0	0.0	0.0	0.0	0.0	0.0	0.0	0.0	0.0	0.0	0.0	0.0	0.0	0.0	0.0	0.0	0.0	0.0	0.0	0.0	0.0	0.0	0.0	0.0	0.0	0.0	0.0	0.0	0.0	0.0	0.0	0.0	0.0	0.0	0.0	0.0	0.0	0.0	0.0	0.0	0.0	0.0	0.0	0.0	0.0	0.0	0.0	0.0	0.0	0.0	0.0	0.0	0.0	0.0	0.0	0.0	0.0	0.0	0.0	0.0	0.0	0.0	0.0	0.0	0.0	0.0	0.0	0.0	0.0	0.0	0.0	0.0	0.0	0.0	0.0	0.0	0.0	0.0	0.0	0.0	0.0	0.0	0.0	0.0	0.0	0.0	0.0	0.0	0.0	0.0
				</exp>
				<id name="COMETs_initFlux" value="0"/>
				<id name="layout_order" value="0"/>
				<id name="COMETs_flux" value="-1.9759405589E-15|-1.7245680861E-15|1.8756806844E-8|2.8576503213E-8|2.235716244E-8|6.6173730788E-8|8.0170994316E-8|9.5766943659E-8|0.0|0.0|0.0|0.0|0.0|0.0|0.0|0.0|0.0|0.0|0.0|0.0|0.0|0.0|0.0|0.0|0.0|0.0|0.0|0.0|0.0|0.0|0.0|0.0|0.0|0.0|0.0|0.0|0.0|0.0|0.0|0.0|0.0|0.0|0.0|0.0|0.0|0.0|0.0|0.0|0.0|0.0|0.0|0.0|0.0|0.0|0.0|0.0|0.0|0.0|0.0|0.0|0.0|0.0|0.0|0.0|0.0|0.0|0.0|0.0|0.0|0.0|0.0|0.0|0.0|0.0|0.0|0.0|0.0|0.0|0.0|0.0|0.0|0.0|0.0|0.0|0.0|0.0|0.0|0.0|0.0|0.0|0.0|0.0|0.0|0.0|0.0|0.0|0.0|0.0|0.0|0.0"/>
				<id name="COMETs_Products" value="1.000000e+000//1_M_1477"/>
				<id name="COMETs_Reactant" value="-1.000000e+000//1_M_1102"/>
				<id name="COMETs_normFlux" value="-1.7053026449090963E-17|-1.4883598118909732E-17|1.6187750272674582E-10|2.4662475949433884E-10|1.9294977305804575E-10|5.711013806968974E-10|6.919024362158759E-10|8.265006838437903E-10|0.0|0.0|0.0|0.0|0.0|0.0|0.0|0.0|0.0|0.0|0.0|0.0|0.0|0.0|0.0|0.0|0.0|0.0|0.0|0.0|0.0|0.0|0.0|0.0|0.0|0.0|0.0|0.0|0.0|0.0|0.0|0.0|0.0|0.0|0.0|0.0|0.0|0.0|0.0|0.0|0.0|0.0|0.0|0.0|0.0|0.0|0.0|0.0|0.0|0.0|0.0|0.0|0.0|0.0|0.0|0.0|0.0|0.0|0.0|0.0|0.0|0.0|0.0|0.0|0.0|0.0|0.0|0.0|0.0|0.0|0.0|0.0|0.0|0.0|0.0|0.0|0.0|0.0|0.0|0.0|0.0|0.0|0.0|0.0|0.0|0.0|0.0|0.0|0.0|0.0|0.0|0.0"/>
				<link to="1_M_1102" method="M6002" nav="M6002" weight="M6002=20.0" toType="1"/>
				<link to="1_M_1477" method="M6002" nav="M6002" weight="M6002=20.0" fromType="1"/>
				<group name="common" value="Model_1"/>
			</data>
		</VNodes>
		<VNodes x="1095" y="373" counter="0" w="26" h="17" linkLoaded="true" childVisible="false" group="Model_1">
			<vlabel>BTNt2ipp</vlabel>
			<children></children>
			<data name="1_R_761" index="3325" type="9">
				<desc>
Reaction::1 1_M_1477 + 1 1_M_1608 >>> 1 1_M_577 + 1 1_M_317
				</desc>
				<exp>
-1.9759405589E-15	-1.7245680861E-15	1.8756806844E-8	2.8576503213E-8	2.235716244E-8	6.6173730788E-8	8.0170994316E-8	9.5766943659E-8	0.0	0.0	0.0	0.0	0.0	0.0	0.0	0.0	0.0	0.0	0.0	0.0	0.0	0.0	0.0	0.0	0.0	0.0	0.0	0.0	0.0	0.0	0.0	0.0	0.0	0.0	0.0	0.0	0.0	0.0	0.0	0.0	0.0	0.0	0.0	0.0	0.0	0.0	0.0	0.0	0.0	0.0	0.0	0.0	0.0	0.0	0.0	0.0	0.0	0.0	0.0	0.0	0.0	0.0	0.0	0.0	0.0	0.0	0.0	0.0	0.0	0.0	0.0	0.0	0.0	0.0	0.0	0.0	0.0	0.0	0.0	0.0	0.0	0.0	0.0	0.0	0.0	0.0	0.0	0.0	0.0	0.0	0.0	0.0	0.0	0.0	0.0	0.0	0.0	0.0	0.0	0.0
				</exp>
				<id name="COMETs_initFlux" value="0"/>
				<id name="layout_order" value="0"/>
				<id name="COMETs_flux" value="-1.9759405589E-15|-1.7245680861E-15|1.8756806844E-8|2.8576503213E-8|2.235716244E-8|6.6173730788E-8|8.0170994316E-8|9.5766943659E-8|0.0|0.0|0.0|0.0|0.0|0.0|0.0|0.0|0.0|0.0|0.0|0.0|0.0|0.0|0.0|0.0|0.0|0.0|0.0|0.0|0.0|0.0|0.0|0.0|0.0|0.0|0.0|0.0|0.0|0.0|0.0|0.0|0.0|0.0|0.0|0.0|0.0|0.0|0.0|0.0|0.0|0.0|0.0|0.0|0.0|0.0|0.0|0.0|0.0|0.0|0.0|0.0|0.0|0.0|0.0|0.0|0.0|0.0|0.0|0.0|0.0|0.0|0.0|0.0|0.0|0.0|0.0|0.0|0.0|0.0|0.0|0.0|0.0|0.0|0.0|0.0|0.0|0.0|0.0|0.0|0.0|0.0|0.0|0.0|0.0|0.0|0.0|0.0|0.0|0.0|0.0|0.0"/>
				<id name="COMETs_Products" value="1.000000e+000//1_M_317////1.000000e+000//1_M_577"/>
				<id name="COMETs_Reactant" value="-1.000000e+000//1_M_1477////-1.000000e+000//1_M_1608"/>
				<id name="COMETs_normFlux" value="-1.7053026449090963E-17|-1.4883598118909732E-17|1.6187750272674582E-10|2.4662475949433884E-10|1.9294977305804575E-10|5.711013806968974E-10|6.919024362158759E-10|8.265006838437903E-10|0.0|0.0|0.0|0.0|0.0|0.0|0.0|0.0|0.0|0.0|0.0|0.0|0.0|0.0|0.0|0.0|0.0|0.0|0.0|0.0|0.0|0.0|0.0|0.0|0.0|0.0|0.0|0.0|0.0|0.0|0.0|0.0|0.0|0.0|0.0|0.0|0.0|0.0|0.0|0.0|0.0|0.0|0.0|0.0|0.0|0.0|0.0|0.0|0.0|0.0|0.0|0.0|0.0|0.0|0.0|0.0|0.0|0.0|0.0|0.0|0.0|0.0|0.0|0.0|0.0|0.0|0.0|0.0|0.0|0.0|0.0|0.0|0.0|0.0|0.0|0.0|0.0|0.0|0.0|0.0|0.0|0.0|0.0|0.0|0.0|0.0|0.0|0.0|0.0|0.0|0.0|0.0"/>
				<link to="1_M_317" method="M6002" nav="M6002" weight="M6002=20.0" fromType="1"/>
				<link to="1_M_577" method="M6002" nav="M6002" weight="M6002=20.0" fromType="1"/>
				<link to="1_M_1477" method="M6002" nav="M6002" weight="M6002=20.0" toType="1"/>
				<link to="1_M_1608" method="M6002" nav="M6002" weight="M6002=20.0" toType="1"/>
				<group name="common" value="Model_1"/>
			</data>
		</VNodes>
		<VNodes x="1033" y="370" counter="0" w="26" h="17" linkLoaded="true" childVisible="false" group="Model_1">
			<vlabel>BSORy</vlabel>
			<children></children>
			<data name="1_R_760" index="3323" type="9">
				<desc>
Reaction::1 1_M_577 + 1 1_M_318 + 1 1_M_723 >>> 1 1_M_722 + 1 1_M_580 + 1 1_M_317
				</desc>
				<id name="COMETs_initFlux" value="0"/>
				<id name="layout_order" value="0"/>
				<id name="COMETs_flux" value=""/>
				<id name="COMETs_Products" value="1.000000e+000//1_M_317////1.000000e+000//1_M_580////1.000000e+000//1_M_722"/>
				<id name="COMETs_Reactant" value="-1.000000e+000//1_M_318////-1.000000e+000//1_M_577////-1.000000e+000//1_M_723"/>
				<id name="COMETs_normFlux" value=""/>
				<link to="1_M_317" method="M6002" nav="M6002" weight="M6002=20.0" toType="2" fromType="2"/>
				<link to="1_M_318" method="M6002" nav="M6002" weight="M6002=20.0" toType="2" fromType="2"/>
				<link to="1_M_577" method="M6002" nav="M6002" weight="M6002=20.0" toType="2" fromType="2"/>
				<link to="1_M_580" method="M6002" nav="M6002" weight="M6002=20.0" toType="2" fromType="2"/>
				<link to="1_M_722" method="M6002" nav="M6002" weight="M6002=20.0" toType="2" fromType="2"/>
				<link to="1_M_723" method="M6002" nav="M6002" weight="M6002=20.0" toType="2" fromType="2"/>
				<group name="common" value="Model_1"/>
			</data>
		</VNodes>
		<VNodes x="728" y="105" counter="5" w="0" h="0" labelOn="true" linkDisplayed="true" linkLoaded="true" extend="false" ncc="125 125 125" labelSize="16" labelPos="3" axisnode="2_R_486">
			<vlabel>met-L[e]</vlabel>
			<data name="met-L%5Be%5D" index="7192" type="1">
				<id name="COMETs_isExchg" value="true"/>
				<link to="1_R_230" method="M6002" weight="M6002=0.0010149000099749191" toType="1"/>
				<link to="2_R_486" method="M6002" weight="M6002=0.0020031439688527964" fromType="1"/>
			</data>
		</VNodes>
		<VNodes x="1036" y="364" counter="0" w="26" h="17" linkLoaded="true" childVisible="false" group="Model_1">
			<vlabel>BSORx</vlabel>
			<children></children>
			<data name="1_R_759" index="3321" type="9">
				<desc>
Reaction::1 1_M_721 + 1 1_M_577 + 1 1_M_318 >>> 1 1_M_720 + 1 1_M_580 + 1 1_M_317
				</desc>
				<id name="COMETs_initFlux" value="0"/>
				<id name="layout_order" value="0"/>
				<id name="COMETs_flux" value=""/>
				<id name="COMETs_Products" value="1.000000e+000//1_M_317////1.000000e+000//1_M_580////1.000000e+000//1_M_720"/>
				<id name="COMETs_Reactant" value="-1.000000e+000//1_M_318////-1.000000e+000//1_M_577////-1.000000e+000//1_M_721"/>
				<id name="COMETs_normFlux" value=""/>
				<link to="1_M_317" method="M6002" nav="M6002" weight="M6002=20.0" toType="2" fromType="2"/>
				<link to="1_M_318" method="M6002" nav="M6002" weight="M6002=20.0" toType="2" fromType="2"/>
				<link to="1_M_577" method="M6002" nav="M6002" weight="M6002=20.0" toType="2" fromType="2"/>
				<link to="1_M_580" method="M6002" nav="M6002" weight="M6002=20.0" toType="2" fromType="2"/>
				<link to="1_M_720" method="M6002" nav="M6002" weight="M6002=20.0" toType="2" fromType="2"/>
				<link to="1_M_721" method="M6002" nav="M6002" weight="M6002=20.0" toType="2" fromType="2"/>
				<group name="common" value="Model_1"/>
			</data>
		</VNodes>
		<VNodes x="1107" y="366" counter="0" w="26" h="17" linkLoaded="true" childVisible="false" group="Model_1">
			<vlabel>BPNT</vlabel>
			<children></children>
			<data name="1_R_758" index="3319" type="9">
				<desc>
Reaction::1 1_M_774 + 1 1_M_580 >>> 1 1_M_268 + 1 1_M_808
				</desc>
				<exp>
0.0	0.0	8.8118540714E-4	0.0013425098327	0.0010503283129	0.0031088087856	0.0037663932275	0.0044990831296	0.0052859054003	0.0061221250356	0.0070126847337	0.0079701222017	0.0061932541009	0.011044830348	0.011842313578	0.0091421077258	0.015492592462	0.016388124237	0.012521535338	0.021070725349	0.022127661251	0.016650330419	0.021110770283	0.03227314522	0.033008736434	0.034803580442	0.025064192102	0.044746984401	0.04615788364	0.049417148004	0.055925791002	0.071791600792	0.080229011843	0.052148092167	0.080229011843	0.080229011843	0.074106325395	0.080229011843	0.068913312595	0.080229011843	0.057931139452	0.06773200249	0.080087933645	0.058494756749	0.061926619566	0.070339728794	0.044664626847	0.04625942306	0.027674595885	0.022272918464	0.021369139152	0.021172090843	0.02087263814	0.020539553938	0.020062572652	0.019318637705	0.018042215122	0.016370871409	0.010459952709	0.0020571215982	9.506305301E-4	8.0550931857E-4	6.3958753313E-4	3.4090004501E-4	0.0	0.0	0.0	0.0	0.0	0.0	0.0	0.0	0.0	0.0	0.0	0.0	0.0	0.0	0.0	0.0	0.0	0.0	0.0	0.0	0.0	0.0	0.0	0.0	0.0	0.0	0.0	0.0	0.0	0.0	0.0	0.0	0.0	0.0	0.0	0.0
				</exp>
				<id name="COMETs_initFlux" value="0"/>
				<id name="layout_order" value="4"/>
				<id name="COMETs_flux" value="0.0|0.0|8.8118540714E-4|0.0013425098327|0.0010503283129|0.0031088087856|0.0037663932275|0.0044990831296|0.0052859054003|0.0061221250356|0.0070126847337|0.0079701222017|0.0061932541009|0.011044830348|0.011842313578|0.0091421077258|0.015492592462|0.016388124237|0.012521535338|0.021070725349|0.022127661251|0.016650330419|0.021110770283|0.03227314522|0.033008736434|0.034803580442|0.025064192102|0.044746984401|0.04615788364|0.049417148004|0.055925791002|0.071791600792|0.080229011843|0.052148092167|0.080229011843|0.080229011843|0.074106325395|0.080229011843|0.068913312595|0.080229011843|0.057931139452|0.06773200249|0.080087933645|0.058494756749|0.061926619566|0.070339728794|0.044664626847|0.04625942306|0.027674595885|0.022272918464|0.021369139152|0.021172090843|0.02087263814|0.020539553938|0.020062572652|0.019318637705|0.018042215122|0.016370871409|0.010459952709|0.0020571215982|9.506305301E-4|8.0550931857E-4|6.3958753313E-4|3.4090004501E-4|0.0|0.0|0.0|0.0|0.0|0.0|0.0|0.0|0.0|0.0|0.0|0.0|0.0|0.0|0.0|0.0|0.0|0.0|0.0|0.0|0.0|0.0|0.0|0.0|0.0|0.0|0.0|0.0|0.0|0.0|0.0|0.0|0.0|0.0|0.0|0.0"/>
				<id name="COMETs_Products" value="1.000000e+000//1_M_268////1.000000e+000//1_M_808"/>
				<id name="COMETs_Reactant" value="-1.000000e+000//1_M_580////-1.000000e+000//1_M_774"/>
				<id name="COMETs_normFlux" value="0.0|0.0|7.604924139457326E-6|1.1586307888706291E-5|9.06468386381215E-6|2.6830057314839587E-5|3.2505230502475405E-5|3.882858887639778E-5|4.561912765680042E-5|5.283598217896208E-5|6.052180957786327E-5|6.878481444995517E-5|5.3449849750229135E-5|9.532057186731326E-5|1.0220311828433062E-4|7.889944064678526E-5|1.3370624325184668E-4|1.4143498133371388E-4|1.0806502874813841E-4|1.8184739164322868E-4|1.9096910120610828E-4|1.4369790818979824E-4|1.8219299278774602E-4|2.785280136859959E-4|2.8487641134986296E-4|3.003665141277803E-4|2.1631234245145838E-4|3.8618140868170315E-4|3.983579399702068E-4|4.2648647913780865E-4|4.826582403239719E-4|6.195854736693598E-4|6.924031468359326E-4|4.5005543865577884E-4|6.924031468359326E-4|6.924031468359326E-4|6.395623194805997E-4|6.924031468359326E-4|5.947448859652073E-4|6.924031468359326E-4|4.99965066687479E-4|5.845497855233408E-4|6.911855949055124E-4|5.048292720552036E-4|5.344473934730527E-4|6.070553337969479E-4|3.854706355056991E-4|3.992342590513078E-4|2.38840998262384E-4|1.922227194306308E-4|1.8442280235202337E-4|1.8272220968490574E-4|1.801378329224015E-4|1.772632050997698E-4|1.731466974197981E-4|1.6672629055560753E-4|1.557103376869476E-4|1.4128608367033E-4|9.027288265296698E-5|1.7753645910598588E-5|8.204258726352249E-6|6.9518142399032715E-6|5.519853858886613E-6|2.9420811561700618E-6|0.0|0.0|0.0|0.0|0.0|0.0|0.0|0.0|0.0|0.0|0.0|0.0|0.0|0.0|0.0|0.0|0.0|0.0|0.0|0.0|0.0|0.0|0.0|0.0|0.0|0.0|0.0|0.0|0.0|0.0|0.0|0.0|0.0|0.0|0.0|0.0"/>
				<link to="1_M_268" method="M6002" nav="M6002" weight="M6002=6.195854736693598E-4" toType="1"/>
				<link to="1_M_774" method="M6002" nav="M6002" weight="M6002=6.195854736693598E-4" fromType="1"/>
				<group name="common" value="Model_1"/>
			</data>
		</VNodes>
		<VNodes x="1037" y="364" counter="0" w="26" h="17" linkLoaded="true" childVisible="false" group="Model_1">
			<vlabel>BMOGDS2</vlabel>
			<children></children>
			<data name="1_R_757" index="3317" type="9">
				<desc>
Reaction::1 1_M_313 + 1 1_M_577 + 1 1_M_574 >>> 1 1_M_314 + 1 1_M_821
				</desc>
				<exp>
-6.159425948E-33	-8.4692106785E-33	1.1441652175E-6	1.743166696E-6	1.3637869088E-6	4.0365975781E-6	4.8904306533E-6	5.8417835632E-6	6.8632779433E-6	7.9490347521E-6	9.1053472984E-6	1.034849468E-5	8.041389516E-6	1.4340729691E-5	1.5376190723E-5	1.1870213626E-5	2.0115753136E-5	2.1278521481E-5	1.6258099757E-5	2.7358462475E-5	2.8730799722E-5	2.1618972884E-5	2.7410457259E-5	4.1903808142E-5	4.2858907897E-5	4.5189353178E-5	3.2543623806E-5	5.8099978682E-5	5.9931905835E-5	6.4163770677E-5	7.2614664619E-5	9.3215007254E-5	1.0417023494E-4	6.7709658735E-5	1.0417023494E-4	1.0417023494E-4	9.622047124E-5	1.0417023494E-4	8.9477806075E-5	1.0417023494E-4	7.5218431191E-5	8.794397999E-5	1.0398705745E-4	7.5950238114E-5	8.0406206692E-5	9.1329880619E-5	5.7993044725E-5	6.0063745738E-5	3.5933000904E-5	2.891940329E-5	2.7745926252E-5	2.7490076551E-5	2.7101263855E-5	2.6668783649E-5	2.604946588E-5	2.508353253E-5	2.3426211353E-5	2.1256120219E-5	1.3581318106E-5	2.6709893997E-6	1.234309178E-6	1.0458821944E-6	8.304475159E-7	4.4262838296E-7	0.0	0.0	0.0	0.0	0.0	0.0	0.0	0.0	0.0	0.0	0.0	0.0	0.0	0.0	0.0	0.0	0.0	0.0	0.0	0.0	0.0	0.0	0.0	0.0	0.0	0.0	0.0	0.0	0.0	0.0	0.0	0.0	0.0	0.0	0.0	0.0
				</exp>
				<id name="COMETs_initFlux" value="0"/>
				<id name="layout_order" value="0"/>
				<id name="COMETs_flux" value="-6.159425948E-33|-8.4692106785E-33|1.1441652175E-6|1.743166696E-6|1.3637869088E-6|4.0365975781E-6|4.8904306533E-6|5.8417835632E-6|6.8632779433E-6|7.9490347521E-6|9.1053472984E-6|1.034849468E-5|8.041389516E-6|1.4340729691E-5|1.5376190723E-5|1.1870213626E-5|2.0115753136E-5|2.1278521481E-5|1.6258099757E-5|2.7358462475E-5|2.8730799722E-5|2.1618972884E-5|2.7410457259E-5|4.1903808142E-5|4.2858907897E-5|4.5189353178E-5|3.2543623806E-5|5.8099978682E-5|5.9931905835E-5|6.4163770677E-5|7.2614664619E-5|9.3215007254E-5|1.0417023494E-4|6.7709658735E-5|1.0417023494E-4|1.0417023494E-4|9.622047124E-5|1.0417023494E-4|8.9477806075E-5|1.0417023494E-4|7.5218431191E-5|8.794397999E-5|1.0398705745E-4|7.5950238114E-5|8.0406206692E-5|9.1329880619E-5|5.7993044725E-5|6.0063745738E-5|3.5933000904E-5|2.891940329E-5|2.7745926252E-5|2.7490076551E-5|2.7101263855E-5|2.6668783649E-5|2.604946588E-5|2.508353253E-5|2.3426211353E-5|2.1256120219E-5|1.3581318106E-5|2.6709893997E-6|1.234309178E-6|1.0458821944E-6|8.304475159E-7|4.4262838296E-7|0.0|0.0|0.0|0.0|0.0|0.0|0.0|0.0|0.0|0.0|0.0|0.0|0.0|0.0|0.0|0.0|0.0|0.0|0.0|0.0|0.0|0.0|0.0|0.0|0.0|0.0|0.0|0.0|0.0|0.0|0.0|0.0|0.0|0.0|0.0|0.0"/>
				<id name="COMETs_Products" value="1.000000e+000//1_M_314////1.000000e+000//1_M_821"/>
				<id name="COMETs_Reactant" value="-1.000000e+000//1_M_313////-1.000000e+000//1_M_574////-1.000000e+000//1_M_577"/>
				<id name="COMETs_normFlux" value="-5.315790150131585E-35|-7.309211456430929E-35|9.874527666469581E-9|1.504411032921508E-8|1.1769936156195579E-8|3.483718422278691E-8|4.220604860937556E-8|5.041654171447984E-8|5.9232379115550497E-8|6.860282272244446E-8|7.858218589035621E-8|8.931096266608303E-8|6.939987515622973E-8|1.237652831297865E-7|1.3270165739781058E-7|1.0244390500958504E-7|1.7360566274451027E-7|1.8364074160968083E-7|1.403128266785639E-7|2.3611266143165842E-7|2.479563898600034E-7|1.8657895083558042E-7|2.3656139376966985E-7|3.6164384872031146E-7|3.698866783490542E-7|3.899991988578573E-7|2.8086233414932935E-7|5.0142220558868E-7|5.172323482836142E-7|5.537547541599219E-7|6.266887891754369E-7|8.04476621017179E-7|8.990238920085562E-7|5.843569514609644E-7|8.990238920085562E-7|8.990238920085562E-7|8.304147782224647E-7|8.990238920085562E-7|7.722233276354491E-7|8.990238920085562E-7|6.491601636404124E-7|7.589858966418915E-7|8.974430091384829E-7|6.554759016100272E-7|6.939323975176038E-7|7.882073490384526E-7|5.004993298529636E-7|5.183701706451109E-7|3.101137896335539E-7|2.4958410159404834E-7|2.3945660313450196E-7|2.372485348307804E-7|2.3389295150679543E-7|2.3016050299845974E-7|2.2481558396859357E-7|2.1647925679953186E-7|2.0217602194830076E-7|1.8344741124270276E-7|1.172113077146756E-7|2.3051529902135507E-8|1.0652500129106858E-8|9.026312377364956E-9|7.167039205424445E-9|3.82003066222664E-9|0.0|0.0|0.0|0.0|0.0|0.0|0.0|0.0|0.0|0.0|0.0|0.0|0.0|0.0|0.0|0.0|0.0|0.0|0.0|0.0|0.0|0.0|0.0|0.0|0.0|0.0|0.0|0.0|0.0|0.0|0.0|0.0|0.0|0.0|0.0|0.0"/>
				<link to="1_M_313" method="M6002" nav="M6002" weight="M6002=8.04476621017179E-7" fromType="1"/>
				<link to="1_M_314" method="M6002" nav="M6002" weight="M6002=8.04476621017179E-7" toType="1"/>
				<link to="1_M_574" method="M6002" nav="M6002" weight="M6002=8.04476621017179E-7" fromType="1"/>
				<link to="1_M_577" method="M6002" nav="M6002" weight="M6002=8.04476621017179E-7" fromType="1"/>
				<link to="1_M_821" method="M6002" nav="M6002" weight="M6002=8.04476621017179E-7" toType="1"/>
				<group name="common" value="Model_1"/>
			</data>
		</VNodes>
		<VNodes x="1041" y="362" counter="0" w="26" h="17" linkLoaded="true" childVisible="false" group="Model_1">
			<vlabel>BMOGDS1</vlabel>
			<children></children>
			<data name="1_R_756" index="3315" type="9">
				<desc>
Reaction::1 1_M_312 + 1 1_M_577 + 1 1_M_574 >>> 1 1_M_821 + 1 1_M_313
				</desc>
				<exp>
-6.159425948E-33	-8.4692106785E-33	1.1441652175E-6	1.743166696E-6	1.3637869088E-6	4.0365975781E-6	4.8904306533E-6	5.8417835632E-6	6.8632779433E-6	7.9490347521E-6	9.1053472984E-6	1.034849468E-5	8.041389516E-6	1.4340729691E-5	1.5376190723E-5	1.1870213626E-5	2.0115753136E-5	2.1278521481E-5	1.6258099757E-5	2.7358462475E-5	2.8730799722E-5	2.1618972884E-5	2.7410457259E-5	4.1903808142E-5	4.2858907897E-5	4.5189353178E-5	3.2543623806E-5	5.8099978682E-5	5.9931905835E-5	6.4163770677E-5	7.2614664619E-5	9.3215007254E-5	1.0417023494E-4	6.7709658735E-5	1.0417023494E-4	1.0417023494E-4	9.622047124E-5	1.0417023494E-4	8.9477806075E-5	1.0417023494E-4	7.5218431191E-5	8.794397999E-5	1.0398705745E-4	7.5950238114E-5	8.0406206692E-5	9.1329880619E-5	5.7993044725E-5	6.0063745738E-5	3.5933000904E-5	2.891940329E-5	2.7745926252E-5	2.7490076551E-5	2.7101263855E-5	2.6668783649E-5	2.604946588E-5	2.508353253E-5	2.3426211353E-5	2.1256120219E-5	1.3581318106E-5	2.6709893997E-6	1.234309178E-6	1.0458821944E-6	8.304475159E-7	4.4262838296E-7	0.0	0.0	0.0	0.0	0.0	0.0	0.0	0.0	0.0	0.0	0.0	0.0	0.0	0.0	0.0	0.0	0.0	0.0	0.0	0.0	0.0	0.0	0.0	0.0	0.0	0.0	0.0	0.0	0.0	0.0	0.0	0.0	0.0	0.0	0.0	0.0
				</exp>
				<id name="COMETs_initFlux" value="0"/>
				<id name="layout_order" value="0"/>
				<id name="COMETs_flux" value="-6.159425948E-33|-8.4692106785E-33|1.1441652175E-6|1.743166696E-6|1.3637869088E-6|4.0365975781E-6|4.8904306533E-6|5.8417835632E-6|6.8632779433E-6|7.9490347521E-6|9.1053472984E-6|1.034849468E-5|8.041389516E-6|1.4340729691E-5|1.5376190723E-5|1.1870213626E-5|2.0115753136E-5|2.1278521481E-5|1.6258099757E-5|2.7358462475E-5|2.8730799722E-5|2.1618972884E-5|2.7410457259E-5|4.1903808142E-5|4.2858907897E-5|4.5189353178E-5|3.2543623806E-5|5.8099978682E-5|5.9931905835E-5|6.4163770677E-5|7.2614664619E-5|9.3215007254E-5|1.0417023494E-4|6.7709658735E-5|1.0417023494E-4|1.0417023494E-4|9.622047124E-5|1.0417023494E-4|8.9477806075E-5|1.0417023494E-4|7.5218431191E-5|8.794397999E-5|1.0398705745E-4|7.5950238114E-5|8.0406206692E-5|9.1329880619E-5|5.7993044725E-5|6.0063745738E-5|3.5933000904E-5|2.891940329E-5|2.7745926252E-5|2.7490076551E-5|2.7101263855E-5|2.6668783649E-5|2.604946588E-5|2.508353253E-5|2.3426211353E-5|2.1256120219E-5|1.3581318106E-5|2.6709893997E-6|1.234309178E-6|1.0458821944E-6|8.304475159E-7|4.4262838296E-7|0.0|0.0|0.0|0.0|0.0|0.0|0.0|0.0|0.0|0.0|0.0|0.0|0.0|0.0|0.0|0.0|0.0|0.0|0.0|0.0|0.0|0.0|0.0|0.0|0.0|0.0|0.0|0.0|0.0|0.0|0.0|0.0|0.0|0.0|0.0|0.0"/>
				<id name="COMETs_Products" value="1.000000e+000//1_M_313////1.000000e+000//1_M_821"/>
				<id name="COMETs_Reactant" value="-1.000000e+000//1_M_312////-1.000000e+000//1_M_574////-1.000000e+000//1_M_577"/>
				<id name="COMETs_normFlux" value="-5.315790150131585E-35|-7.309211456430929E-35|9.874527666469581E-9|1.504411032921508E-8|1.1769936156195579E-8|3.483718422278691E-8|4.220604860937556E-8|5.041654171447984E-8|5.9232379115550497E-8|6.860282272244446E-8|7.858218589035621E-8|8.931096266608303E-8|6.939987515622973E-8|1.237652831297865E-7|1.3270165739781058E-7|1.0244390500958504E-7|1.7360566274451027E-7|1.8364074160968083E-7|1.403128266785639E-7|2.3611266143165842E-7|2.479563898600034E-7|1.8657895083558042E-7|2.3656139376966985E-7|3.6164384872031146E-7|3.698866783490542E-7|3.899991988578573E-7|2.8086233414932935E-7|5.0142220558868E-7|5.172323482836142E-7|5.537547541599219E-7|6.266887891754369E-7|8.04476621017179E-7|8.990238920085562E-7|5.843569514609644E-7|8.990238920085562E-7|8.990238920085562E-7|8.304147782224647E-7|8.990238920085562E-7|7.722233276354491E-7|8.990238920085562E-7|6.491601636404124E-7|7.589858966418915E-7|8.974430091384829E-7|6.554759016100272E-7|6.939323975176038E-7|7.882073490384526E-7|5.004993298529636E-7|5.183701706451109E-7|3.101137896335539E-7|2.4958410159404834E-7|2.3945660313450196E-7|2.372485348307804E-7|2.3389295150679543E-7|2.3016050299845974E-7|2.2481558396859357E-7|2.1647925679953186E-7|2.0217602194830076E-7|1.8344741124270276E-7|1.172113077146756E-7|2.3051529902135507E-8|1.0652500129106858E-8|9.026312377364956E-9|7.167039205424445E-9|3.82003066222664E-9|0.0|0.0|0.0|0.0|0.0|0.0|0.0|0.0|0.0|0.0|0.0|0.0|0.0|0.0|0.0|0.0|0.0|0.0|0.0|0.0|0.0|0.0|0.0|0.0|0.0|0.0|0.0|0.0|0.0|0.0|0.0|0.0|0.0|0.0|0.0|0.0"/>
				<link to="1_M_312" method="M6002" nav="M6002" weight="M6002=8.04476621017179E-7" fromType="1"/>
				<link to="1_M_313" method="M6002" nav="M6002" weight="M6002=8.04476621017179E-7" toType="1"/>
				<link to="1_M_574" method="M6002" nav="M6002" weight="M6002=8.04476621017179E-7" fromType="1"/>
				<link to="1_M_577" method="M6002" nav="M6002" weight="M6002=8.04476621017179E-7" fromType="1"/>
				<link to="1_M_821" method="M6002" nav="M6002" weight="M6002=8.04476621017179E-7" toType="1"/>
				<group name="common" value="Model_1"/>
			</data>
		</VNodes>
		<VNodes x="1041" y="362" counter="0" w="26" h="17" linkLoaded="true" childVisible="false" group="Model_1">
			<vlabel>BMOCOS</vlabel>
			<children></children>
			<data name="1_R_755" index="3313" type="9">
				<desc>
Reaction::1 1_M_707 + 1 1_M_703 >>> 1 1_M_268 + 1 1_M_312 + 1 1_M_379
				</desc>
				<exp>
-6.159425948E-33	-8.4692106785E-33	1.1441652175E-6	1.743166696E-6	1.3637869088E-6	4.0365975781E-6	4.8904306533E-6	5.8417835632E-6	6.8632779433E-6	7.9490347521E-6	9.1053472984E-6	1.034849468E-5	8.041389516E-6	1.4340729691E-5	1.5376190723E-5	1.1870213626E-5	2.0115753136E-5	2.1278521481E-5	1.6258099757E-5	2.7358462475E-5	2.8730799722E-5	2.1618972884E-5	2.7410457259E-5	4.1903808142E-5	4.2858907897E-5	4.5189353178E-5	3.2543623806E-5	5.8099978682E-5	5.9931905835E-5	6.4163770677E-5	7.2614664619E-5	9.3215007254E-5	1.0417023494E-4	6.7709658735E-5	1.0417023494E-4	1.0417023494E-4	9.622047124E-5	1.0417023494E-4	8.9477806075E-5	1.0417023494E-4	7.5218431191E-5	8.794397999E-5	1.0398705745E-4	7.5950238114E-5	8.0406206692E-5	9.1329880619E-5	5.7993044725E-5	6.0063745738E-5	3.5933000904E-5	2.891940329E-5	2.7745926252E-5	2.7490076551E-5	2.7101263855E-5	2.6668783649E-5	2.604946588E-5	2.508353253E-5	2.3426211353E-5	2.1256120219E-5	1.3581318106E-5	2.6709893997E-6	1.234309178E-6	1.0458821944E-6	8.304475159E-7	4.4262838296E-7	0.0	0.0	0.0	0.0	0.0	0.0	0.0	0.0	0.0	0.0	0.0	0.0	0.0	0.0	0.0	0.0	0.0	0.0	0.0	0.0	0.0	0.0	0.0	0.0	0.0	0.0	0.0	0.0	0.0	0.0	0.0	0.0	0.0	0.0	0.0	0.0
				</exp>
				<id name="COMETs_initFlux" value="0"/>
				<id name="layout_order" value="0"/>
				<id name="COMETs_flux" value="-6.159425948E-33|-8.4692106785E-33|1.1441652175E-6|1.743166696E-6|1.3637869088E-6|4.0365975781E-6|4.8904306533E-6|5.8417835632E-6|6.8632779433E-6|7.9490347521E-6|9.1053472984E-6|1.034849468E-5|8.041389516E-6|1.4340729691E-5|1.5376190723E-5|1.1870213626E-5|2.0115753136E-5|2.1278521481E-5|1.6258099757E-5|2.7358462475E-5|2.8730799722E-5|2.1618972884E-5|2.7410457259E-5|4.1903808142E-5|4.2858907897E-5|4.5189353178E-5|3.2543623806E-5|5.8099978682E-5|5.9931905835E-5|6.4163770677E-5|7.2614664619E-5|9.3215007254E-5|1.0417023494E-4|6.7709658735E-5|1.0417023494E-4|1.0417023494E-4|9.622047124E-5|1.0417023494E-4|8.9477806075E-5|1.0417023494E-4|7.5218431191E-5|8.794397999E-5|1.0398705745E-4|7.5950238114E-5|8.0406206692E-5|9.1329880619E-5|5.7993044725E-5|6.0063745738E-5|3.5933000904E-5|2.891940329E-5|2.7745926252E-5|2.7490076551E-5|2.7101263855E-5|2.6668783649E-5|2.604946588E-5|2.508353253E-5|2.3426211353E-5|2.1256120219E-5|1.3581318106E-5|2.6709893997E-6|1.234309178E-6|1.0458821944E-6|8.304475159E-7|4.4262838296E-7|0.0|0.0|0.0|0.0|0.0|0.0|0.0|0.0|0.0|0.0|0.0|0.0|0.0|0.0|0.0|0.0|0.0|0.0|0.0|0.0|0.0|0.0|0.0|0.0|0.0|0.0|0.0|0.0|0.0|0.0|0.0|0.0|0.0|0.0|0.0|0.0"/>
				<id name="COMETs_Products" value="1.000000e+000//1_M_268////1.000000e+000//1_M_312////1.000000e+000//1_M_379"/>
				<id name="COMETs_Reactant" value="-1.000000e+000//1_M_703////-1.000000e+000//1_M_707"/>
				<id name="COMETs_normFlux" value="-5.315790150131585E-35|-7.309211456430929E-35|9.874527666469581E-9|1.504411032921508E-8|1.1769936156195579E-8|3.483718422278691E-8|4.220604860937556E-8|5.041654171447984E-8|5.9232379115550497E-8|6.860282272244446E-8|7.858218589035621E-8|8.931096266608303E-8|6.939987515622973E-8|1.237652831297865E-7|1.3270165739781058E-7|1.0244390500958504E-7|1.7360566274451027E-7|1.8364074160968083E-7|1.403128266785639E-7|2.3611266143165842E-7|2.479563898600034E-7|1.8657895083558042E-7|2.3656139376966985E-7|3.6164384872031146E-7|3.698866783490542E-7|3.899991988578573E-7|2.8086233414932935E-7|5.0142220558868E-7|5.172323482836142E-7|5.537547541599219E-7|6.266887891754369E-7|8.04476621017179E-7|8.990238920085562E-7|5.843569514609644E-7|8.990238920085562E-7|8.990238920085562E-7|8.304147782224647E-7|8.990238920085562E-7|7.722233276354491E-7|8.990238920085562E-7|6.491601636404124E-7|7.589858966418915E-7|8.974430091384829E-7|6.554759016100272E-7|6.939323975176038E-7|7.882073490384526E-7|5.004993298529636E-7|5.183701706451109E-7|3.101137896335539E-7|2.4958410159404834E-7|2.3945660313450196E-7|2.372485348307804E-7|2.3389295150679543E-7|2.3016050299845974E-7|2.2481558396859357E-7|2.1647925679953186E-7|2.0217602194830076E-7|1.8344741124270276E-7|1.172113077146756E-7|2.3051529902135507E-8|1.0652500129106858E-8|9.026312377364956E-9|7.167039205424445E-9|3.82003066222664E-9|0.0|0.0|0.0|0.0|0.0|0.0|0.0|0.0|0.0|0.0|0.0|0.0|0.0|0.0|0.0|0.0|0.0|0.0|0.0|0.0|0.0|0.0|0.0|0.0|0.0|0.0|0.0|0.0|0.0|0.0|0.0|0.0|0.0|0.0|0.0|0.0"/>
				<link to="1_M_268" method="M6002" nav="M6002" weight="M6002=8.04476621017179E-7" toType="1"/>
				<link to="1_M_312" method="M6002" nav="M6002" weight="M6002=8.04476621017179E-7" toType="1"/>
				<link to="1_M_379" method="M6002" nav="M6002" weight="M6002=8.04476621017179E-7" toType="1"/>
				<link to="1_M_703" method="M6002" nav="M6002" weight="M6002=8.04476621017179E-7" fromType="1"/>
				<link to="1_M_707" method="M6002" nav="M6002" weight="M6002=8.04476621017179E-7" fromType="1"/>
				<group name="common" value="Model_1"/>
			</data>
		</VNodes>
		<VNodes x="1041" y="362" counter="0" w="26" h="17" linkLoaded="true" childVisible="false" group="Model_1">
			<vlabel>BETALDHy</vlabel>
			<children></children>
			<data name="1_R_754" index="3311" type="9">
				<desc>
Reaction::1 1_M_722 + 1 1_M_310 + 1 1_M_580 >>> 2 1_M_577 + 1 1_M_553 + 1 1_M_723
				</desc>
				<id name="COMETs_initFlux" value="0"/>
				<id name="layout_order" value="0"/>
				<id name="COMETs_flux" value=""/>
				<id name="COMETs_Products" value="1.000000e+000//1_M_553////2.000000e+000//1_M_577////1.000000e+000//1_M_723"/>
				<id name="COMETs_Reactant" value="-1.000000e+000//1_M_310////-1.000000e+000//1_M_580////-1.000000e+000//1_M_722"/>
				<id name="COMETs_normFlux" value=""/>
				<link to="1_M_310" method="M6002" nav="M6002" weight="M6002=20.0" toType="2" fromType="2"/>
				<link to="1_M_553" method="M6002" nav="M6002" weight="M6002=20.0" toType="2" fromType="2"/>
				<link to="1_M_577" method="M6002" nav="M6002" weight="M6002=20.0" toType="2" fromType="2"/>
				<link to="1_M_580" method="M6002" nav="M6002" weight="M6002=20.0" toType="2" fromType="2"/>
				<link to="1_M_722" method="M6002" nav="M6002" weight="M6002=20.0" toType="2" fromType="2"/>
				<link to="1_M_723" method="M6002" nav="M6002" weight="M6002=20.0" toType="2" fromType="2"/>
				<group name="common" value="Model_1"/>
			</data>
		</VNodes>
		<VNodes x="1041" y="360" counter="0" w="26" h="17" linkLoaded="true" childVisible="false" group="Model_1">
			<vlabel>BETALDHx</vlabel>
			<children></children>
			<data name="1_R_753" index="3309" type="9">
				<desc>
Reaction::1 1_M_720 + 1 1_M_310 + 1 1_M_580 >>> 1 1_M_721 + 2 1_M_577 + 1 1_M_553
				</desc>
				<id name="COMETs_initFlux" value="0"/>
				<id name="layout_order" value="0"/>
				<id name="COMETs_flux" value=""/>
				<id name="COMETs_Products" value="1.000000e+000//1_M_553////2.000000e+000//1_M_577////1.000000e+000//1_M_721"/>
				<id name="COMETs_Reactant" value="-1.000000e+000//1_M_310////-1.000000e+000//1_M_580////-1.000000e+000//1_M_720"/>
				<id name="COMETs_normFlux" value=""/>
				<link to="1_M_310" method="M6002" nav="M6002" weight="M6002=20.0" toType="2" fromType="2"/>
				<link to="1_M_553" method="M6002" nav="M6002" weight="M6002=20.0" toType="2" fromType="2"/>
				<link to="1_M_577" method="M6002" nav="M6002" weight="M6002=20.0" toType="2" fromType="2"/>
				<link to="1_M_580" method="M6002" nav="M6002" weight="M6002=20.0" toType="2" fromType="2"/>
				<link to="1_M_720" method="M6002" nav="M6002" weight="M6002=20.0" toType="2" fromType="2"/>
				<link to="1_M_721" method="M6002" nav="M6002" weight="M6002=20.0" toType="2" fromType="2"/>
				<group name="common" value="Model_1"/>
			</data>
		</VNodes>
		<VNodes x="1044" y="358" counter="0" w="26" h="17" linkLoaded="true" childVisible="false" group="Model_1">
			<vlabel>BALAtex</vlabel>
			<children></children>
			<data name="1_R_752" index="3307" type="9">
				<desc>
Reaction::1 1_M_1085 >>> 1 1_M_1457
				</desc>
				<exp>
-7.8886090522E-31	1.9721522631E-31	1.2912935872E-31	1.0101199964E-31	7.901844102E-32	6.1806209063E-32	4.8341653533E-32	3.7786053865E-32	2.9510490208E-32	2.3022881951E-32	1.7938102298E-32	1.3954483608E-32	1.0835500513E-32	8.3955237837E-33	6.4944191859E-33	5.0079897373E-33	3.8484711644E-33	2.9496416662E-33	2.2500682903E-33	1.7076403357E-33	1.2909021533E-33	9.6911649501E-34	7.2209552216E-34	5.3496093591E-34	3.9334697501E-34	2.8574848939E-34	2.0491533429E-34	1.4485928496E-34	1.0131426931E-34	6.9439065012E-35	4.6540983181E-35	3.0401910262E-35	1.9242453337E-35	1.1646627801E-35	6.6612461281E-36	3.654476423E-36	1.8657104434E-36	8.7543437967E-37	3.7459125657E-37	1.4220018943E-37	4.7599244793E-38	1.3260925269E-38	3.1141808342E-39	5.6194529241E-40	6.0354997103E-41	5.1523929564E-42	4.3618266472E-43	3.7889758884E-44	3.2860298427E-45	2.9046529548E-46	2.5819714089E-47	2.2972975988E-48	2.0444299596E-49	1.8199637062E-50	1.6207051048E-51	1.4439803582E-52	1.2875250752E-53	1.1495533858E-54	1.0281629615E-55	9.2531806773E-57	8.4019896487E-58	7.6380828221E-59	6.9447028011E-60	6.3153827181E-61	0.0	0.0	0.0	0.0	0.0	0.0	0.0	0.0	0.0	0.0	0.0	0.0	0.0	0.0	0.0	0.0	0.0	0.0	0.0	0.0	0.0	0.0	0.0	0.0	0.0	0.0	0.0	0.0	0.0	0.0	0.0	0.0	0.0	0.0	0.0	0.0
				</exp>
				<id name="COMETs_initFlux" value="0"/>
				<id name="layout_order" value="0"/>
				<id name="COMETs_flux" value="-7.8886090522E-31|1.9721522631E-31|1.2912935872E-31|1.0101199964E-31|7.901844102E-32|6.1806209063E-32|4.8341653533E-32|3.7786053865E-32|2.9510490208E-32|2.3022881951E-32|1.7938102298E-32|1.3954483608E-32|1.0835500513E-32|8.3955237837E-33|6.4944191859E-33|5.0079897373E-33|3.8484711644E-33|2.9496416662E-33|2.2500682903E-33|1.7076403357E-33|1.2909021533E-33|9.6911649501E-34|7.2209552216E-34|5.3496093591E-34|3.9334697501E-34|2.8574848939E-34|2.0491533429E-34|1.4485928496E-34|1.0131426931E-34|6.9439065012E-35|4.6540983181E-35|3.0401910262E-35|1.9242453337E-35|1.1646627801E-35|6.6612461281E-36|3.654476423E-36|1.8657104434E-36|8.7543437967E-37|3.7459125657E-37|1.4220018943E-37|4.7599244793E-38|1.3260925269E-38|3.1141808342E-39|5.6194529241E-40|6.0354997103E-41|5.1523929564E-42|4.3618266472E-43|3.7889758884E-44|3.2860298427E-45|2.9046529548E-46|2.5819714089E-47|2.2972975988E-48|2.0444299596E-49|1.8199637062E-50|1.6207051048E-51|1.4439803582E-52|1.2875250752E-53|1.1495533858E-54|1.0281629615E-55|9.2531806773E-57|8.4019896487E-58|7.6380828221E-59|6.9447028011E-60|6.3153827181E-61|0.0|0.0|0.0|0.0|0.0|0.0|0.0|0.0|0.0|0.0|0.0|0.0|0.0|0.0|0.0|0.0|0.0|0.0|0.0|0.0|0.0|0.0|0.0|0.0|0.0|0.0|0.0|0.0|0.0|0.0|0.0|0.0|0.0|0.0|0.0|0.0"/>
				<id name="COMETs_Products" value="1.000000e+000//1_M_1457"/>
				<id name="COMETs_Reactant" value="-1.000000e+000//1_M_1085"/>
				<id name="COMETs_normFlux" value="-6.808132876658722E-33|1.702033219207832E-33|1.1144294597769618E-33|8.717672673794555E-34|6.819555166326184E-34|5.334082106478617E-34|4.172046029309534E-34|3.26106255101792E-34|2.54685378958372E-34|1.9869515460691116E-34|1.5481180927051085E-34|1.2043185053254098E-34|9.351398553213215E-35|7.245617207083909E-35|5.60490049408624E-35|4.322062273699958E-35|3.321359048959046E-35|2.545639195596621E-35|1.9418840255046697E-35|1.4737505983701215E-35|1.1140916392580345E-35|8.363798772801161E-36|6.231925339403807E-36|4.616891408100994E-36|3.394715665055046E-36|2.46610482557642E-36|1.7684877208133342E-36|1.2501839727377667E-36|8.743759555072692E-37|5.992823047819786E-37|4.016642168599046E-37|2.623786315158147E-37|1.6606879403494575E-37|1.0051428472308744E-37|5.74887771267936E-38|3.153935112992044E-38|1.610170376550057E-38|7.55529085311497E-39|3.2328475556180505E-39|1.2272350909004541E-39|4.107973677425102E-40|1.1444621060745195E-40|2.6876419887058157E-41|4.849775410118935E-42|5.208837671236627E-43|4.446687070916382E-44|3.7644019627017415E-45|3.27001264024983E-46|2.835953418116019E-47|2.5068124362612183E-48|2.228327493377633E-49|1.9826444949122686E-50|1.764411283393125E-51|1.5706894156518454E-52|1.3987225928353379E-53|1.2462032387280252E-54|1.1111771081553375E-55|9.921029357078739E-57|8.873389484041931E-58|7.985803728633324E-59|7.251197464362631E-60|6.591920379332148E-61|5.993510281208208E-62|5.450386047434824E-63|0.0|0.0|0.0|0.0|0.0|0.0|0.0|0.0|0.0|0.0|0.0|0.0|0.0|0.0|0.0|0.0|0.0|0.0|0.0|0.0|0.0|0.0|0.0|0.0|0.0|0.0|0.0|0.0|0.0|0.0|0.0|0.0|0.0|0.0|0.0|0.0"/>
				<link to="1_M_1085" method="M6002" nav="M6002" weight="M6002=2.623786315158147E-37" fromType="1"/>
				<link to="1_M_1457" method="M6002" nav="M6002" weight="M6002=2.623786315158147E-37" toType="1"/>
				<group name="common" value="Model_1"/>
			</data>
		</VNodes>
		<VNodes x="1044" y="358" counter="0" w="26" h="17" linkLoaded="true" childVisible="false" group="Model_1">
			<vlabel>BALAt2pp</vlabel>
			<children></children>
			<data name="1_R_751" index="3305" type="9">
				<desc>
Reaction::1 1_M_1457 + 1 1_M_1608 >>> 1 1_M_577 + 1 1_M_253
				</desc>
				<exp>
-7.8886090522E-31	1.9721522631E-31	1.2912935872E-31	1.0101199964E-31	7.901844102E-32	6.1806209063E-32	4.8341653533E-32	3.7786053865E-32	2.9510490208E-32	2.3022881951E-32	1.7938102298E-32	1.3954483608E-32	1.0835500513E-32	8.3955237837E-33	6.4944191859E-33	5.0079897373E-33	3.8484711644E-33	2.9496416662E-33	2.2500682903E-33	1.7076403357E-33	1.2909021533E-33	9.6911649501E-34	7.2209552216E-34	5.3496093591E-34	3.9334697501E-34	2.8574848939E-34	2.0491533429E-34	1.4485928496E-34	1.0131426931E-34	6.9439065012E-35	4.6540983181E-35	3.0401910262E-35	1.9242453337E-35	1.1646627801E-35	6.6612461281E-36	3.654476423E-36	1.8657104434E-36	8.7543437967E-37	3.7459125657E-37	1.4220018943E-37	4.7599244793E-38	1.3260925269E-38	3.1141808342E-39	5.6194529241E-40	6.0354997103E-41	5.1523929564E-42	4.3618266472E-43	3.7889758884E-44	3.2860298427E-45	2.9046529548E-46	2.5819714089E-47	2.2972975988E-48	2.0444299596E-49	1.8199637062E-50	1.6207051048E-51	1.4439803582E-52	1.2875250752E-53	1.1495533858E-54	1.0281629615E-55	9.2531806773E-57	8.4019896487E-58	7.6380828221E-59	6.9447028011E-60	6.3153827181E-61	0.0	0.0	0.0	0.0	0.0	0.0	0.0	0.0	0.0	0.0	0.0	0.0	0.0	0.0	0.0	0.0	0.0	0.0	0.0	0.0	0.0	0.0	0.0	0.0	0.0	0.0	0.0	0.0	0.0	0.0	0.0	0.0	0.0	0.0	0.0	0.0
				</exp>
				<id name="COMETs_initFlux" value="0"/>
				<id name="layout_order" value="0"/>
				<id name="COMETs_flux" value="-7.8886090522E-31|1.9721522631E-31|1.2912935872E-31|1.0101199964E-31|7.901844102E-32|6.1806209063E-32|4.8341653533E-32|3.7786053865E-32|2.9510490208E-32|2.3022881951E-32|1.7938102298E-32|1.3954483608E-32|1.0835500513E-32|8.3955237837E-33|6.4944191859E-33|5.0079897373E-33|3.8484711644E-33|2.9496416662E-33|2.2500682903E-33|1.7076403357E-33|1.2909021533E-33|9.6911649501E-34|7.2209552216E-34|5.3496093591E-34|3.9334697501E-34|2.8574848939E-34|2.0491533429E-34|1.4485928496E-34|1.0131426931E-34|6.9439065012E-35|4.6540983181E-35|3.0401910262E-35|1.9242453337E-35|1.1646627801E-35|6.6612461281E-36|3.654476423E-36|1.8657104434E-36|8.7543437967E-37|3.7459125657E-37|1.4220018943E-37|4.7599244793E-38|1.3260925269E-38|3.1141808342E-39|5.6194529241E-40|6.0354997103E-41|5.1523929564E-42|4.3618266472E-43|3.7889758884E-44|3.2860298427E-45|2.9046529548E-46|2.5819714089E-47|2.2972975988E-48|2.0444299596E-49|1.8199637062E-50|1.6207051048E-51|1.4439803582E-52|1.2875250752E-53|1.1495533858E-54|1.0281629615E-55|9.2531806773E-57|8.4019896487E-58|7.6380828221E-59|6.9447028011E-60|6.3153827181E-61|0.0|0.0|0.0|0.0|0.0|0.0|0.0|0.0|0.0|0.0|0.0|0.0|0.0|0.0|0.0|0.0|0.0|0.0|0.0|0.0|0.0|0.0|0.0|0.0|0.0|0.0|0.0|0.0|0.0|0.0|0.0|0.0|0.0|0.0|0.0|0.0"/>
				<id name="COMETs_Products" value="1.000000e+000//1_M_253////1.000000e+000//1_M_577"/>
				<id name="COMETs_Reactant" value="-1.000000e+000//1_M_1457////-1.000000e+000//1_M_1608"/>
				<id name="COMETs_normFlux" value="-6.808132876658722E-33|1.702033219207832E-33|1.1144294597769618E-33|8.717672673794555E-34|6.819555166326184E-34|5.334082106478617E-34|4.172046029309534E-34|3.26106255101792E-34|2.54685378958372E-34|1.9869515460691116E-34|1.5481180927051085E-34|1.2043185053254098E-34|9.351398553213215E-35|7.245617207083909E-35|5.60490049408624E-35|4.322062273699958E-35|3.321359048959046E-35|2.545639195596621E-35|1.9418840255046697E-35|1.4737505983701215E-35|1.1140916392580345E-35|8.363798772801161E-36|6.231925339403807E-36|4.616891408100994E-36|3.394715665055046E-36|2.46610482557642E-36|1.7684877208133342E-36|1.2501839727377667E-36|8.743759555072692E-37|5.992823047819786E-37|4.016642168599046E-37|2.623786315158147E-37|1.6606879403494575E-37|1.0051428472308744E-37|5.74887771267936E-38|3.153935112992044E-38|1.610170376550057E-38|7.55529085311497E-39|3.2328475556180505E-39|1.2272350909004541E-39|4.107973677425102E-40|1.1444621060745195E-40|2.6876419887058157E-41|4.849775410118935E-42|5.208837671236627E-43|4.446687070916382E-44|3.7644019627017415E-45|3.27001264024983E-46|2.835953418116019E-47|2.5068124362612183E-48|2.228327493377633E-49|1.9826444949122686E-50|1.764411283393125E-51|1.5706894156518454E-52|1.3987225928353379E-53|1.2462032387280252E-54|1.1111771081553375E-55|9.921029357078739E-57|8.873389484041931E-58|7.985803728633324E-59|7.251197464362631E-60|6.591920379332148E-61|5.993510281208208E-62|5.450386047434824E-63|0.0|0.0|0.0|0.0|0.0|0.0|0.0|0.0|0.0|0.0|0.0|0.0|0.0|0.0|0.0|0.0|0.0|0.0|0.0|0.0|0.0|0.0|0.0|0.0|0.0|0.0|0.0|0.0|0.0|0.0|0.0|0.0|0.0|0.0|0.0|0.0"/>
				<link to="1_M_253" method="M6002" nav="M6002" weight="M6002=2.623786315158147E-37" toType="1"/>
				<link to="1_M_577" method="M6002" nav="M6002" weight="M6002=2.623786315158147E-37" toType="1"/>
				<link to="1_M_1457" method="M6002" nav="M6002" weight="M6002=2.623786315158147E-37" fromType="1"/>
				<link to="1_M_1608" method="M6002" nav="M6002" weight="M6002=2.623786315158147E-37" fromType="1"/>
				<group name="common" value="Model_1"/>
			</data>
		</VNodes>
		<VNodes x="1140" y="445" counter="0" w="26" h="17" linkLoaded="true" childVisible="false" group="Model_1">
			<vlabel>ATPS4rpp</vlabel>
			<children></children>
			<data name="1_R_750" index="3303" type="9">
				<desc>
Reaction::1 1_M_808 + 1 1_M_240 + 4 1_M_1608 >>> 3 1_M_577 + 1 1_M_580 + 1 1_M_307
				</desc>
				<exp>
2.6138297872	2.6138297872	3.0924822804	3.3430698237	3.1843592825	4.3129995933	4.6712192094	5.07134736	5.5010710388	5.9644200102	6.4656565786	7.0045341765	6.0044538099	8.7350820146	9.1839320562	7.6641665443	11.238430217	11.742465235	9.5662206158	14.377988623	14.972867243	11.890043581	14.400527241	20.683082493	21.097097653	22.107295458	16.625644311	27.703773369	28.080522338	28.521016117	28.890479774	20.291295708	15.920164321	28.967593594	15.864850888	15.828791594	18.459866672	15.739104209	21.379660968	15.615156882	27.763725366	21.64406669	15.357537998	25.551811249	23.723077987	18.772384042	27.670521534	27.483734857	25.77565024	25.3558014	24.905828728	24.741644763	24.439518304	24.100035643	23.613543736	22.854742369	21.552809208	19.848061813	13.819006711	9.3894114391	8.6516019431	8.0438946542	7.0457846471	5.226750395	0.0	0.0	0.0	0.0	0.0	0.0	0.0	0.0	0.0	0.0	0.0	0.0	0.0	0.0	0.0	0.0	0.0	0.0	0.0	0.0	0.0	0.0	0.0	0.0	0.0	0.0	0.0	0.0	0.0	0.0	0.0	0.0	0.0	0.0	0.0	0.0
				</exp>
				<id name="COMETs_initFlux" value="0"/>
				<id name="layout_order" value="6"/>
				<id name="COMETs_flux" value="2.6138297872|2.6138297872|3.0924822804|3.3430698237|3.1843592825|4.3129995933|4.6712192094|5.07134736|5.5010710388|5.9644200102|6.4656565786|7.0045341765|6.0044538099|8.7350820146|9.1839320562|7.6641665443|11.238430217|11.742465235|9.5662206158|14.377988623|14.972867243|11.890043581|14.400527241|20.683082493|21.097097653|22.107295458|16.625644311|27.703773369|28.080522338|28.521016117|28.890479774|20.291295708|15.920164321|28.967593594|15.864850888|15.828791594|18.459866672|15.739104209|21.379660968|15.615156882|27.763725366|21.64406669|15.357537998|25.551811249|23.723077987|18.772384042|27.670521534|27.483734857|25.77565024|25.3558014|24.905828728|24.741644763|24.439518304|24.100035643|23.613543736|22.854742369|21.552809208|19.848061813|13.819006711|9.3894114391|8.6516019431|8.0438946542|7.0457846471|5.226750395|0.0|0.0|0.0|0.0|0.0|0.0|0.0|0.0|0.0|0.0|0.0|0.0|0.0|0.0|0.0|0.0|0.0|0.0|0.0|0.0|0.0|0.0|0.0|0.0|0.0|0.0|0.0|0.0|0.0|0.0|0.0|0.0|0.0|0.0|0.0|0.0"/>
				<id name="COMETs_Products" value="1.000000e+000//1_M_307////3.000000e+000//1_M_577////1.000000e+000//1_M_580"/>
				<id name="COMETs_Reactant" value="-1.000000e+000//1_M_240////-1.000000e+000//1_M_808////-4.000000e+000//1_M_1608"/>
				<id name="COMETs_normFlux" value="0.02255822337052358|0.02255822337052358|0.026689154126359152|0.028851808253002792|0.02748208331636814|0.03722262585692778|0.04031418069162242|0.04376742016508422|0.04747607892375487|0.05147493517924973|0.05580077404098919|0.060451467549161864|0.05182044023104227|0.07538667292343952|0.0792603985760682|0.06614431502076396|0.09699140334639147|0.10134139376209862|0.08255967642563718|0.12408684014727828|0.12922084116525734|0.10261504413903716|0.12428135594237584|0.17850190442885153|0.18207499342791283|0.19079333761589226|0.14348485883932413|0.239092809686634|0.242344279020611|0.2461458873382867|0.24933448199839447|0.17512065372426117|0.1373963310875218|0.25|0.13691895770111584|0.1366077539599163|0.1593148099452724|0.13583372189621587|0.18451360913552314|0.1347640150995692|0.23961021542837652|0.18679551875585457|0.13254067815613252|0.22052065842200727|0.20473808007229252|0.1620119391440258|0.23880583525353086|0.23719380389516245|0.22245246361557333|0.21882902801125234|0.21494561368361897|0.21352865127295806|0.2109211991038678|0.2079913504447241|0.20379276293156628|0.19724405390144192|0.18600793623105952|0.17129539729105328|0.11926263969905929|0.08103375422462439|0.07466621204679554|0.06942149533492935|0.060807472876857976|0.04510860021940696|0.0|0.0|0.0|0.0|0.0|0.0|0.0|0.0|0.0|0.0|0.0|0.0|0.0|0.0|0.0|0.0|0.0|0.0|0.0|0.0|0.0|0.0|0.0|0.0|0.0|0.0|0.0|0.0|0.0|0.0|0.0|0.0|0.0|0.0|0.0|0.0"/>
				<group name="common" value="Model_1"/>
			</data>
		</VNodes>
		<VNodes x="1107" y="367" counter="0" w="26" h="17" linkLoaded="true" childVisible="false" group="Model_1">
			<vlabel>ATPPRT</vlabel>
			<children></children>
			<data name="1_R_749" index="3301" type="9">
				<desc>
Reaction::1 1_M_837 + 1 1_M_307 >>> 1 1_M_821 + 1 1_M_829
				</desc>
				<exp>
0.0	0.0	8.8849118341E-4	0.0013536403807	0.0010590364276	0.0031345834537	0.0037976198297	0.0045363843542	0.0053296166049	0.0061727512651	0.0070706753472	0.0080360302375	0.0062444685243	0.01113616434	0.011940242268	0.009217707365	0.015620706726	0.016523644001	0.012625080777	0.021244967361	0.022310643476	0.016788018468	0.021285343441	0.032540024391	0.033281698494	0.035091384765	0.02527145764	0.045117014593	0.046539581106	0.049825797593	0.056388263087	0.07238527342	0.0808924567	0.052579324994	0.0808924567	0.0808924567	0.07471913938	0.0808924567	0.06948318354	0.0808924567	0.058410194542	0.068292104723	0.080750211872	0.05897847261	0.062438714833	0.070921395329	0.045033975993	0.046641960195	0.027903447866	0.022457101876	0.021545848862	0.021347171084	0.021045242091	0.020709403486	0.020228477857	0.019478391023	0.018191413206	0.016506248503	0.010546450121	0.0020741327356	9.5849166314E-4	8.1217038796E-4	6.4487653083E-4	3.4371907988E-4	0.0	0.0	0.0	0.0	0.0	0.0	0.0	0.0	0.0	0.0	0.0	0.0	0.0	0.0	0.0	0.0	0.0	0.0	0.0	0.0	0.0	0.0	0.0	0.0	0.0	0.0	0.0	0.0	0.0	0.0	0.0	0.0	0.0	0.0	0.0	0.0
				</exp>
				<id name="COMETs_initFlux" value="0"/>
				<id name="layout_order" value="4"/>
				<id name="COMETs_flux" value="0.0|0.0|8.8849118341E-4|0.0013536403807|0.0010590364276|0.0031345834537|0.0037976198297|0.0045363843542|0.0053296166049|0.0061727512651|0.0070706753472|0.0080360302375|0.0062444685243|0.01113616434|0.011940242268|0.009217707365|0.015620706726|0.016523644001|0.012625080777|0.021244967361|0.022310643476|0.016788018468|0.021285343441|0.032540024391|0.033281698494|0.035091384765|0.02527145764|0.045117014593|0.046539581106|0.049825797593|0.056388263087|0.07238527342|0.0808924567|0.052579324994|0.0808924567|0.0808924567|0.07471913938|0.0808924567|0.06948318354|0.0808924567|0.058410194542|0.068292104723|0.080750211872|0.05897847261|0.062438714833|0.070921395329|0.045033975993|0.046641960195|0.027903447866|0.022457101876|0.021545848862|0.021347171084|0.021045242091|0.020709403486|0.020228477857|0.019478391023|0.018191413206|0.016506248503|0.010546450121|0.0020741327356|9.5849166314E-4|8.1217038796E-4|6.4487653083E-4|3.4371907988E-4|0.0|0.0|0.0|0.0|0.0|0.0|0.0|0.0|0.0|0.0|0.0|0.0|0.0|0.0|0.0|0.0|0.0|0.0|0.0|0.0|0.0|0.0|0.0|0.0|0.0|0.0|0.0|0.0|0.0|0.0|0.0|0.0|0.0|0.0|0.0|0.0"/>
				<id name="COMETs_Products" value="1.000000e+000//1_M_821////1.000000e+000//1_M_829"/>
				<id name="COMETs_Reactant" value="-1.000000e+000//1_M_307////-1.000000e+000//1_M_837"/>
				<id name="COMETs_normFlux" value="0.0|0.0|7.667975426806177E-6|1.1682368232516706E-5|9.139837799810857E-6|2.7052501302259193E-5|3.2774726500638574E-5|3.9150510893141746E-5|4.599636994013124E-5|5.327290343491416E-5|6.1022287925433115E-5|6.935362279423589E-5|5.389184731583472E-5|9.610881469894182E-5|1.0304827556053153E-4|7.955189076276295E-5|1.34811912105425E-4|1.426045621237115E-4|1.0895866044267315E-4|1.8335115835614688E-4|1.925482988740663E-4|1.4488620200296229E-4|1.8369961740115676E-4|2.808312699966554E-4|2.872321650226201E-4|3.0285036148349935E-4|2.1810111321461672E-4|3.8937489272792923E-4|4.0165211648474357E-4|4.300132614685011E-4|4.866495287571936E-4|6.24709066573906E-4|6.981288973616633E-4|4.5377712186705984E-4|6.981288973616633E-4|6.981288973616633E-4|6.448511086840539E-4|6.981288973616633E-4|5.996630624021865E-4|6.981288973616633E-4|5.040994719880562E-4|5.893836547156717E-4|6.969012770250065E-4|5.090039013649385E-4|5.38866946527557E-4|6.120753101121404E-4|3.886582418976614E-4|4.025356821895352E-4|2.4081606723262288E-4|1.9381228374326797E-4|1.8594786612222033E-4|1.8423321059383405E-4|1.8162746262222367E-4|1.787290633824818E-4|1.7457851470608423E-4|1.6810501500402953E-4|1.5699796694337728E-4|1.4245443317061472E-4|9.101938418509559E-5|1.7900457703445645E-5|8.272102927964047E-6|7.00930149172128E-6|5.565499674121809E-6|2.9664103678877372E-6|0.0|0.0|0.0|0.0|0.0|0.0|0.0|0.0|0.0|0.0|0.0|0.0|0.0|0.0|0.0|0.0|0.0|0.0|0.0|0.0|0.0|0.0|0.0|0.0|0.0|0.0|0.0|0.0|0.0|0.0|0.0|0.0|0.0|0.0|0.0|0.0"/>
				<link to="1_M_821" method="M6002" nav="M6002" weight="M6002=6.24709066573906E-4" toType="1"/>
				<link to="1_M_829" method="M6002" nav="M6002" weight="M6002=6.24709066573906E-4" toType="1"/>
				<link to="1_M_837" method="M6002" nav="M6002" weight="M6002=6.24709066573906E-4" fromType="1"/>
				<group name="common" value="Model_1"/>
			</data>
		</VNodes>
		<VNodes x="1133" y="415" counter="0" w="26" h="17" linkLoaded="true" childVisible="false" group="Model_1">
			<vlabel>ATPM</vlabel>
			<children></children>
			<data name="1_R_748" index="3299" type="9">
				<desc>
Reaction::1 1_M_580 + 1 1_M_307 >>> 1 1_M_577 + 1 1_M_808 + 1 1_M_240
				</desc>
				<exp>
3.15	3.15	3.15	3.15	3.15	3.15	3.15	3.15	3.15	3.15	3.15	3.15	3.15	3.15	3.15	3.15	3.15	3.15	3.15	3.15	3.15	3.15	3.15	3.15	3.15	3.15	3.15	3.15	3.15	3.15	3.15	3.15	3.15	3.15	3.15	3.15	3.15	3.15	3.15	3.15	3.15	3.15	3.15	3.15	3.15	3.15	3.15	3.15	3.15	3.15	3.15	3.15	3.15	3.15	3.15	3.15	3.15	3.15	3.15	3.15	3.15	3.15	3.15	3.15	0.0	0.0	0.0	0.0	0.0	0.0	0.0	0.0	0.0	0.0	0.0	0.0	0.0	0.0	0.0	0.0	0.0	0.0	0.0	0.0	0.0	0.0	0.0	0.0	0.0	0.0	0.0	0.0	0.0	0.0	0.0	0.0	0.0	0.0	0.0	0.0
				</exp>
				<id name="COMETs_initFlux" value="1"/>
				<id name="layout_order" value="5"/>
				<id name="COMETs_flux" value="3.15|3.15|3.15|3.15|3.15|3.15|3.15|3.15|3.15|3.15|3.15|3.15|3.15|3.15|3.15|3.15|3.15|3.15|3.15|3.15|3.15|3.15|3.15|3.15|3.15|3.15|3.15|3.15|3.15|3.15|3.15|3.15|3.15|3.15|3.15|3.15|3.15|3.15|3.15|3.15|3.15|3.15|3.15|3.15|3.15|3.15|3.15|3.15|3.15|3.15|3.15|3.15|3.15|3.15|3.15|3.15|3.15|3.15|3.15|3.15|3.15|3.15|3.15|3.15|0.0|0.0|0.0|0.0|0.0|0.0|0.0|0.0|0.0|0.0|0.0|0.0|0.0|0.0|0.0|0.0|0.0|0.0|0.0|0.0|0.0|0.0|0.0|0.0|0.0|0.0|0.0|0.0|0.0|0.0|0.0|0.0|0.0|0.0|0.0|0.0"/>
				<id name="COMETs_Products" value="1.000000e+000//1_M_240////1.000000e+000//1_M_577////1.000000e+000//1_M_808"/>
				<id name="COMETs_Reactant" value="-1.000000e+000//1_M_307////-1.000000e+000//1_M_580"/>
				<id name="COMETs_normFlux" value="0.02718555124175428|0.02718555124175428|0.02718555124175428|0.02718555124175428|0.02718555124175428|0.02718555124175428|0.02718555124175428|0.02718555124175428|0.02718555124175428|0.02718555124175428|0.02718555124175428|0.02718555124175428|0.02718555124175428|0.02718555124175428|0.02718555124175428|0.02718555124175428|0.02718555124175428|0.02718555124175428|0.02718555124175428|0.02718555124175428|0.02718555124175428|0.02718555124175428|0.02718555124175428|0.02718555124175428|0.02718555124175428|0.02718555124175428|0.02718555124175428|0.02718555124175428|0.02718555124175428|0.02718555124175428|0.02718555124175428|0.02718555124175428|0.02718555124175428|0.02718555124175428|0.02718555124175428|0.02718555124175428|0.02718555124175428|0.02718555124175428|0.02718555124175428|0.02718555124175428|0.02718555124175428|0.02718555124175428|0.02718555124175428|0.02718555124175428|0.02718555124175428|0.02718555124175428|0.02718555124175428|0.02718555124175428|0.02718555124175428|0.02718555124175428|0.02718555124175428|0.02718555124175428|0.02718555124175428|0.02718555124175428|0.02718555124175428|0.02718555124175428|0.02718555124175428|0.02718555124175428|0.02718555124175428|0.02718555124175428|0.02718555124175428|0.02718555124175428|0.02718555124175428|0.02718555124175428|0.0|0.0|0.0|0.0|0.0|0.0|0.0|0.0|0.0|0.0|0.0|0.0|0.0|0.0|0.0|0.0|0.0|0.0|0.0|0.0|0.0|0.0|0.0|0.0|0.0|0.0|0.0|0.0|0.0|0.0|0.0|0.0|0.0|0.0|0.0|0.0"/>
				<group name="common" value="Model_1"/>
			</data>
		</VNodes>
		<VNodes x="1075" y="385" counter="0" w="26" h="17" linkLoaded="true" childVisible="false" group="Model_1">
			<vlabel>ATPHs</vlabel>
			<children></children>
			<data name="1_R_747" index="3297" type="9">
				<desc>
Reaction::1 1_M_577 + 1 1_M_580 + 1 1_M_307 >>> 1 1_M_725 + 1 1_M_636
				</desc>
				<id name="COMETs_initFlux" value="0"/>
				<id name="layout_order" value="0"/>
				<id name="COMETs_flux" value=""/>
				<id name="COMETs_Products" value="1.000000e+000//1_M_636////1.000000e+000//1_M_725"/>
				<id name="COMETs_Reactant" value="-1.000000e+000//1_M_307////-1.000000e+000//1_M_577////-1.000000e+000//1_M_580"/>
				<id name="COMETs_normFlux" value=""/>
				<link to="1_M_307" method="M6002" nav="M6002" weight="M6002=20.0" toType="2" fromType="2"/>
				<link to="1_M_577" method="M6002" nav="M6002" weight="M6002=20.0" toType="2" fromType="2"/>
				<link to="1_M_580" method="M6002" nav="M6002" weight="M6002=20.0" toType="2" fromType="2"/>
				<link to="1_M_636" method="M6002" nav="M6002" weight="M6002=20.0" toType="2" fromType="2"/>
				<link to="1_M_725" method="M6002" nav="M6002" weight="M6002=20.0" toType="2" fromType="2"/>
				<group name="common" value="Model_1"/>
			</data>
		</VNodes>
		<VNodes x="1079" y="380" counter="0" w="26" h="17" linkLoaded="true" childVisible="false" group="Model_1">
			<vlabel>ATHRDHr</vlabel>
			<children></children>
			<data name="1_R_746" index="3295" type="9">
				<desc>
Reaction::1 1_M_722 + 1 1_M_305 >>> 1 1_M_54 + 1 1_M_577 + 1 1_M_723
				</desc>
				<id name="COMETs_initFlux" value="0"/>
				<id name="layout_order" value="0"/>
				<id name="COMETs_flux" value=""/>
				<id name="COMETs_Products" value="1.000000e+000//1_M_54////1.000000e+000//1_M_577////1.000000e+000//1_M_723"/>
				<id name="COMETs_Reactant" value="-1.000000e+000//1_M_305////-1.000000e+000//1_M_722"/>
				<id name="COMETs_normFlux" value=""/>
				<link to="1_M_54" method="M6002" nav="M6002" weight="M6002=20.0" toType="2" fromType="2"/>
				<link to="1_M_305" method="M6002" nav="M6002" weight="M6002=20.0" toType="2" fromType="2"/>
				<link to="1_M_577" method="M6002" nav="M6002" weight="M6002=20.0" toType="2" fromType="2"/>
				<link to="1_M_722" method="M6002" nav="M6002" weight="M6002=20.0" toType="2" fromType="2"/>
				<link to="1_M_723" method="M6002" nav="M6002" weight="M6002=20.0" toType="2" fromType="2"/>
				<group name="common" value="Model_1"/>
			</data>
		</VNodes>
		<VNodes x="1079" y="378" counter="0" w="26" h="17" linkLoaded="true" childVisible="false" group="Model_1">
			<vlabel>AST</vlabel>
			<children></children>
			<data name="1_R_745" index="3293" type="9">
				<desc>
Reaction::1 1_M_294 + 1 1_M_904 >>> 1 1_M_358 + 1 1_M_577 + 1 1_M_901
				</desc>
				<id name="COMETs_initFlux" value="0"/>
				<id name="layout_order" value="0"/>
				<id name="COMETs_flux" value=""/>
				<id name="COMETs_Products" value="1.000000e+000//1_M_358////1.000000e+000//1_M_577////1.000000e+000//1_M_901"/>
				<id name="COMETs_Reactant" value="-1.000000e+000//1_M_294////-1.000000e+000//1_M_904"/>
				<id name="COMETs_normFlux" value=""/>
				<link to="1_M_294" method="M6002" nav="M6002" weight="M6002=20.0" toType="2" fromType="2"/>
				<link to="1_M_358" method="M6002" nav="M6002" weight="M6002=20.0" toType="2" fromType="2"/>
				<link to="1_M_577" method="M6002" nav="M6002" weight="M6002=20.0" toType="2" fromType="2"/>
				<link to="1_M_901" method="M6002" nav="M6002" weight="M6002=20.0" toType="2" fromType="2"/>
				<link to="1_M_904" method="M6002" nav="M6002" weight="M6002=20.0" toType="2" fromType="2"/>
				<group name="common" value="Model_1"/>
			</data>
		</VNodes>
		<VNodes x="1080" y="378" counter="0" w="26" h="17" linkLoaded="true" childVisible="false" group="Model_1">
			<vlabel>ASR</vlabel>
			<children></children>
			<data name="1_R_744" index="3291" type="9">
				<desc>
Reaction::1 1_M_301 + 2 1_M_573 >>> 1 1_M_300 + 1 1_M_572 + 1 1_M_580
				</desc>
				<id name="COMETs_initFlux" value="0"/>
				<id name="layout_order" value="0"/>
				<id name="COMETs_flux" value=""/>
				<id name="COMETs_Products" value="1.000000e+000//1_M_300////1.000000e+000//1_M_572////1.000000e+000//1_M_580"/>
				<id name="COMETs_Reactant" value="-1.000000e+000//1_M_301////-2.000000e+000//1_M_573"/>
				<id name="COMETs_normFlux" value=""/>
				<link to="1_M_300" method="M6002" nav="M6002" weight="M6002=20.0" toType="2" fromType="2"/>
				<link to="1_M_301" method="M6002" nav="M6002" weight="M6002=20.0" toType="2" fromType="2"/>
				<link to="1_M_572" method="M6002" nav="M6002" weight="M6002=20.0" toType="2" fromType="2"/>
				<link to="1_M_573" method="M6002" nav="M6002" weight="M6002=20.0" toType="2" fromType="2"/>
				<link to="1_M_580" method="M6002" nav="M6002" weight="M6002=20.0" toType="2" fromType="2"/>
				<group name="common" value="Model_1"/>
			</data>
		</VNodes>
		<VNodes x="763" y="996" counter="-2" w="0" h="0" linkLoaded="true">
			<vlabel>colipap[e]</vlabel>
			<data name="colipap%5Be%5D" index="7050" type="1">
				<id name="COMETs_isExchg" value="true"/>
				<id name="COMETS_uninteresting" value="true"/>
				<link to="1_R_88" method="M6002" weight="M6002=20.0" fromType="1"/>
			</data>
		</VNodes>
		<VNodes x="1080" y="377" counter="0" w="26" h="17" linkLoaded="true" childVisible="false" group="Model_1">
			<vlabel>ASPtex</vlabel>
			<children></children>
			<data name="1_R_743" index="3289" type="9">
				<desc>
Reaction::1 1_M_1101 >>> 1 1_M_1476
				</desc>
				<id name="COMETs_initFlux" value="0"/>
				<id name="layout_order" value="0"/>
				<id name="COMETs_flux" value=""/>
				<id name="COMETs_Products" value="1.000000e+000//1_M_1476"/>
				<id name="COMETs_Reactant" value="-1.000000e+000//1_M_1101"/>
				<id name="COMETs_normFlux" value=""/>
				<link to="1_M_1101" method="M6002" nav="M6002" weight="M6002=20.0" toType="2" fromType="2"/>
				<link to="1_M_1476" method="M6002" nav="M6002" weight="M6002=20.0" toType="2" fromType="2"/>
				<group name="common" value="Model_1"/>
			</data>
		</VNodes>
		<VNodes x="1061" y="497" counter="0" w="26" h="17" linkLoaded="true" childVisible="false" group="Model_1">
			<vlabel>ASPt2rpp</vlabel>
			<children></children>
			<data name="1_R_742" index="3287" type="9">
				<desc>
Reaction::1 1_M_1476 + 1 1_M_1608 >>> 1 1_M_302 + 1 1_M_577
				</desc>
				<id name="COMETs_initFlux" value="0"/>
				<id name="layout_order" value="0"/>
				<id name="COMETs_flux" value=""/>
				<id name="COMETs_Products" value="1.000000e+000//1_M_302////1.000000e+000//1_M_577"/>
				<id name="COMETs_Reactant" value="-1.000000e+000//1_M_1476////-1.000000e+000//1_M_1608"/>
				<id name="COMETs_normFlux" value=""/>
				<link to="1_M_302" method="M6002" nav="M6002" weight="M6002=20.0" toType="2" fromType="2"/>
				<link to="1_M_577" method="M6002" nav="M6002" weight="M6002=20.0" toType="2" fromType="2"/>
				<link to="1_M_1476" method="M6002" nav="M6002" weight="M6002=20.0" toType="2" fromType="2"/>
				<link to="1_M_1608" method="M6002" nav="M6002" weight="M6002=20.0" toType="2" fromType="2"/>
				<group name="common" value="Model_1"/>
			</data>
		</VNodes>
		<VNodes x="1061" y="495" counter="0" w="26" h="17" linkLoaded="true" childVisible="false" group="Model_1">
			<vlabel>ASPt2pp</vlabel>
			<children></children>
			<data name="1_R_741" index="3285" type="9">
				<desc>
Reaction::1 1_M_1476 + 1 1_M_1608 >>> 1 1_M_302 + 1 1_M_577
				</desc>
				<id name="COMETs_initFlux" value="0"/>
				<id name="layout_order" value="0"/>
				<id name="COMETs_flux" value=""/>
				<id name="COMETs_Products" value="1.000000e+000//1_M_302////1.000000e+000//1_M_577"/>
				<id name="COMETs_Reactant" value="-1.000000e+000//1_M_1476////-1.000000e+000//1_M_1608"/>
				<id name="COMETs_normFlux" value=""/>
				<link to="1_M_302" method="M6002" nav="M6002" weight="M6002=20.0" toType="2" fromType="2"/>
				<link to="1_M_577" method="M6002" nav="M6002" weight="M6002=20.0" toType="2" fromType="2"/>
				<link to="1_M_1476" method="M6002" nav="M6002" weight="M6002=20.0" toType="2" fromType="2"/>
				<link to="1_M_1608" method="M6002" nav="M6002" weight="M6002=20.0" toType="2" fromType="2"/>
				<group name="common" value="Model_1"/>
			</data>
		</VNodes>
		<VNodes x="1062" y="494" counter="0" w="26" h="17" linkLoaded="true" childVisible="false" group="Model_1">
			<vlabel>ASPt2_3pp</vlabel>
			<children></children>
			<data name="1_R_740" index="3283" type="9">
				<desc>
Reaction::1 1_M_1476 + 3 1_M_1608 >>> 1 1_M_302 + 3 1_M_577
				</desc>
				<id name="COMETs_initFlux" value="0"/>
				<id name="layout_order" value="0"/>
				<id name="COMETs_flux" value=""/>
				<id name="COMETs_Products" value="1.000000e+000//1_M_302////3.000000e+000//1_M_577"/>
				<id name="COMETs_Reactant" value="-1.000000e+000//1_M_1476////-3.000000e+000//1_M_1608"/>
				<id name="COMETs_normFlux" value=""/>
				<link to="1_M_302" method="M6002" nav="M6002" weight="M6002=20.0" toType="2" fromType="2"/>
				<link to="1_M_577" method="M6002" nav="M6002" weight="M6002=20.0" toType="2" fromType="2"/>
				<link to="1_M_1476" method="M6002" nav="M6002" weight="M6002=20.0" toType="2" fromType="2"/>
				<link to="1_M_1608" method="M6002" nav="M6002" weight="M6002=20.0" toType="2" fromType="2"/>
				<group name="common" value="Model_1"/>
			</data>
		</VNodes>
		<VNodes x="1070" y="489" counter="0" w="26" h="17" linkLoaded="true" childVisible="false" group="Model_1">
			<vlabel>ASPt2_2pp</vlabel>
			<children></children>
			<data name="1_R_739" index="3281" type="9">
				<desc>
Reaction::1 1_M_1476 + 2 1_M_1608 >>> 1 1_M_302 + 2 1_M_577
				</desc>
				<id name="COMETs_initFlux" value="0"/>
				<id name="layout_order" value="0"/>
				<id name="COMETs_flux" value=""/>
				<id name="COMETs_Products" value="1.000000e+000//1_M_302////2.000000e+000//1_M_577"/>
				<id name="COMETs_Reactant" value="-1.000000e+000//1_M_1476////-2.000000e+000//1_M_1608"/>
				<id name="COMETs_normFlux" value=""/>
				<link to="1_M_302" method="M6002" nav="M6002" weight="M6002=20.0" toType="2" fromType="2"/>
				<link to="1_M_577" method="M6002" nav="M6002" weight="M6002=20.0" toType="2" fromType="2"/>
				<link to="1_M_1476" method="M6002" nav="M6002" weight="M6002=20.0" toType="2" fromType="2"/>
				<link to="1_M_1608" method="M6002" nav="M6002" weight="M6002=20.0" toType="2" fromType="2"/>
				<group name="common" value="Model_1"/>
			</data>
		</VNodes>
		<VNodes x="1070" y="489" counter="0" w="26" h="17" linkLoaded="true" childVisible="false" group="Model_1">
			<vlabel>ASPabcpp</vlabel>
			<children></children>
			<data name="1_R_738" index="3279" type="9">
				<desc>
Reaction::1 1_M_1476 + 1 1_M_580 + 1 1_M_307 >>> 1 1_M_302 + 1 1_M_577 + 1 1_M_808 + 1 1_M_240
				</desc>
				<id name="COMETs_initFlux" value="0"/>
				<id name="layout_order" value="0"/>
				<id name="COMETs_flux" value=""/>
				<id name="COMETs_Products" value="1.000000e+000//1_M_240////1.000000e+000//1_M_302////1.000000e+000//1_M_577////1.000000e+000//1_M_808"/>
				<id name="COMETs_Reactant" value="-1.000000e+000//1_M_307////-1.000000e+000//1_M_580////-1.000000e+000//1_M_1476"/>
				<id name="COMETs_normFlux" value=""/>
				<link to="1_M_240" method="M6002" nav="M6002" weight="M6002=20.0" toType="2" fromType="2"/>
				<link to="1_M_302" method="M6002" nav="M6002" weight="M6002=20.0" toType="2" fromType="2"/>
				<link to="1_M_307" method="M6002" nav="M6002" weight="M6002=20.0" toType="2" fromType="2"/>
				<link to="1_M_577" method="M6002" nav="M6002" weight="M6002=20.0" toType="2" fromType="2"/>
				<link to="1_M_580" method="M6002" nav="M6002" weight="M6002=20.0" toType="2" fromType="2"/>
				<link to="1_M_808" method="M6002" nav="M6002" weight="M6002=20.0" toType="2" fromType="2"/>
				<link to="1_M_1476" method="M6002" nav="M6002" weight="M6002=20.0" toType="2" fromType="2"/>
				<group name="common" value="Model_1"/>
			</data>
		</VNodes>
		<VNodes x="1071" y="489" counter="0" w="26" h="17" linkLoaded="true" childVisible="false" group="Model_1">
			<vlabel>ASPTRS</vlabel>
			<children></children>
			<data name="1_R_737" index="3277" type="9">
				<desc>
Reaction::1 1_M_302 + 1 1_M_959 + 1 1_M_307 >>> 1 1_M_304 + 1 1_M_821 + 1 1_M_268
				</desc>
				<id name="COMETs_initFlux" value="0"/>
				<id name="layout_order" value="0"/>
				<id name="COMETs_flux" value=""/>
				<id name="COMETs_Products" value="1.000000e+000//1_M_268////1.000000e+000//1_M_304////1.000000e+000//1_M_821"/>
				<id name="COMETs_Reactant" value="-1.000000e+000//1_M_302////-1.000000e+000//1_M_307////-1.000000e+000//1_M_959"/>
				<id name="COMETs_normFlux" value=""/>
				<link to="1_M_268" method="M6002" nav="M6002" weight="M6002=20.0" toType="2" fromType="2"/>
				<link to="1_M_302" method="M6002" nav="M6002" weight="M6002=20.0" toType="2" fromType="2"/>
				<link to="1_M_304" method="M6002" nav="M6002" weight="M6002=20.0" toType="2" fromType="2"/>
				<link to="1_M_307" method="M6002" nav="M6002" weight="M6002=20.0" toType="2" fromType="2"/>
				<link to="1_M_821" method="M6002" nav="M6002" weight="M6002=20.0" toType="2" fromType="2"/>
				<link to="1_M_959" method="M6002" nav="M6002" weight="M6002=20.0" toType="2" fromType="2"/>
				<group name="common" value="Model_1"/>
			</data>
		</VNodes>
		<VNodes x="1107" y="368" counter="0" w="26" h="17" linkLoaded="true" childVisible="false" group="Model_1">
			<vlabel>ASPTA</vlabel>
			<children></children>
			<data name="1_R_736" index="3275" type="9">
				<desc>
Reaction::1 1_M_302 + 1 1_M_252 >>> 1 1_M_544 + 1 1_M_735
				</desc>
				<exp>
0.0	0.0	-0.026013459033	-0.039632209353	-0.031006723802	-0.091775089929	-0.11118762877	-0.13281735459	-0.15604202465	-0.18072756007	-0.20701723569	-0.23528116962	-0.1828273183	-0.32604777403	-0.34958979539	-0.26987864729	-0.45734747633	-0.48378392963	-0.36964069124	-0.62201617235	-0.65321733952	-0.49152436016	-0.62319831467	-0.95271605159	-0.97443099608	-1.0274155033	-0.73990489532	-1.3209487334	-1.3625990387	-1.4588138159	-1.6509515395	-2.1193165394	-2.3683922613	-1.5394323711	-2.3683922613	-2.3683922613	-2.1876481281	-2.3683922613	-2.0343483299	-2.3683922613	-1.7101502214	-1.9994755869	-2.3642275769	-1.7267884276	-1.8280983796	-2.076456702	-1.3185175057	-1.3655965226	-0.81696505071	-0.65750539005	-0.63082546619	-0.62500852192	-0.61616855932	-0.60633578152	-0.59225510473	-0.57029384993	-0.53261334884	-0.48327461931	-0.30878195408	-0.76521707792	-0.82966785209	-0.74522262048	-0.59352845632	-0.31640471936	0.0	0.0	0.0	0.0	0.0	0.0	0.0	0.0	0.0	0.0	0.0	0.0	0.0	0.0	0.0	0.0	0.0	0.0	0.0	0.0	0.0	0.0	0.0	0.0	0.0	0.0	0.0	0.0	0.0	0.0	0.0	0.0	0.0	0.0	0.0	0.0
				</exp>
				<id name="COMETs_initFlux" value="0"/>
				<id name="layout_order" value="4"/>
				<id name="COMETs_flux" value="0.0|0.0|-0.026013459033|-0.039632209353|-0.031006723802|-0.091775089929|-0.11118762877|-0.13281735459|-0.15604202465|-0.18072756007|-0.20701723569|-0.23528116962|-0.1828273183|-0.32604777403|-0.34958979539|-0.26987864729|-0.45734747633|-0.48378392963|-0.36964069124|-0.62201617235|-0.65321733952|-0.49152436016|-0.62319831467|-0.95271605159|-0.97443099608|-1.0274155033|-0.73990489532|-1.3209487334|-1.3625990387|-1.4588138159|-1.6509515395|-2.1193165394|-2.3683922613|-1.5394323711|-2.3683922613|-2.3683922613|-2.1876481281|-2.3683922613|-2.0343483299|-2.3683922613|-1.7101502214|-1.9994755869|-2.3642275769|-1.7267884276|-1.8280983796|-2.076456702|-1.3185175057|-1.3655965226|-0.81696505071|-0.65750539005|-0.63082546619|-0.62500852192|-0.61616855932|-0.60633578152|-0.59225510473|-0.57029384993|-0.53261334884|-0.48327461931|-0.30878195408|-0.76521707792|-0.82966785209|-0.74522262048|-0.59352845632|-0.31640471936|0.0|0.0|0.0|0.0|0.0|0.0|0.0|0.0|0.0|0.0|0.0|0.0|0.0|0.0|0.0|0.0|0.0|0.0|0.0|0.0|0.0|0.0|0.0|0.0|0.0|0.0|0.0|0.0|0.0|0.0|0.0|0.0|0.0|0.0|0.0|0.0"/>
				<id name="COMETs_Products" value="1.000000e+000//1_M_544////1.000000e+000//1_M_735"/>
				<id name="COMETs_Reactant" value="-1.000000e+000//1_M_252////-1.000000e+000//1_M_302"/>
				<id name="COMETs_normFlux" value="0.0|0.0|-2.2450483286250706E-4|-3.420391930761634E-4|-2.675983742089502E-4|-7.920496539623609E-4|-9.595863426590436E-4|-0.0011462580949208549|-0.0013466947482506854|-0.0015597391571683203|-0.00178662783135772|-0.0020305550136267905|-0.0015778607714403714|-0.002813901101000789|-0.0030170766019584887|-0.0023291427920500395|-0.003947061350176577|-0.0041752167647281305|-0.003190122524680156|-0.0053682071513081854|-0.005637483636674084|-0.004242019263396878|-0.005378409434043235|-0.008222257472806907|-0.008409664690630635|-0.008866938670328544|-0.00638562617325292|-0.01140022840621464|-0.01175968444080761|-0.012590050077564616|-0.014248262753882655|-0.018290409009319383|-0.020440015612744583|-0.013285815113572805|-0.020440015612744583|-0.020440015612744583|-0.018880133423933455|-0.020440015612744583|-0.017557105005102755|-0.020440015612744583|-0.014759167134910198|-0.01725614159501799|-0.0204040729965027|-0.01490276040704384|-0.015777099102725005|-0.01792051430904924|-0.011379246099795997|-0.011785553727207541|-0.00705068103136479|-0.005674490943788542|-0.0054442342970513575|-0.00539403212672675|-0.0053177402993497686|-0.005232880145467012|-0.00511135920565967|-0.0049218262476601075|-0.0045966309482324335|-0.00417082124669565|-0.0026648913127526527|-0.006604078756463377|-0.007160310446548859|-0.006431519916055061|-0.005122348654833865|-0.0027306783210457653|0.0|0.0|0.0|0.0|0.0|0.0|0.0|0.0|0.0|0.0|0.0|0.0|0.0|0.0|0.0|0.0|0.0|0.0|0.0|0.0|0.0|0.0|0.0|0.0|0.0|0.0|0.0|0.0|0.0|0.0|0.0|0.0|0.0|0.0|0.0|0.0"/>
				<link to="1_M_252" method="M6002" nav="M6002" weight="M6002=0.018290409009319383" toType="1"/>
				<link to="1_M_302" method="M6002" nav="M6002" weight="M6002=0.018290409009319383" toType="1"/>
				<link to="1_M_544" method="M6002" nav="M6002" weight="M6002=0.018290409009319383" fromType="1"/>
				<link to="1_M_735" method="M6002" nav="M6002" weight="M6002=0.018290409009319383" fromType="1"/>
				<group name="common" value="Model_1"/>
			</data>
		</VNodes>
		<VNodes x="1071" y="487" counter="0" w="26" h="17" linkLoaded="true" childVisible="false" group="Model_1">
			<vlabel>ASPT</vlabel>
			<children></children>
			<data name="1_R_735" index="3273" type="9">
				<desc>
Reaction::1 1_M_302 >>> 1 1_M_500 + 1 1_M_725
				</desc>
				<id name="COMETs_initFlux" value="0"/>
				<id name="layout_order" value="0"/>
				<id name="COMETs_flux" value=""/>
				<id name="COMETs_Products" value="1.000000e+000//1_M_500////1.000000e+000//1_M_725"/>
				<id name="COMETs_Reactant" value="-1.000000e+000//1_M_302"/>
				<id name="COMETs_normFlux" value=""/>
				<link to="1_M_302" method="M6002" nav="M6002" weight="M6002=20.0" toType="2" fromType="2"/>
				<link to="1_M_500" method="M6002" nav="M6002" weight="M6002=20.0" toType="2" fromType="2"/>
				<link to="1_M_725" method="M6002" nav="M6002" weight="M6002=20.0" toType="2" fromType="2"/>
				<group name="common" value="Model_1"/>
			</data>
		</VNodes>
		<VNodes x="1072" y="485" counter="0" w="26" h="17" linkLoaded="true" childVisible="false" group="Model_1">
			<vlabel>ASPO6</vlabel>
			<children></children>
			<data name="1_R_734" index="3271" type="9">
				<desc>
Reaction::1 1_M_733 + 1 1_M_302 >>> 1 1_M_577 + 1 1_M_581 + 1 1_M_615
				</desc>
				<exp>
0.0	0.0	2.1364002996E-5	3.254863716E-5	2.5464808019E-5	7.5371879368E-5	9.1314762525E-5	1.0907854883E-4	1.2815202586E-4	1.4842541939E-4	1.700162389E-4	1.9322844984E-4	1.5014987965E-4	2.6777198554E-4	2.8710624973E-4	2.2164218558E-4	3.7560398068E-4	3.9731534372E-4	3.0357337087E-4	5.1084079933E-4	5.3646526038E-4	4.0367229696E-4	5.1181165275E-4	7.8243340121E-4	8.0026714909E-4	8.4378152901E-4	6.0765881171E-4	0.0010848504216	0.0011190564057	0.001198074341	0.001355870541	0.0017405228404	0.0019450802884	0.0012642836279	0.0019450802884	0.0019450802884	0.0017966412581	0.0019450802884	0.0016707413298	0.0019450802884	0.0014044884119	0.001642101528	0.0019416599743	0.0014181528067	0.0015013552364	0.0017053235086	0.0010828537367	0.0011215181376	6.7094570541E-4	5.3998689094E-4	5.1807557378E-4	5.1329831461E-4	5.0603835296E-4	4.9796302583E-4	4.8639904324E-4	4.6836300904E-4	4.3741729067E-4	3.9689706442E-4	2.5359215283E-4	4.9873064364E-5	2.3047182848E-5	1.9528849498E-5	1.5506224928E-5	8.2648152162E-6	0.0	0.0	0.0	0.0	0.0	0.0	0.0	0.0	0.0	0.0	0.0	0.0	0.0	0.0	0.0	0.0	0.0	0.0	0.0	0.0	0.0	0.0	0.0	0.0	0.0	0.0	0.0	0.0	0.0	0.0	0.0	0.0	0.0	0.0	0.0	0.0
				</exp>
				<id name="COMETs_initFlux" value="0"/>
				<id name="layout_order" value="0"/>
				<id name="COMETs_flux" value="0.0|0.0|2.1364002996E-5|3.254863716E-5|2.5464808019E-5|7.5371879368E-5|9.1314762525E-5|1.0907854883E-4|1.2815202586E-4|1.4842541939E-4|1.700162389E-4|1.9322844984E-4|1.5014987965E-4|2.6777198554E-4|2.8710624973E-4|2.2164218558E-4|3.7560398068E-4|3.9731534372E-4|3.0357337087E-4|5.1084079933E-4|5.3646526038E-4|4.0367229696E-4|5.1181165275E-4|7.8243340121E-4|8.0026714909E-4|8.4378152901E-4|6.0765881171E-4|0.0010848504216|0.0011190564057|0.001198074341|0.001355870541|0.0017405228404|0.0019450802884|0.0012642836279|0.0019450802884|0.0019450802884|0.0017966412581|0.0019450802884|0.0016707413298|0.0019450802884|0.0014044884119|0.001642101528|0.0019416599743|0.0014181528067|0.0015013552364|0.0017053235086|0.0010828537367|0.0011215181376|6.7094570541E-4|5.3998689094E-4|5.1807557378E-4|5.1329831461E-4|5.0603835296E-4|4.9796302583E-4|4.8639904324E-4|4.6836300904E-4|4.3741729067E-4|3.9689706442E-4|2.5359215283E-4|4.9873064364E-5|2.3047182848E-5|1.9528849498E-5|1.5506224928E-5|8.2648152162E-6|0.0|0.0|0.0|0.0|0.0|0.0|0.0|0.0|0.0|0.0|0.0|0.0|0.0|0.0|0.0|0.0|0.0|0.0|0.0|0.0|0.0|0.0|0.0|0.0|0.0|0.0|0.0|0.0|0.0|0.0|0.0|0.0|0.0|0.0|0.0|0.0"/>
				<id name="COMETs_Products" value="1.000000e+000//1_M_577////1.000000e+000//1_M_581////1.000000e+000//1_M_615"/>
				<id name="COMETs_Reactant" value="-1.000000e+000//1_M_302////-1.000000e+000//1_M_733"/>
				<id name="COMETs_normFlux" value="0.0|0.0|1.8437847561166665E-7|2.8090560106744364E-7|2.1976979151173326E-7|6.504844726178051E-7|7.880768748419082E-7|9.413842789187813E-7|1.1059947510322696E-6|1.280960902985941E-6|1.4672968808083452E-6|1.6676260077746243E-6|1.2958435705296233E-6|2.3109615980964942E-6|2.47782275043264E-6|1.9128460296569843E-6|3.2415877026612774E-6|3.4289640113762776E-6|2.619939501402686E-6|4.408726579861724E-6|4.6298742303116E-6|3.4838266393278506E-6|4.417105368876849E-6|6.752661372017314E-6|6.906572567834542E-6|7.282116188491152E-6|5.2442983375383235E-6|9.362621182871598E-6|9.657830241133561E-6|1.0339781393233808E-5|1.1701615260171617E-5|1.5021292973059652E-5|1.6786692015753774E-5|1.0911189635043318E-5|1.6786692015753774E-5|1.6786692015753774E-5|1.5505613646072197E-5|1.6786692015753774E-5|1.4419055248569708E-5|1.6786692015753774E-5|1.2121203711161124E-5|1.4171884201145079E-5|1.675717356361776E-5|1.223913199847E-5|1.2957196733723274E-5|1.4717510992639203E-5|9.345389125835855E-6|9.679075808978293E-6|5.7904853507487385E-6|4.6602670773095075E-6|4.471165097808711E-6|4.429935756868655E-6|4.367279864980006E-6|4.297587096889039E-6|4.1977860679178655E-6|4.042129073650521E-6|3.7750571966789242E-6|3.4253541214259553E-6|2.188584909608491E-6|4.304211894764544E-7|1.989048794578998E-7|1.6854048848266232E-7|1.3382389598295604E-7|7.132811351226527E-8|0.0|0.0|0.0|0.0|0.0|0.0|0.0|0.0|0.0|0.0|0.0|0.0|0.0|0.0|0.0|0.0|0.0|0.0|0.0|0.0|0.0|0.0|0.0|0.0|0.0|0.0|0.0|0.0|0.0|0.0|0.0|0.0|0.0|0.0|0.0|0.0"/>
				<link to="1_M_302" method="M6002" nav="M6002" weight="M6002=1.5021292973059652E-5" fromType="1"/>
				<link to="1_M_581" method="M6002" nav="M6002" weight="M6002=1.5021292973059652E-5" toType="1"/>
				<link to="1_M_615" method="M6002" nav="M6002" weight="M6002=1.5021292973059652E-5" toType="1"/>
				<link to="1_M_733" method="M6002" nav="M6002" weight="M6002=1.5021292973059652E-5" fromType="1"/>
				<group name="common" value="Model_1"/>
			</data>
		</VNodes>
		<VNodes x="1073" y="485" counter="0" w="26" h="17" linkLoaded="true" childVisible="false" group="Model_1">
			<vlabel>ASPO5</vlabel>
			<children></children>
			<data name="1_R_733" index="3269" type="9">
				<desc>
Reaction::1 1_M_302 + 1 1_M_500 >>> 1 1_M_577 + 1 1_M_903 + 1 1_M_615
				</desc>
				<exp>
9.912705577E-17	-9.5161973539E-17	0.0	0.0	0.0	0.0	0.0	0.0	0.0	0.0	0.0	0.0	0.0	0.0	0.0	0.0	0.0	0.0	0.0	0.0	0.0	0.0	0.0	0.0	0.0	0.0	0.0	0.0	0.0	0.0	0.0	0.0	0.0	0.0	0.0	0.0	0.0	0.0	0.0	0.0	0.0	0.0	0.0	0.0	0.0	0.0	0.0	0.0	0.0	0.0	0.0	0.0	0.0	0.0	0.0	0.0	0.0	0.0	0.0	0.0	0.0	0.0	0.0	0.0	0.0	0.0	0.0	0.0	0.0	0.0	0.0	0.0	0.0	0.0	0.0	0.0	0.0	0.0	0.0	0.0	0.0	0.0	0.0	0.0	0.0	0.0	0.0	0.0	0.0	0.0	0.0	0.0	0.0	0.0	0.0	0.0	0.0	0.0	0.0	0.0
				</exp>
				<id name="COMETs_initFlux" value="0"/>
				<id name="layout_order" value="0"/>
				<id name="COMETs_flux" value="9.912705577E-17|-9.5161973539E-17|0.0|0.0|0.0|0.0|0.0|0.0|0.0|0.0|0.0|0.0|0.0|0.0|0.0|0.0|0.0|0.0|0.0|0.0|0.0|0.0|0.0|0.0|0.0|0.0|0.0|0.0|0.0|0.0|0.0|0.0|0.0|0.0|0.0|0.0|0.0|0.0|0.0|0.0|0.0|0.0|0.0|0.0|0.0|0.0|0.0|0.0|0.0|0.0|0.0|0.0|0.0|0.0|0.0|0.0|0.0|0.0|0.0|0.0|0.0|0.0|0.0|0.0|0.0|0.0|0.0|0.0|0.0|0.0|0.0|0.0|0.0|0.0|0.0|0.0|0.0|0.0|0.0|0.0|0.0|0.0|0.0|0.0|0.0|0.0|0.0|0.0|0.0|0.0|0.0|0.0|0.0|0.0|0.0|0.0|0.0|0.0|0.0|0.0"/>
				<id name="COMETs_Products" value="1.000000e+000//1_M_577////1.000000e+000//1_M_615////1.000000e+000//1_M_903"/>
				<id name="COMETs_Reactant" value="-1.000000e+000//1_M_302////-1.000000e+000//1_M_500"/>
				<id name="COMETs_normFlux" value="8.554995727236728E-19|-8.212795898129998E-19|0.0|0.0|0.0|0.0|0.0|0.0|0.0|0.0|0.0|0.0|0.0|0.0|0.0|0.0|0.0|0.0|0.0|0.0|0.0|0.0|0.0|0.0|0.0|0.0|0.0|0.0|0.0|0.0|0.0|0.0|0.0|0.0|0.0|0.0|0.0|0.0|0.0|0.0|0.0|0.0|0.0|0.0|0.0|0.0|0.0|0.0|0.0|0.0|0.0|0.0|0.0|0.0|0.0|0.0|0.0|0.0|0.0|0.0|0.0|0.0|0.0|0.0|0.0|0.0|0.0|0.0|0.0|0.0|0.0|0.0|0.0|0.0|0.0|0.0|0.0|0.0|0.0|0.0|0.0|0.0|0.0|0.0|0.0|0.0|0.0|0.0|0.0|0.0|0.0|0.0|0.0|0.0|0.0|0.0|0.0|0.0|0.0|0.0"/>
				<link to="1_M_302" method="M6002" nav="M6002" weight="M6002=20.0" fromType="1"/>
				<link to="1_M_500" method="M6002" nav="M6002" weight="M6002=20.0" fromType="1"/>
				<link to="1_M_577" method="M6002" nav="M6002" weight="M6002=20.0" toType="1"/>
				<link to="1_M_615" method="M6002" nav="M6002" weight="M6002=20.0" toType="1"/>
				<link to="1_M_903" method="M6002" nav="M6002" weight="M6002=20.0" toType="1"/>
				<group name="common" value="Model_1"/>
			</data>
		</VNodes>
		<VNodes x="1073" y="483" counter="0" w="26" h="17" linkLoaded="true" childVisible="false" group="Model_1">
			<vlabel>ASPO4</vlabel>
			<children></children>
			<data name="1_R_732" index="3267" type="9">
				<desc>
Reaction::1 1_M_302 + 1 1_M_709 >>> 1 1_M_577 + 1 1_M_708 + 1 1_M_615
				</desc>
				<id name="COMETs_initFlux" value="0"/>
				<id name="layout_order" value="0"/>
				<id name="COMETs_flux" value=""/>
				<id name="COMETs_Products" value="1.000000e+000//1_M_577////1.000000e+000//1_M_615////1.000000e+000//1_M_708"/>
				<id name="COMETs_Reactant" value="-1.000000e+000//1_M_302////-1.000000e+000//1_M_709"/>
				<id name="COMETs_normFlux" value=""/>
				<link to="1_M_302" method="M6002" nav="M6002" weight="M6002=20.0" toType="2" fromType="2"/>
				<link to="1_M_577" method="M6002" nav="M6002" weight="M6002=20.0" toType="2" fromType="2"/>
				<link to="1_M_615" method="M6002" nav="M6002" weight="M6002=20.0" toType="2" fromType="2"/>
				<link to="1_M_708" method="M6002" nav="M6002" weight="M6002=20.0" toType="2" fromType="2"/>
				<link to="1_M_709" method="M6002" nav="M6002" weight="M6002=20.0" toType="2" fromType="2"/>
				<group name="common" value="Model_1"/>
			</data>
		</VNodes>
		<VNodes x="1075" y="483" counter="0" w="26" h="17" linkLoaded="true" childVisible="false" group="Model_1">
			<vlabel>ASPO3</vlabel>
			<children></children>
			<data name="1_R_731" index="3265" type="9">
				<desc>
Reaction::1 1_M_854 + 1 1_M_302 >>> 1 1_M_577 + 1 1_M_615 + 1 1_M_855
				</desc>
				<id name="COMETs_initFlux" value="0"/>
				<id name="layout_order" value="0"/>
				<id name="COMETs_flux" value=""/>
				<id name="COMETs_Products" value="1.000000e+000//1_M_577////1.000000e+000//1_M_615////1.000000e+000//1_M_855"/>
				<id name="COMETs_Reactant" value="-1.000000e+000//1_M_302////-1.000000e+000//1_M_854"/>
				<id name="COMETs_normFlux" value=""/>
				<link to="1_M_302" method="M6002" nav="M6002" weight="M6002=20.0" toType="2" fromType="2"/>
				<link to="1_M_577" method="M6002" nav="M6002" weight="M6002=20.0" toType="2" fromType="2"/>
				<link to="1_M_615" method="M6002" nav="M6002" weight="M6002=20.0" toType="2" fromType="2"/>
				<link to="1_M_854" method="M6002" nav="M6002" weight="M6002=20.0" toType="2" fromType="2"/>
				<link to="1_M_855" method="M6002" nav="M6002" weight="M6002=20.0" toType="2" fromType="2"/>
				<group name="common" value="Model_1"/>
			</data>
		</VNodes>
		<VNodes x="1109" y="370" counter="0" w="26" h="17" linkLoaded="true" childVisible="false" group="Model_1">
			<vlabel>ASPK</vlabel>
			<children></children>
			<data name="1_R_730" index="3263" type="9">
				<desc>
Reaction::1 1_M_302 + 1 1_M_307 >>> 1 1_M_174 + 1 1_M_240
				</desc>
				<exp>
0.0	0.0	0.0085827865678	0.013076107781	0.010230246282	0.030279941168	0.036684844006	0.043821277497	0.051483866877	0.059628511385	0.068302419347	0.077627706013	0.06032129702	0.10757486793	0.11534222609	0.089042656175	0.15089535425	0.15961768944	0.12195773659	0.20522546976	0.21551985514	0.1621715354	0.20561550096	0.31433523425	0.32149977414	0.33898126558	0.24412119246	0.43582841796	0.44957034921	0.48131505894	0.544708193	0.69923862388	0.781417648	0.50791401505	0.781417648	0.781417648	0.72178366855	0.78141764799	0.67120456063	0.781417648	0.56423996378	0.65969879055	0.78004356908	0.56972950544	0.60315529629	0.68509762456	0.43502626865	0.45055932679	0.26954610469	0.21693463698	0.20813197211	0.20621275333	0.20329613226	0.2000519458	0.19540622494	0.18816041843	0.17572826814	0.15944964967	0.10187825397	0.39232275011	0.47882904597	0.43211333256	0.34423599714	0.18351157367	0.0	0.0	0.0	0.0	0.0	0.0	0.0	0.0	0.0	0.0	0.0	0.0	0.0	0.0	0.0	0.0	0.0	0.0	0.0	0.0	0.0	0.0	0.0	0.0	0.0	0.0	0.0	0.0	0.0	0.0	0.0	0.0	0.0	0.0	0.0	0.0
				</exp>
				<id name="COMETs_initFlux" value="0"/>
				<id name="layout_order" value="4"/>
				<id name="COMETs_flux" value="0.0|0.0|0.0085827865678|0.013076107781|0.010230246282|0.030279941168|0.036684844006|0.043821277497|0.051483866877|0.059628511385|0.068302419347|0.077627706013|0.06032129702|0.10757486793|0.11534222609|0.089042656175|0.15089535425|0.15961768944|0.12195773659|0.20522546976|0.21551985514|0.1621715354|0.20561550096|0.31433523425|0.32149977414|0.33898126558|0.24412119246|0.43582841796|0.44957034921|0.48131505894|0.544708193|0.69923862388|0.781417648|0.50791401505|0.781417648|0.781417648|0.72178366855|0.78141764799|0.67120456063|0.781417648|0.56423996378|0.65969879055|0.78004356908|0.56972950544|0.60315529629|0.68509762456|0.43502626865|0.45055932679|0.26954610469|0.21693463698|0.20813197211|0.20621275333|0.20329613226|0.2000519458|0.19540622494|0.18816041843|0.17572826814|0.15944964967|0.10187825397|0.39232275011|0.47882904597|0.43211333256|0.34423599714|0.18351157367|0.0|0.0|0.0|0.0|0.0|0.0|0.0|0.0|0.0|0.0|0.0|0.0|0.0|0.0|0.0|0.0|0.0|0.0|0.0|0.0|0.0|0.0|0.0|0.0|0.0|0.0|0.0|0.0|0.0|0.0|0.0|0.0|0.0|0.0|0.0|0.0"/>
				<id name="COMETs_Products" value="1.000000e+000//1_M_174////1.000000e+000//1_M_240"/>
				<id name="COMETs_Reactant" value="-1.000000e+000//1_M_302////-1.000000e+000//1_M_307"/>
				<id name="COMETs_normFlux" value="0.0|0.0|7.407231239237055E-5|1.1285117400732615E-4|8.829043952859593E-5|2.6132599753014884E-4|3.166024465145636E-4|3.781922491662944E-4|4.443229527328061E-4|5.146139529290304E-4|5.894726733630658E-4|6.699530093956343E-4|5.205929241607268E-4|9.28407010932052E-4|9.954419040341912E-4|7.68467838776943E-4|0.0013022772651130284|0.0013775539286862034|0.0010525359674272432|0.001771164293420182|0.0018600082747695012|0.001399594471609736|0.0017745303928403352|0.0027128179739022884|0.002774650344157269|0.002925521449339621|0.0021068473608950758|0.0037613446949410416|0.003879942147689467|0.004153909586743286|0.004701013489715834|0.006034662679270948|0.006743895082830193|0.004383467454776803|0.006743895082830193|0.006743895082830193|0.006229233938675368|0.00674389508274389|0.005792719357684454|0.006743895082830193|0.004869579189837069|0.005693420722101698|0.006732036323182615|0.004916955766374109|0.005205431496516597|0.005912621135898417|0.0037544218786964246|0.0038884773542539226|0.0023262728384334155|0.001872218314200366|0.0017962483786805644|0.0017796848801130002|0.0017545134669221224|0.001726515055097952|0.0016864209336711535|0.001623887205364664|0.0015165935994110177|0.0013761036893916042|8.792433313402829E-4|0.003385876262355989|0.004132454465161191|0.0037292822681127265|0.0029708715363510638|0.0015837661236383336|0.0|0.0|0.0|0.0|0.0|0.0|0.0|0.0|0.0|0.0|0.0|0.0|0.0|0.0|0.0|0.0|0.0|0.0|0.0|0.0|0.0|0.0|0.0|0.0|0.0|0.0|0.0|0.0|0.0|0.0|0.0|0.0|0.0|0.0|0.0|0.0"/>
				<link to="1_M_174" method="M6002" nav="M6002" weight="M6002=0.006034662679270948" toType="1"/>
				<link to="1_M_302" method="M6002" nav="M6002" weight="M6002=0.006034662679270948" fromType="1"/>
				<group name="common" value="Model_1"/>
			</data>
		</VNodes>
		<VNodes x="1134" y="418" counter="0" w="26" h="17" linkLoaded="true" childVisible="false" group="Model_1">
			<vlabel>ASPCT</vlabel>
			<children></children>
			<data name="1_R_729" index="3261" type="9">
				<desc>
Reaction::1 1_M_302 + 1 1_M_332 >>> 1 1_M_577 + 1 1_M_808 + 1 1_M_328
				</desc>
				<exp>
0.0	0.0	0.0031023289599	0.0047264821901	0.0036978187746	0.010944969638	0.013260082032	0.015839613064	0.018609328092	0.021553286482	0.024688552128	0.028059264734	0.021803700368	0.038883948181	0.041691532871	0.032185305873	0.054542545562	0.057695315683	0.044082771386	0.074180677004	0.077901679459	0.058618427337	0.074321657451	0.11361942799	0.11620911834	0.12252796791	0.088239901941	0.15753428236	0.16250143271	0.17397585673	0.1968899015	0.25274637971	0.28245076119	0.18359029968	0.28245076119	0.28245076119	0.26089549823	0.28245076119	0.24261320377	0.28245076119	0.20394984382	0.23845433492	0.28195408744	0.2059340903	0.21801615691	0.24763498245	0.15724433795	0.16285890796	0.097429975689	0.078413065667	0.075231259626	0.07453753994	0.07348329981	0.072310658091	0.070631418573	0.068012353633	0.063518635938	0.05763457613	0.036824853466	0.0072422126104	0.0033467483978	0.0028358409876	0.0022517039838	0.0012001578356	0.0	0.0	0.0	0.0	0.0	0.0	0.0	0.0	0.0	0.0	0.0	0.0	0.0	0.0	0.0	0.0	0.0	0.0	0.0	0.0	0.0	0.0	0.0	0.0	0.0	0.0	0.0	0.0	0.0	0.0	0.0	0.0	0.0	0.0	0.0	0.0
				</exp>
				<id name="COMETs_initFlux" value="0"/>
				<id name="layout_order" value="5"/>
				<id name="COMETs_flux" value="0.0|0.0|0.0031023289599|0.0047264821901|0.0036978187746|0.010944969638|0.013260082032|0.015839613064|0.018609328092|0.021553286482|0.024688552128|0.028059264734|0.021803700368|0.038883948181|0.041691532871|0.032185305873|0.054542545562|0.057695315683|0.044082771386|0.074180677004|0.077901679459|0.058618427337|0.074321657451|0.11361942799|0.11620911834|0.12252796791|0.088239901941|0.15753428236|0.16250143271|0.17397585673|0.1968899015|0.25274637971|0.28245076119|0.18359029968|0.28245076119|0.28245076119|0.26089549823|0.28245076119|0.24261320377|0.28245076119|0.20394984382|0.23845433492|0.28195408744|0.2059340903|0.21801615691|0.24763498245|0.15724433795|0.16285890796|0.097429975689|0.078413065667|0.075231259626|0.07453753994|0.07348329981|0.072310658091|0.070631418573|0.068012353633|0.063518635938|0.05763457613|0.036824853466|0.0072422126104|0.0033467483978|0.0028358409876|0.0022517039838|0.0012001578356|0.0|0.0|0.0|0.0|0.0|0.0|0.0|0.0|0.0|0.0|0.0|0.0|0.0|0.0|0.0|0.0|0.0|0.0|0.0|0.0|0.0|0.0|0.0|0.0|0.0|0.0|0.0|0.0|0.0|0.0|0.0|0.0|0.0|0.0|0.0|0.0"/>
				<id name="COMETs_Products" value="1.000000e+000//1_M_328////1.000000e+000//1_M_577////1.000000e+000//1_M_808"/>
				<id name="COMETs_Reactant" value="-1.000000e+000//1_M_302////-1.000000e+000//1_M_332"/>
				<id name="COMETs_normFlux" value="0.0|0.0|2.6774134256552285E-5|4.079111865784207E-5|3.1913410088764864E-5|9.445874061374406E-5|1.1443893319073053E-4|1.3670114685743887E-4|1.6060471187926456E-4|1.86012055264959E-4|2.1307044411443353E-4|2.4216081880384309E-4|1.8817321067114942E-4|3.355814494464424E-4|3.5981184228947723E-4|2.7776993080697666E-4|4.7072037054967254E-4|4.979298288601225E-4|3.804490286960769E-4|6.402039986794492E-4|6.723174916670988E-4|5.058965905019248E-4|6.414207069861172E-4|9.805735814860175E-4|0.0010029234734575101|0.0010574572540207393|7.615398018363264E-4|0.0013595734302954817|0.001402441595490854|0.001501469704114767|0.0016992255575276833|0.002181285605325108|0.0024376443306676973|0.0015844455553776712|0.0024376443306676973|0.0024376443306676973|0.002251615217737993|0.0024376443306676973|0.0020938329152430184|0.0024376443306676973|0.0017601552158464737|0.0020579404891384436|0.002433357870451488|0.0017772799251665724|0.001881552192129253|0.002137172541157269|0.0013570711132747466|0.0014055267261976901|8.408532052622804E-4|6.767309253058006E-4|6.492708773156643E-4|6.432838449121194E-4|6.341854007612532E-4|6.240651113834458E-4|6.095727139346306E-4|5.869693094483283E-4|5.481870260631218E-4|4.974056262472708E-4|3.178107748793764E-4|6.250271175355817E-5|2.888355557512728E-5|2.4474254121227577E-5|1.9432956835827665E-5|1.0357762646951336E-5|0.0|0.0|0.0|0.0|0.0|0.0|0.0|0.0|0.0|0.0|0.0|0.0|0.0|0.0|0.0|0.0|0.0|0.0|0.0|0.0|0.0|0.0|0.0|0.0|0.0|0.0|0.0|0.0|0.0|0.0|0.0|0.0|0.0|0.0|0.0|0.0"/>
				<link to="1_M_302" method="M6002" nav="M6002" weight="M6002=0.002181285605325108" fromType="1"/>
				<link to="1_M_328" method="M6002" nav="M6002" weight="M6002=0.002181285605325108" toType="1"/>
				<link to="1_M_332" method="M6002" nav="M6002" weight="M6002=0.002181285605325108" fromType="1"/>
				<group name="common" value="Model_1"/>
			</data>
		</VNodes>
		<VNodes x="1081" y="477" counter="0" w="26" h="17" linkLoaded="true" childVisible="false" group="Model_1">
			<vlabel>ASP1DC</vlabel>
			<children></children>
			<data name="1_R_728" index="3259" type="9">
				<desc>
Reaction::1 1_M_302 + 1 1_M_577 >>> 1 1_M_357 + 1 1_M_253
				</desc>
				<exp>
7.8886090522E-31	-1.9721522631E-31	5.4019602919E-6	8.2300328768E-6	6.4388627447E-6	1.9058034449E-5	2.3089246352E-5	2.7580879767E-5	3.2403672909E-5	3.7529868991E-5	4.2989180686E-5	4.8858466684E-5	3.79659046E-5	6.7707051655E-5	7.2595785709E-5	5.6042975809E-5	9.4972736116E-5	1.0046252765E-4	7.6759552951E-5	1.2916782283E-4	1.3564705442E-4	1.0206990476E-4	1.294133064E-4	1.9784093024E-4	2.0235025368E-4	2.1335301173E-4	1.5364858452E-4	2.7430809607E-4	2.8295719476E-4	3.029371468E-4	3.4283644935E-4	4.4009708343E-4	4.918201256E-4	3.1967838878E-4	4.918201256E-4	4.9182012561E-4	4.5428681504E-4	4.918201256E-4	4.2245259262E-4	4.918201256E-4	3.5512964234E-4	4.1521092192E-4	4.9095528761E-4	3.5858473076E-4	3.7962274635E-4	4.3119681342E-4	2.7380322755E-4	2.8357965201E-4	1.6965088952E-4	1.3653751062E-4	1.3099716001E-4	1.2978921388E-4	1.2795350804E-4	1.2591163428E-4	1.2298764219E-4	1.1842716998E-4	1.1060244049E-4	1.0035676431E-4	6.4121633024E-5	1.2610572903E-5	5.8275580861E-6	4.9379356063E-6	3.9208013865E-6	2.0897864639E-6	0.0	0.0	0.0	0.0	0.0	0.0	0.0	0.0	0.0	0.0	0.0	0.0	0.0	0.0	0.0	0.0	0.0	0.0	0.0	0.0	0.0	0.0	0.0	0.0	0.0	0.0	0.0	0.0	0.0	0.0	0.0	0.0	0.0	0.0	0.0	0.0
				</exp>
				<id name="COMETs_initFlux" value="0"/>
				<id name="layout_order" value="0"/>
				<id name="COMETs_flux" value="7.8886090522E-31|-1.9721522631E-31|5.4019602919E-6|8.2300328768E-6|6.4388627447E-6|1.9058034449E-5|2.3089246352E-5|2.7580879767E-5|3.2403672909E-5|3.7529868991E-5|4.2989180686E-5|4.8858466684E-5|3.79659046E-5|6.7707051655E-5|7.2595785709E-5|5.6042975809E-5|9.4972736116E-5|1.0046252765E-4|7.6759552951E-5|1.2916782283E-4|1.3564705442E-4|1.0206990476E-4|1.294133064E-4|1.9784093024E-4|2.0235025368E-4|2.1335301173E-4|1.5364858452E-4|2.7430809607E-4|2.8295719476E-4|3.029371468E-4|3.4283644935E-4|4.4009708343E-4|4.918201256E-4|3.1967838878E-4|4.918201256E-4|4.9182012561E-4|4.5428681504E-4|4.918201256E-4|4.2245259262E-4|4.918201256E-4|3.5512964234E-4|4.1521092192E-4|4.9095528761E-4|3.5858473076E-4|3.7962274635E-4|4.3119681342E-4|2.7380322755E-4|2.8357965201E-4|1.6965088952E-4|1.3653751062E-4|1.3099716001E-4|1.2978921388E-4|1.2795350804E-4|1.2591163428E-4|1.2298764219E-4|1.1842716998E-4|1.1060244049E-4|1.0035676431E-4|6.4121633024E-5|1.2610572903E-5|5.8275580861E-6|4.9379356063E-6|3.9208013865E-6|2.0897864639E-6|0.0|0.0|0.0|0.0|0.0|0.0|0.0|0.0|0.0|0.0|0.0|0.0|0.0|0.0|0.0|0.0|0.0|0.0|0.0|0.0|0.0|0.0|0.0|0.0|0.0|0.0|0.0|0.0|0.0|0.0|0.0|0.0|0.0|0.0|0.0|0.0"/>
				<id name="COMETs_Products" value="1.000000e+000//1_M_253////1.000000e+000//1_M_357"/>
				<id name="COMETs_Reactant" value="-1.000000e+000//1_M_302////-1.000000e+000//1_M_577"/>
				<id name="COMETs_normFlux" value="6.808132876658722E-33|-1.702033219207832E-33|4.6620720102022016E-8|7.102793031541866E-8|5.556953431259189E-8|1.6447719748584375E-7|1.9926790153516954E-7|2.3803219688839438E-7|2.796545112027506E-7|3.2389529414322396E-7|3.7101097599374173E-7|4.216648728988655E-7|3.2765842696598556E-7|5.8433445149051E-7|6.265258578817246E-7|4.836695843161793E-7|8.196464076987698E-7|8.670251407318194E-7|6.624605587439878E-7|1.1147614178827947E-6|1.170679348802521E-6|8.808973416171298E-7|1.116880023016523E-6|1.7074332529383663E-6|1.7463502191109898E-6|1.8413076930058783E-6|1.3260385611718961E-6|2.367370413250489E-6|2.442015021387627E-6|2.614448675353091E-6|2.9587929718557205E-6|3.7981847025183724E-6|4.244571817849151E-6|2.7589311806540115E-6|4.244571817849151E-6|4.244571817935454E-6|3.9206468218169105E-6|4.244571817849151E-6|3.645906858375541E-6|4.244571817849151E-6|3.064887329936489E-6|3.5834088234895857E-6|4.237107977375195E-6|3.0947058960592512E-6|3.2762709915661625E-6|3.721372402066847E-6|2.363013229434359E-6|2.4473870351862542E-6|1.464143793731795E-6|1.178364282978279E-6|1.1305492082463936E-6|1.1201242300196017E-6|1.1042814759948057E-6|1.0866594240164967E-6|1.0614243964631065E-6|1.02206599933563E-6|9.545359725091978E-7|8.6611236781148E-7|5.533910921520366E-7|1.0883345264837604E-7|5.029377109967335E-8|4.261603220747671E-8|3.3837824444900626E-8|1.80355546027549E-8|0.0|0.0|0.0|0.0|0.0|0.0|0.0|0.0|0.0|0.0|0.0|0.0|0.0|0.0|0.0|0.0|0.0|0.0|0.0|0.0|0.0|0.0|0.0|0.0|0.0|0.0|0.0|0.0|0.0|0.0|0.0|0.0|0.0|0.0|0.0|0.0"/>
				<link to="1_M_253" method="M6002" nav="M6002" weight="M6002=3.7981847025183724E-6" toType="1"/>
				<link to="1_M_302" method="M6002" nav="M6002" weight="M6002=3.7981847025183724E-6" fromType="1"/>
				<link to="1_M_357" method="M6002" nav="M6002" weight="M6002=3.7981847025183724E-6" toType="1"/>
				<link to="1_M_577" method="M6002" nav="M6002" weight="M6002=3.7981847025183724E-6" fromType="1"/>
				<group name="common" value="Model_1"/>
			</data>
		</VNodes>
		<VNodes x="1020" y="477" counter="0" w="26" h="17" linkLoaded="true" childVisible="false" group="Model_1">
			<vlabel>ASO3tex</vlabel>
			<children></children>
			<data name="1_R_727" index="3257" type="9">
				<desc>
Reaction::1 1_M_1100 >>> 1 1_M_1475
				</desc>
				<id name="COMETs_initFlux" value="0"/>
				<id name="layout_order" value="0"/>
				<id name="COMETs_flux" value=""/>
				<id name="COMETs_Products" value="1.000000e+000//1_M_1475"/>
				<id name="COMETs_Reactant" value="-1.000000e+000//1_M_1100"/>
				<id name="COMETs_normFlux" value=""/>
				<link to="1_M_1100" method="M6002" nav="M6002" weight="M6002=20.0" toType="2" fromType="2"/>
				<link to="1_M_1475" method="M6002" nav="M6002" weight="M6002=20.0" toType="2" fromType="2"/>
				<group name="common" value="Model_1"/>
			</data>
		</VNodes>
		<VNodes x="1022" y="477" counter="0" w="26" h="17" linkLoaded="true" childVisible="false" group="Model_1">
			<vlabel>ASO3t8pp</vlabel>
			<children></children>
			<data name="1_R_726" index="3255" type="9">
				<desc>
Reaction::1 1_M_300 + 1 1_M_580 + 1 1_M_307 >>> 1 1_M_1475 + 1 1_M_577 + 1 1_M_808 + 1 1_M_240
				</desc>
				<id name="COMETs_initFlux" value="0"/>
				<id name="layout_order" value="0"/>
				<id name="COMETs_flux" value=""/>
				<id name="COMETs_Products" value="1.000000e+000//1_M_240////1.000000e+000//1_M_577////1.000000e+000//1_M_808////1.000000e+000//1_M_1475"/>
				<id name="COMETs_Reactant" value="-1.000000e+000//1_M_300////-1.000000e+000//1_M_307////-1.000000e+000//1_M_580"/>
				<id name="COMETs_normFlux" value=""/>
				<link to="1_M_240" method="M6002" nav="M6002" weight="M6002=20.0" toType="2" fromType="2"/>
				<link to="1_M_300" method="M6002" nav="M6002" weight="M6002=20.0" toType="2" fromType="2"/>
				<link to="1_M_307" method="M6002" nav="M6002" weight="M6002=20.0" toType="2" fromType="2"/>
				<link to="1_M_577" method="M6002" nav="M6002" weight="M6002=20.0" toType="2" fromType="2"/>
				<link to="1_M_580" method="M6002" nav="M6002" weight="M6002=20.0" toType="2" fromType="2"/>
				<link to="1_M_808" method="M6002" nav="M6002" weight="M6002=20.0" toType="2" fromType="2"/>
				<link to="1_M_1475" method="M6002" nav="M6002" weight="M6002=20.0" toType="2" fromType="2"/>
				<group name="common" value="Model_1"/>
			</data>
		</VNodes>
		<VNodes x="1022" y="475" counter="0" w="26" h="17" linkLoaded="true" childVisible="false" group="Model_1">
			<vlabel>ASNtex</vlabel>
			<children></children>
			<data name="1_R_725" index="3253" type="9">
				<desc>
Reaction::1 1_M_1099 >>> 1 1_M_1474
				</desc>
				<id name="COMETs_initFlux" value="0"/>
				<id name="layout_order" value="0"/>
				<id name="COMETs_flux" value=""/>
				<id name="COMETs_Products" value="1.000000e+000//1_M_1474"/>
				<id name="COMETs_Reactant" value="-1.000000e+000//1_M_1099"/>
				<id name="COMETs_normFlux" value=""/>
				<link to="1_M_1099" method="M6002" nav="M6002" weight="M6002=20.0" toType="2" fromType="2"/>
				<link to="1_M_1474" method="M6002" nav="M6002" weight="M6002=20.0" toType="2" fromType="2"/>
				<group name="common" value="Model_1"/>
			</data>
		</VNodes>
		<VNodes x="1460" y="996" counter="-2" w="0" h="0" linkLoaded="true">
			<vlabel>tcynt[e]</vlabel>
			<data name="tcynt%5Be%5D" index="7261" type="1">
				<id name="COMETs_isExchg" value="true"/>
				<id name="COMETS_uninteresting" value="true"/>
				<link to="1_R_299" method="M6002" weight="M6002=20.0" toType="2" fromType="2"/>
			</data>
		</VNodes>
		<VNodes x="1022" y="474" counter="0" w="26" h="17" linkLoaded="true" childVisible="false" group="Model_1">
			<vlabel>ASNt2rpp</vlabel>
			<children></children>
			<data name="1_R_724" index="3251" type="9">
				<desc>
Reaction::1 1_M_1474 + 1 1_M_1608 >>> 1 1_M_577 + 1 1_M_298
				</desc>
				<id name="COMETs_initFlux" value="0"/>
				<id name="layout_order" value="0"/>
				<id name="COMETs_flux" value=""/>
				<id name="COMETs_Products" value="1.000000e+000//1_M_298////1.000000e+000//1_M_577"/>
				<id name="COMETs_Reactant" value="-1.000000e+000//1_M_1474////-1.000000e+000//1_M_1608"/>
				<id name="COMETs_normFlux" value=""/>
				<link to="1_M_298" method="M6002" nav="M6002" weight="M6002=20.0" toType="2" fromType="2"/>
				<link to="1_M_577" method="M6002" nav="M6002" weight="M6002=20.0" toType="2" fromType="2"/>
				<link to="1_M_1474" method="M6002" nav="M6002" weight="M6002=20.0" toType="2" fromType="2"/>
				<link to="1_M_1608" method="M6002" nav="M6002" weight="M6002=20.0" toType="2" fromType="2"/>
				<group name="common" value="Model_1"/>
			</data>
		</VNodes>
		<VNodes x="1022" y="474" counter="0" w="26" h="17" linkLoaded="true" childVisible="false" group="Model_1">
			<vlabel>ASNabcpp</vlabel>
			<children></children>
			<data name="1_R_723" index="3249" type="9">
				<desc>
Reaction::1 1_M_1474 + 1 1_M_580 + 1 1_M_307 >>> 1 1_M_577 + 1 1_M_808 + 1 1_M_298 + 1 1_M_240
				</desc>
				<id name="COMETs_initFlux" value="0"/>
				<id name="layout_order" value="0"/>
				<id name="COMETs_flux" value=""/>
				<id name="COMETs_Products" value="1.000000e+000//1_M_240////1.000000e+000//1_M_298////1.000000e+000//1_M_577////1.000000e+000//1_M_808"/>
				<id name="COMETs_Reactant" value="-1.000000e+000//1_M_307////-1.000000e+000//1_M_580////-1.000000e+000//1_M_1474"/>
				<id name="COMETs_normFlux" value=""/>
				<link to="1_M_240" method="M6002" nav="M6002" weight="M6002=20.0" toType="2" fromType="2"/>
				<link to="1_M_298" method="M6002" nav="M6002" weight="M6002=20.0" toType="2" fromType="2"/>
				<link to="1_M_307" method="M6002" nav="M6002" weight="M6002=20.0" toType="2" fromType="2"/>
				<link to="1_M_577" method="M6002" nav="M6002" weight="M6002=20.0" toType="2" fromType="2"/>
				<link to="1_M_580" method="M6002" nav="M6002" weight="M6002=20.0" toType="2" fromType="2"/>
				<link to="1_M_808" method="M6002" nav="M6002" weight="M6002=20.0" toType="2" fromType="2"/>
				<link to="1_M_1474" method="M6002" nav="M6002" weight="M6002=20.0" toType="2" fromType="2"/>
				<group name="common" value="Model_1"/>
			</data>
		</VNodes>
		<VNodes x="1026" y="474" counter="0" w="26" h="17" linkLoaded="true" childVisible="false" group="Model_1">
			<vlabel>ASNTRS</vlabel>
			<children></children>
			<data name="1_R_722" index="3247" type="9">
				<desc>
Reaction::1 1_M_298 + 1 1_M_958 + 1 1_M_307 >>> 1 1_M_821 + 1 1_M_268 + 1 1_M_299
				</desc>
				<id name="COMETs_initFlux" value="0"/>
				<id name="layout_order" value="0"/>
				<id name="COMETs_flux" value=""/>
				<id name="COMETs_Products" value="1.000000e+000//1_M_268////1.000000e+000//1_M_299////1.000000e+000//1_M_821"/>
				<id name="COMETs_Reactant" value="-1.000000e+000//1_M_298////-1.000000e+000//1_M_307////-1.000000e+000//1_M_958"/>
				<id name="COMETs_normFlux" value=""/>
				<link to="1_M_268" method="M6002" nav="M6002" weight="M6002=20.0" toType="2" fromType="2"/>
				<link to="1_M_298" method="M6002" nav="M6002" weight="M6002=20.0" toType="2" fromType="2"/>
				<link to="1_M_299" method="M6002" nav="M6002" weight="M6002=20.0" toType="2" fromType="2"/>
				<link to="1_M_307" method="M6002" nav="M6002" weight="M6002=20.0" toType="2" fromType="2"/>
				<link to="1_M_821" method="M6002" nav="M6002" weight="M6002=20.0" toType="2" fromType="2"/>
				<link to="1_M_958" method="M6002" nav="M6002" weight="M6002=20.0" toType="2" fromType="2"/>
				<group name="common" value="Model_1"/>
			</data>
		</VNodes>
		<VNodes x="1141" y="457" counter="0" w="26" h="17" linkLoaded="true" childVisible="false" group="Model_1">
			<vlabel>ASNS2</vlabel>
			<children></children>
			<data name="1_R_721" index="3245" type="9">
				<desc>
Reaction::1 1_M_302 + 1 1_M_307 + 1 1_M_725 >>> 1 1_M_821 + 1 1_M_268 + 1 1_M_577 + 1 1_M_298
				</desc>
				<exp>
-1.2170167393E-29	-1.6733980165E-29	0.0022607110369	0.003444254491	0.002694652896	0.0079757543375	0.0096628095174	0.011542550302	0.013560880858	0.015706185018	0.017990897484	0.020447183484	0.015888665162	0.028335283571	0.030381210285	0.02345388808	0.039745925182	0.042043393407	0.032123739647	0.054056509606	0.056768056778	0.042716077938	0.054159244054	0.082796085833	0.084683229861	0.089287865003	0.064301665873	0.11479746198	0.11841709476	0.12677867	0.14347645885	0.18417986536	0.20582586871	0.13378485071	0.20582586871	0.20582586871	0.1901182434	0.20582586871	0.17679567658	0.20582586871	0.14862113878	0.17376504997	0.20546393551	0.15006708728	0.15887146028	0.18045511781	0.11458617538	0.11867759204	0.070998602729	0.057140711148	0.054822084037	0.05431656068	0.053548320971	0.052693800348	0.051470114736	0.049561565033	0.046286929325	0.041999131635	0.026834792099	0.0052775028667	0.0024388229418	0.0020665174784	0.0016408485733	8.7457200701E-4	0.0	0.0	0.0	0.0	0.0	0.0	0.0	0.0	0.0	0.0	0.0	0.0	0.0	0.0	0.0	0.0	0.0	0.0	0.0	0.0	0.0	0.0	0.0	0.0	0.0	0.0	0.0	0.0	0.0	0.0	0.0	0.0	0.0	0.0	0.0	0.0
				</exp>
				<id name="COMETs_initFlux" value="0"/>
				<id name="layout_order" value="7"/>
				<id name="COMETs_flux" value="-1.2170167393E-29|-1.6733980165E-29|0.0022607110369|0.003444254491|0.002694652896|0.0079757543375|0.0096628095174|0.011542550302|0.013560880858|0.015706185018|0.017990897484|0.020447183484|0.015888665162|0.028335283571|0.030381210285|0.02345388808|0.039745925182|0.042043393407|0.032123739647|0.054056509606|0.056768056778|0.042716077938|0.054159244054|0.082796085833|0.084683229861|0.089287865003|0.064301665873|0.11479746198|0.11841709476|0.12677867|0.14347645885|0.18417986536|0.20582586871|0.13378485071|0.20582586871|0.20582586871|0.1901182434|0.20582586871|0.17679567658|0.20582586871|0.14862113878|0.17376504997|0.20546393551|0.15006708728|0.15887146028|0.18045511781|0.11458617538|0.11867759204|0.070998602729|0.057140711148|0.054822084037|0.05431656068|0.053548320971|0.052693800348|0.051470114736|0.049561565033|0.046286929325|0.041999131635|0.026834792099|0.0052775028667|0.0024388229418|0.0020665174784|0.0016408485733|8.7457200701E-4|0.0|0.0|0.0|0.0|0.0|0.0|0.0|0.0|0.0|0.0|0.0|0.0|0.0|0.0|0.0|0.0|0.0|0.0|0.0|0.0|0.0|0.0|0.0|0.0|0.0|0.0|0.0|0.0|0.0|0.0|0.0|0.0|0.0|0.0|0.0|0.0"/>
				<id name="COMETs_Products" value="1.000000e+000//1_M_268////1.000000e+000//1_M_298////1.000000e+000//1_M_577////1.000000e+000//1_M_821"/>
				<id name="COMETs_Reactant" value="-1.000000e+000//1_M_302////-1.000000e+000//1_M_307////-1.000000e+000//1_M_725"/>
				<id name="COMETs_normFlux" value="-1.050326061216281E-31|-1.444198334140023E-31|1.9510690709982348E-5|2.9725065699912E-5|2.325575377236494E-5|6.8833421661508E-5|8.339327088082178E-5|9.961606117318963E-5|1.1703492744396309E-4|1.3554961829184518E-4|1.5526744934489845E-4|1.7646601725518533E-4|1.3712448283321495E-4|2.4454295348224085E-4|2.621999838061523E-4|2.0241488133879677E-4|3.4302059863053737E-4|3.6284851614070877E-4|2.7723859373025145E-4|4.665257180458081E-4|4.899272750581382E-4|3.686540081365932E-4|4.674123506173628E-4|7.145578520729228E-4|7.30844534826499E-4|7.705840727955223E-4|5.549448357208267E-4|9.907404079621044E-4|0.0010219790468246515|0.0010941422316337957|0.0012382497219213093|0.0015895337039503758|0.0017763459367283472|0.0011546079093165558|0.0017763459367283472|0.0017763459367283472|0.0016407838882358768|0.0017763459367283472|0.0015258056904718118|0.0017763459367283472|0.0012826500266385917|0.0014996503714239454|0.0017732223324252703|0.0012951290447464291|0.0013711137219981806|0.001557387889543035|9.889169340919469E-4|0.0010242272252861681|6.12741635740376E-4|4.931434066362647E-4|4.731328808786104E-4|4.6877004560063354E-4|4.621398805292145E-4|4.5476508237565826E-4|4.4420426716650796E-4|4.277328462940186E-4|3.994716472978559E-4|3.6246652227697637E-4|2.3159321132355153E-4|4.554661098767554E-5|2.1047855890117403E-5|1.7834735492388587E-5|1.4161070783938588E-5|7.547848289261663E-6|0.0|0.0|0.0|0.0|0.0|0.0|0.0|0.0|0.0|0.0|0.0|0.0|0.0|0.0|0.0|0.0|0.0|0.0|0.0|0.0|0.0|0.0|0.0|0.0|0.0|0.0|0.0|0.0|0.0|0.0|0.0|0.0|0.0|0.0|0.0|0.0"/>
				<link to="1_M_268" method="M6002" nav="M6002" weight="M6002=0.0015895337039503758" toType="1"/>
				<link to="1_M_298" method="M6002" nav="M6002" weight="M6002=0.0015895337039503758" toType="1"/>
				<link to="1_M_302" method="M6002" nav="M6002" weight="M6002=0.0015895337039503758" fromType="1"/>
				<link to="1_M_725" method="M6002" nav="M6002" weight="M6002=0.0015895337039503758" fromType="1"/>
				<link to="1_M_821" method="M6002" nav="M6002" weight="M6002=0.0015895337039503758" toType="1"/>
				<group name="common" value="Model_1"/>
			</data>
		</VNodes>
		<VNodes x="1028" y="472" counter="0" w="26" h="17" linkLoaded="true" childVisible="false" group="Model_1">
			<vlabel>ASNS1</vlabel>
			<children></children>
			<data name="1_R_720" index="3243" type="9">
				<desc>
Reaction::1 1_M_302 + 1 1_M_541 + 1 1_M_580 + 1 1_M_307 >>> 1 1_M_821 + 1 1_M_268 + 1 1_M_544 + 1 1_M_577 + 1 1_M_298
				</desc>
				<id name="COMETs_initFlux" value="0"/>
				<id name="layout_order" value="0"/>
				<id name="COMETs_flux" value=""/>
				<id name="COMETs_Products" value="1.000000e+000//1_M_268////1.000000e+000//1_M_298////1.000000e+000//1_M_544////1.000000e+000//1_M_577////1.000000e+000//1_M_821"/>
				<id name="COMETs_Reactant" value="-1.000000e+000//1_M_302////-1.000000e+000//1_M_307////-1.000000e+000//1_M_541////-1.000000e+000//1_M_580"/>
				<id name="COMETs_normFlux" value=""/>
				<link to="1_M_268" method="M6002" nav="M6002" weight="M6002=20.0" toType="2" fromType="2"/>
				<link to="1_M_298" method="M6002" nav="M6002" weight="M6002=20.0" toType="2" fromType="2"/>
				<link to="1_M_302" method="M6002" nav="M6002" weight="M6002=20.0" toType="2" fromType="2"/>
				<link to="1_M_307" method="M6002" nav="M6002" weight="M6002=20.0" toType="2" fromType="2"/>
				<link to="1_M_541" method="M6002" nav="M6002" weight="M6002=20.0" toType="2" fromType="2"/>
				<link to="1_M_544" method="M6002" nav="M6002" weight="M6002=20.0" toType="2" fromType="2"/>
				<link to="1_M_577" method="M6002" nav="M6002" weight="M6002=20.0" toType="2" fromType="2"/>
				<link to="1_M_580" method="M6002" nav="M6002" weight="M6002=20.0" toType="2" fromType="2"/>
				<link to="1_M_821" method="M6002" nav="M6002" weight="M6002=20.0" toType="2" fromType="2"/>
				<group name="common" value="Model_1"/>
			</data>
		</VNodes>
		<VNodes x="1034" y="466" counter="0" w="26" h="17" linkLoaded="true" childVisible="false" group="Model_1">
			<vlabel>ASNNpp</vlabel>
			<children></children>
			<data name="1_R_719" index="3241" type="9">
				<desc>
Reaction::1 1_M_1474 + 1 1_M_1610 >>> 1 1_M_1476 + 1 1_M_1681
				</desc>
				<id name="COMETs_initFlux" value="0"/>
				<id name="layout_order" value="0"/>
				<id name="COMETs_flux" value=""/>
				<id name="COMETs_Products" value="1.000000e+000//1_M_1476////1.000000e+000//1_M_1681"/>
				<id name="COMETs_Reactant" value="-1.000000e+000//1_M_1474////-1.000000e+000//1_M_1610"/>
				<id name="COMETs_normFlux" value=""/>
				<link to="1_M_1474" method="M6002" nav="M6002" weight="M6002=20.0" toType="2" fromType="2"/>
				<link to="1_M_1476" method="M6002" nav="M6002" weight="M6002=20.0" toType="2" fromType="2"/>
				<link to="1_M_1610" method="M6002" nav="M6002" weight="M6002=20.0" toType="2" fromType="2"/>
				<link to="1_M_1681" method="M6002" nav="M6002" weight="M6002=20.0" toType="2" fromType="2"/>
				<group name="common" value="Model_1"/>
			</data>
		</VNodes>
		<VNodes x="1034" y="466" counter="0" w="26" h="17" linkLoaded="true" childVisible="false" group="Model_1">
			<vlabel>ASNN</vlabel>
			<children></children>
			<data name="1_R_718" index="3239" type="9">
				<desc>
Reaction::1 1_M_298 + 1 1_M_580 >>> 1 1_M_302 + 1 1_M_725
				</desc>
				<id name="COMETs_initFlux" value="0"/>
				<id name="layout_order" value="0"/>
				<id name="COMETs_flux" value=""/>
				<id name="COMETs_Products" value="1.000000e+000//1_M_302////1.000000e+000//1_M_725"/>
				<id name="COMETs_Reactant" value="-1.000000e+000//1_M_298////-1.000000e+000//1_M_580"/>
				<id name="COMETs_normFlux" value=""/>
				<link to="1_M_298" method="M6002" nav="M6002" weight="M6002=20.0" toType="2" fromType="2"/>
				<link to="1_M_302" method="M6002" nav="M6002" weight="M6002=20.0" toType="2" fromType="2"/>
				<link to="1_M_580" method="M6002" nav="M6002" weight="M6002=20.0" toType="2" fromType="2"/>
				<link to="1_M_725" method="M6002" nav="M6002" weight="M6002=20.0" toType="2" fromType="2"/>
				<group name="common" value="Model_1"/>
			</data>
		</VNodes>
		<VNodes x="1034" y="465" counter="0" w="26" h="17" linkLoaded="true" childVisible="false" group="Model_1">
			<vlabel>ASCBtex</vlabel>
			<children></children>
			<data name="1_R_717" index="3237" type="9">
				<desc>
Reaction::1 1_M_1098 >>> 1 1_M_1473
				</desc>
				<exp>
0.0	0.0	0.0	0.0	0.0	0.0	0.0	0.0	0.0	0.0	0.0	0.0	0.0	0.0	0.0	0.0	0.0	0.0	0.0	0.0	0.0	0.0	0.0	0.0	0.0	0.0	0.0	0.0	0.0	0.0	0.0	4.1297757436E-17	1.9369204855E-17	0.0	6.2243370492E-18	2.4445172672E-18	1.2479931094E-18	2.8960047038E-19	0.0	5.8332562197E-20	0.0	0.0	5.6522183489E-21	1.0199271211E-21	6.9985835045E-23	2.2994244916E-24	1.9466083246E-25	1.0176335421E-26	3.0323279906E-28	1.5361465923E-29	7.7297314564E-31	6.8774942482E-32	1.8887391201E-33	9.159929448E-35	4.3845017192E-36	2.0709612677E-37	9.6520218761E-39	8.6177074461E-40	2.0251160228E-41	1.8225480934E-42	8.3522854881E-44	3.8352747892E-45	1.7630988964E-46	8.1144273309E-48	0.0	0.0	0.0	0.0	0.0	0.0	0.0	0.0	0.0	0.0	0.0	0.0	0.0	0.0	0.0	0.0	0.0	0.0	0.0	0.0	0.0	0.0	0.0	0.0	0.0	0.0	0.0	0.0	0.0	0.0	0.0	0.0	0.0	0.0	0.0	0.0
				</exp>
				<id name="COMETs_initFlux" value="0"/>
				<id name="layout_order" value="0"/>
				<id name="COMETs_flux" value="0.0|0.0|0.0|0.0|0.0|0.0|0.0|0.0|0.0|0.0|0.0|0.0|0.0|0.0|0.0|0.0|0.0|0.0|0.0|0.0|0.0|0.0|0.0|0.0|0.0|0.0|0.0|0.0|0.0|0.0|0.0|4.1297757436E-17|1.9369204855E-17|0.0|6.2243370492E-18|2.4445172672E-18|1.2479931094E-18|2.8960047038E-19|0.0|5.8332562197E-20|0.0|0.0|5.6522183489E-21|1.0199271211E-21|6.9985835045E-23|2.2994244916E-24|1.9466083246E-25|1.0176335421E-26|3.0323279906E-28|1.5361465923E-29|7.7297314564E-31|6.8774942482E-32|1.8887391201E-33|9.159929448E-35|4.3845017192E-36|2.0709612677E-37|9.6520218761E-39|8.6177074461E-40|2.0251160228E-41|1.8225480934E-42|8.3522854881E-44|3.8352747892E-45|1.7630988964E-46|8.1144273309E-48|0.0|0.0|0.0|0.0|0.0|0.0|0.0|0.0|0.0|0.0|0.0|0.0|0.0|0.0|0.0|0.0|0.0|0.0|0.0|0.0|0.0|0.0|0.0|0.0|0.0|0.0|0.0|0.0|0.0|0.0|0.0|0.0|0.0|0.0|0.0|0.0"/>
				<id name="COMETs_Products" value="1.000000e+000//1_M_1473"/>
				<id name="COMETs_Reactant" value="-1.000000e+000//1_M_1098"/>
				<id name="COMETs_normFlux" value="0.0|0.0|0.0|0.0|0.0|0.0|0.0|0.0|0.0|0.0|0.0|0.0|0.0|0.0|0.0|0.0|0.0|0.0|0.0|0.0|0.0|0.0|0.0|0.0|0.0|0.0|0.0|0.0|0.0|0.0|0.0|3.564134288717196E-19|1.6716270193575817E-19|0.0|5.3718105967294044E-20|2.1096999818672614E-20|1.0770597023793636E-20|2.4993487070322643E-21|0.0|5.034294789426547E-22|0.0|0.0|4.8780530651938E-23|8.802311432863166E-24|6.040011126389872E-25|1.9844800743789393E-26|1.679987947810754E-27|8.782517080662686E-29|2.6170002530241932E-30|1.3257457745973928E-31|6.671016209300385E-33|5.935507057120998E-34|1.630044893072522E-35|7.905324805697078E-37|3.783971306567344E-38|1.787308687706246E-39|8.330016993626977E-41|7.437369122615839E-42|1.7477427113754612E-43|1.5729198280535639E-44|7.208301115000102E-46|3.3099701367620616E-47|1.5216131870591308E-48|7.0030215873547095E-50|0.0|0.0|0.0|0.0|0.0|0.0|0.0|0.0|0.0|0.0|0.0|0.0|0.0|0.0|0.0|0.0|0.0|0.0|0.0|0.0|0.0|0.0|0.0|0.0|0.0|0.0|0.0|0.0|0.0|0.0|0.0|0.0|0.0|0.0|0.0|0.0"/>
				<link to="1_M_1098" method="M6002" nav="M6002" weight="M6002=3.564134288717196E-19" fromType="1"/>
				<link to="1_M_1473" method="M6002" nav="M6002" weight="M6002=3.564134288717196E-19" toType="1"/>
				<group name="common" value="Model_1"/>
			</data>
		</VNodes>
		<VNodes x="1035" y="463" counter="0" w="26" h="17" linkLoaded="true" childVisible="false" group="Model_1">
			<vlabel>ASCBptspp</vlabel>
			<children></children>
			<data name="1_R_716" index="3235" type="9">
				<desc>
Reaction::1 1_M_784 + 1 1_M_1473 >>> 1 1_M_853 + 1 1_M_297
				</desc>
				<exp>
0.0	0.0	0.0	0.0	0.0	0.0	0.0	0.0	0.0	0.0	0.0	0.0	0.0	0.0	0.0	0.0	0.0	0.0	0.0	0.0	0.0	0.0	0.0	0.0	0.0	0.0	0.0	0.0	0.0	0.0	0.0	4.1297757436E-17	1.9369204855E-17	0.0	6.2243370492E-18	2.4445172672E-18	1.2479931094E-18	2.8960047038E-19	0.0	5.8332562197E-20	0.0	0.0	5.6522183489E-21	1.0199271211E-21	6.9985835045E-23	2.2994244916E-24	1.9466083246E-25	1.0176335421E-26	3.0323279906E-28	1.5361465923E-29	7.7297314564E-31	6.8774942482E-32	1.8887391201E-33	9.159929448E-35	4.3845017192E-36	2.0709612677E-37	9.6520218761E-39	8.6177074461E-40	2.0251160228E-41	1.8225480934E-42	8.3522854881E-44	3.8352747892E-45	1.7630988964E-46	8.1144273309E-48	0.0	0.0	0.0	0.0	0.0	0.0	0.0	0.0	0.0	0.0	0.0	0.0	0.0	0.0	0.0	0.0	0.0	0.0	0.0	0.0	0.0	0.0	0.0	0.0	0.0	0.0	0.0	0.0	0.0	0.0	0.0	0.0	0.0	0.0	0.0	0.0
				</exp>
				<id name="COMETs_initFlux" value="0"/>
				<id name="layout_order" value="0"/>
				<id name="COMETs_flux" value="0.0|0.0|0.0|0.0|0.0|0.0|0.0|0.0|0.0|0.0|0.0|0.0|0.0|0.0|0.0|0.0|0.0|0.0|0.0|0.0|0.0|0.0|0.0|0.0|0.0|0.0|0.0|0.0|0.0|0.0|0.0|4.1297757436E-17|1.9369204855E-17|0.0|6.2243370492E-18|2.4445172672E-18|1.2479931094E-18|2.8960047038E-19|0.0|5.8332562197E-20|0.0|0.0|5.6522183489E-21|1.0199271211E-21|6.9985835045E-23|2.2994244916E-24|1.9466083246E-25|1.0176335421E-26|3.0323279906E-28|1.5361465923E-29|7.7297314564E-31|6.8774942482E-32|1.8887391201E-33|9.159929448E-35|4.3845017192E-36|2.0709612677E-37|9.6520218761E-39|8.6177074461E-40|2.0251160228E-41|1.8225480934E-42|8.3522854881E-44|3.8352747892E-45|1.7630988964E-46|8.1144273309E-48|0.0|0.0|0.0|0.0|0.0|0.0|0.0|0.0|0.0|0.0|0.0|0.0|0.0|0.0|0.0|0.0|0.0|0.0|0.0|0.0|0.0|0.0|0.0|0.0|0.0|0.0|0.0|0.0|0.0|0.0|0.0|0.0|0.0|0.0|0.0|0.0"/>
				<id name="COMETs_Products" value="1.000000e+000//1_M_297////1.000000e+000//1_M_853"/>
				<id name="COMETs_Reactant" value="-1.000000e+000//1_M_784////-1.000000e+000//1_M_1473"/>
				<id name="COMETs_normFlux" value="0.0|0.0|0.0|0.0|0.0|0.0|0.0|0.0|0.0|0.0|0.0|0.0|0.0|0.0|0.0|0.0|0.0|0.0|0.0|0.0|0.0|0.0|0.0|0.0|0.0|0.0|0.0|0.0|0.0|0.0|0.0|3.564134288717196E-19|1.6716270193575817E-19|0.0|5.3718105967294044E-20|2.1096999818672614E-20|1.0770597023793636E-20|2.4993487070322643E-21|0.0|5.034294789426547E-22|0.0|0.0|4.8780530651938E-23|8.802311432863166E-24|6.040011126389872E-25|1.9844800743789393E-26|1.679987947810754E-27|8.782517080662686E-29|2.6170002530241932E-30|1.3257457745973928E-31|6.671016209300385E-33|5.935507057120998E-34|1.630044893072522E-35|7.905324805697078E-37|3.783971306567344E-38|1.787308687706246E-39|8.330016993626977E-41|7.437369122615839E-42|1.7477427113754612E-43|1.5729198280535639E-44|7.208301115000102E-46|3.3099701367620616E-47|1.5216131870591308E-48|7.0030215873547095E-50|0.0|0.0|0.0|0.0|0.0|0.0|0.0|0.0|0.0|0.0|0.0|0.0|0.0|0.0|0.0|0.0|0.0|0.0|0.0|0.0|0.0|0.0|0.0|0.0|0.0|0.0|0.0|0.0|0.0|0.0|0.0|0.0|0.0|0.0|0.0|0.0"/>
				<link to="1_M_297" method="M6002" nav="M6002" weight="M6002=3.564134288717196E-19" toType="1"/>
				<link to="1_M_784" method="M6002" nav="M6002" weight="M6002=3.564134288717196E-19" fromType="1"/>
				<link to="1_M_853" method="M6002" nav="M6002" weight="M6002=3.564134288717196E-19" toType="1"/>
				<link to="1_M_1473" method="M6002" nav="M6002" weight="M6002=3.564134288717196E-19" fromType="1"/>
				<group name="common" value="Model_1"/>
			</data>
		</VNodes>
		<VNodes x="1036" y="462" counter="0" w="26" h="17" linkLoaded="true" childVisible="false" group="Model_1">
			<vlabel>ASCBPL</vlabel>
			<children></children>
			<data name="1_R_715" index="3233" type="9">
				<desc>
Reaction::1 1_M_297 + 1 1_M_580 >>> 1 1_M_104 + 1 1_M_577
				</desc>
				<exp>
0.0	0.0	0.0	0.0	0.0	0.0	0.0	0.0	0.0	0.0	0.0	0.0	0.0	0.0	0.0	0.0	0.0	0.0	0.0	0.0	0.0	0.0	0.0	0.0	0.0	0.0	0.0	0.0	0.0	0.0	0.0	4.1297757436E-17	1.9369204855E-17	0.0	6.2243370492E-18	2.4445172672E-18	1.2479931094E-18	2.8960047038E-19	0.0	5.8332562197E-20	0.0	0.0	5.6522183489E-21	1.0199271211E-21	6.9985835045E-23	2.2994244916E-24	1.9466083246E-25	1.0176335421E-26	3.0323279906E-28	1.5361465923E-29	7.7297314564E-31	6.8774942482E-32	1.8887391201E-33	9.159929448E-35	4.3845017192E-36	2.0709612677E-37	9.6520218761E-39	8.6177074461E-40	2.0251160228E-41	1.8225480934E-42	8.3522854881E-44	3.8352747892E-45	1.7630988964E-46	8.1144273309E-48	0.0	0.0	0.0	0.0	0.0	0.0	0.0	0.0	0.0	0.0	0.0	0.0	0.0	0.0	0.0	0.0	0.0	0.0	0.0	0.0	0.0	0.0	0.0	0.0	0.0	0.0	0.0	0.0	0.0	0.0	0.0	0.0	0.0	0.0	0.0	0.0
				</exp>
				<id name="COMETs_initFlux" value="0"/>
				<id name="layout_order" value="0"/>
				<id name="COMETs_flux" value="0.0|0.0|0.0|0.0|0.0|0.0|0.0|0.0|0.0|0.0|0.0|0.0|0.0|0.0|0.0|0.0|0.0|0.0|0.0|0.0|0.0|0.0|0.0|0.0|0.0|0.0|0.0|0.0|0.0|0.0|0.0|4.1297757436E-17|1.9369204855E-17|0.0|6.2243370492E-18|2.4445172672E-18|1.2479931094E-18|2.8960047038E-19|0.0|5.8332562197E-20|0.0|0.0|5.6522183489E-21|1.0199271211E-21|6.9985835045E-23|2.2994244916E-24|1.9466083246E-25|1.0176335421E-26|3.0323279906E-28|1.5361465923E-29|7.7297314564E-31|6.8774942482E-32|1.8887391201E-33|9.159929448E-35|4.3845017192E-36|2.0709612677E-37|9.6520218761E-39|8.6177074461E-40|2.0251160228E-41|1.8225480934E-42|8.3522854881E-44|3.8352747892E-45|1.7630988964E-46|8.1144273309E-48|0.0|0.0|0.0|0.0|0.0|0.0|0.0|0.0|0.0|0.0|0.0|0.0|0.0|0.0|0.0|0.0|0.0|0.0|0.0|0.0|0.0|0.0|0.0|0.0|0.0|0.0|0.0|0.0|0.0|0.0|0.0|0.0|0.0|0.0|0.0|0.0"/>
				<id name="COMETs_Products" value="1.000000e+000//1_M_104////1.000000e+000//1_M_577"/>
				<id name="COMETs_Reactant" value="-1.000000e+000//1_M_297////-1.000000e+000//1_M_580"/>
				<id name="COMETs_normFlux" value="0.0|0.0|0.0|0.0|0.0|0.0|0.0|0.0|0.0|0.0|0.0|0.0|0.0|0.0|0.0|0.0|0.0|0.0|0.0|0.0|0.0|0.0|0.0|0.0|0.0|0.0|0.0|0.0|0.0|0.0|0.0|3.564134288717196E-19|1.6716270193575817E-19|0.0|5.3718105967294044E-20|2.1096999818672614E-20|1.0770597023793636E-20|2.4993487070322643E-21|0.0|5.034294789426547E-22|0.0|0.0|4.8780530651938E-23|8.802311432863166E-24|6.040011126389872E-25|1.9844800743789393E-26|1.679987947810754E-27|8.782517080662686E-29|2.6170002530241932E-30|1.3257457745973928E-31|6.671016209300385E-33|5.935507057120998E-34|1.630044893072522E-35|7.905324805697078E-37|3.783971306567344E-38|1.787308687706246E-39|8.330016993626977E-41|7.437369122615839E-42|1.7477427113754612E-43|1.5729198280535639E-44|7.208301115000102E-46|3.3099701367620616E-47|1.5216131870591308E-48|7.0030215873547095E-50|0.0|0.0|0.0|0.0|0.0|0.0|0.0|0.0|0.0|0.0|0.0|0.0|0.0|0.0|0.0|0.0|0.0|0.0|0.0|0.0|0.0|0.0|0.0|0.0|0.0|0.0|0.0|0.0|0.0|0.0|0.0|0.0|0.0|0.0|0.0|0.0"/>
				<link to="1_M_104" method="M6002" nav="M6002" weight="M6002=3.564134288717196E-19" toType="1"/>
				<link to="1_M_297" method="M6002" nav="M6002" weight="M6002=3.564134288717196E-19" fromType="1"/>
				<link to="1_M_577" method="M6002" nav="M6002" weight="M6002=3.564134288717196E-19" toType="1"/>
				<link to="1_M_580" method="M6002" nav="M6002" weight="M6002=3.564134288717196E-19" fromType="1"/>
				<group name="common" value="Model_1"/>
			</data>
		</VNodes>
		<VNodes x="1140" y="445" counter="0" w="26" h="17" linkLoaded="true" childVisible="false" group="Model_1">
			<vlabel>ASAD</vlabel>
			<children></children>
			<data name="1_R_714" index="3231" type="9">
				<desc>
Reaction::1 1_M_303 + 1 1_M_722 + 1 1_M_808 >>> 1 1_M_577 + 1 1_M_174 + 1 1_M_723
				</desc>
				<exp>
0.0	0.0	-0.0085827865678	-0.013076107781	-0.010230246282	-0.030279941168	-0.036684844006	-0.043821277497	-0.051483866877	-0.059628511385	-0.068302419347	-0.077627706013	-0.06032129702	-0.10757486793	-0.11534222609	-0.089042656175	-0.15089535425	-0.15961768944	-0.12195773659	-0.20522546976	-0.21551985514	-0.1621715354	-0.20561550096	-0.31433523425	-0.32149977414	-0.33898126558	-0.24412119246	-0.43582841796	-0.44957034921	-0.48131505894	-0.544708193	-0.69923862388	-0.781417648	-0.50791401505	-0.781417648	-0.781417648	-0.72178366855	-0.78141764799	-0.67120456063	-0.781417648	-0.56423996378	-0.65969879055	-0.78004356908	-0.56972950544	-0.60315529629	-0.68509762456	-0.43502626865	-0.45055932679	-0.26954610469	-0.21693463698	-0.20813197211	-0.20621275333	-0.20329613226	-0.2000519458	-0.19540622494	-0.18816041843	-0.17572826814	-0.15944964967	-0.10187825397	-0.39232275011	-0.47882904597	-0.43211333256	-0.34423599714	-0.18351157367	0.0	0.0	0.0	0.0	0.0	0.0	0.0	0.0	0.0	0.0	0.0	0.0	0.0	0.0	0.0	0.0	0.0	0.0	0.0	0.0	0.0	0.0	0.0	0.0	0.0	0.0	0.0	0.0	0.0	0.0	0.0	0.0	0.0	0.0	0.0	0.0
				</exp>
				<id name="COMETs_initFlux" value="0"/>
				<id name="layout_order" value="6"/>
				<id name="COMETs_flux" value="0.0|0.0|-0.0085827865678|-0.013076107781|-0.010230246282|-0.030279941168|-0.036684844006|-0.043821277497|-0.051483866877|-0.059628511385|-0.068302419347|-0.077627706013|-0.06032129702|-0.10757486793|-0.11534222609|-0.089042656175|-0.15089535425|-0.15961768944|-0.12195773659|-0.20522546976|-0.21551985514|-0.1621715354|-0.20561550096|-0.31433523425|-0.32149977414|-0.33898126558|-0.24412119246|-0.43582841796|-0.44957034921|-0.48131505894|-0.544708193|-0.69923862388|-0.781417648|-0.50791401505|-0.781417648|-0.781417648|-0.72178366855|-0.78141764799|-0.67120456063|-0.781417648|-0.56423996378|-0.65969879055|-0.78004356908|-0.56972950544|-0.60315529629|-0.68509762456|-0.43502626865|-0.45055932679|-0.26954610469|-0.21693463698|-0.20813197211|-0.20621275333|-0.20329613226|-0.2000519458|-0.19540622494|-0.18816041843|-0.17572826814|-0.15944964967|-0.10187825397|-0.39232275011|-0.47882904597|-0.43211333256|-0.34423599714|-0.18351157367|0.0|0.0|0.0|0.0|0.0|0.0|0.0|0.0|0.0|0.0|0.0|0.0|0.0|0.0|0.0|0.0|0.0|0.0|0.0|0.0|0.0|0.0|0.0|0.0|0.0|0.0|0.0|0.0|0.0|0.0|0.0|0.0|0.0|0.0|0.0|0.0"/>
				<id name="COMETs_Products" value="1.000000e+000//1_M_174////1.000000e+000//1_M_577////1.000000e+000//1_M_723"/>
				<id name="COMETs_Reactant" value="-1.000000e+000//1_M_303////-1.000000e+000//1_M_722////-1.000000e+000//1_M_808"/>
				<id name="COMETs_normFlux" value="0.0|0.0|-7.407231239237055E-5|-1.1285117400732615E-4|-8.829043952859593E-5|-2.6132599753014884E-4|-3.166024465145636E-4|-3.781922491662944E-4|-4.443229527328061E-4|-5.146139529290304E-4|-5.894726733630658E-4|-6.699530093956343E-4|-5.205929241607268E-4|-9.28407010932052E-4|-9.954419040341912E-4|-7.68467838776943E-4|-0.0013022772651130284|-0.0013775539286862034|-0.0010525359674272432|-0.001771164293420182|-0.0018600082747695012|-0.001399594471609736|-0.0017745303928403352|-0.0027128179739022884|-0.002774650344157269|-0.002925521449339621|-0.0021068473608950758|-0.0037613446949410416|-0.003879942147689467|-0.004153909586743286|-0.004701013489715834|-0.006034662679270948|-0.006743895082830193|-0.004383467454776803|-0.006743895082830193|-0.006743895082830193|-0.006229233938675368|-0.00674389508274389|-0.005792719357684454|-0.006743895082830193|-0.004869579189837069|-0.005693420722101698|-0.006732036323182615|-0.004916955766374109|-0.005205431496516597|-0.005912621135898417|-0.0037544218786964246|-0.0038884773542539226|-0.0023262728384334155|-0.001872218314200366|-0.0017962483786805644|-0.0017796848801130002|-0.0017545134669221224|-0.001726515055097952|-0.0016864209336711535|-0.001623887205364664|-0.0015165935994110177|-0.0013761036893916042|-8.792433313402829E-4|-0.003385876262355989|-0.004132454465161191|-0.0037292822681127265|-0.0029708715363510638|-0.0015837661236383336|0.0|0.0|0.0|0.0|0.0|0.0|0.0|0.0|0.0|0.0|0.0|0.0|0.0|0.0|0.0|0.0|0.0|0.0|0.0|0.0|0.0|0.0|0.0|0.0|0.0|0.0|0.0|0.0|0.0|0.0|0.0|0.0|0.0|0.0|0.0|0.0"/>
				<link to="1_M_174" method="M6002" nav="M6002" weight="M6002=0.006034662679270948" fromType="1"/>
				<link to="1_M_303" method="M6002" nav="M6002" weight="M6002=0.006034662679270948" toType="1"/>
				<link to="1_M_722" method="M6002" nav="M6002" weight="M6002=0.006034662679270948" toType="1"/>
				<link to="1_M_723" method="M6002" nav="M6002" weight="M6002=0.006034662679270948" fromType="1"/>
				<group name="common" value="Model_1"/>
			</data>
		</VNodes>
		<VNodes x="1036" y="462" counter="0" w="26" h="17" linkLoaded="true" childVisible="false" group="Model_1">
			<vlabel>ARGtex</vlabel>
			<children></children>
			<data name="1_R_713" index="3229" type="9">
				<desc>
Reaction::1 1_M_1097 >>> 1 1_M_1472
				</desc>
				<id name="COMETs_initFlux" value="0"/>
				<id name="layout_order" value="0"/>
				<id name="COMETs_flux" value=""/>
				<id name="COMETs_Products" value="1.000000e+000//1_M_1472"/>
				<id name="COMETs_Reactant" value="-1.000000e+000//1_M_1097"/>
				<id name="COMETs_normFlux" value=""/>
				<link to="1_M_1097" method="M6002" nav="M6002" weight="M6002=20.0" toType="2" fromType="2"/>
				<link to="1_M_1472" method="M6002" nav="M6002" weight="M6002=20.0" toType="2" fromType="2"/>
				<group name="common" value="Model_1"/>
			</data>
		</VNodes>
		<VNodes x="1052" y="487" counter="0" w="26" h="17" linkLoaded="true" childVisible="false" group="Model_1">
			<vlabel>ARGt3pp</vlabel>
			<children></children>
			<data name="1_R_712" index="3227" type="9">
				<desc>
Reaction::1 1_M_294 + 1 1_M_1608 >>> 1 1_M_577 + 1 1_M_1472
				</desc>
				<exp>
1.4933679672E-29	2.0533809549E-29	0.0	0.0	0.0	0.0	0.0	0.0	0.0	0.0	0.0	0.0	0.0	0.0	0.0	0.0	0.0	0.0	0.0	0.0	0.0	0.0	0.0	0.0	0.0	0.0	0.0	0.0	0.0	0.0	0.0	0.0	0.0	0.0	0.0	0.0	0.0	0.0	0.0	0.0	0.0	0.0	0.0	0.0	0.0	0.0	0.0	0.0	0.0	0.0	0.0	0.0	0.0	0.0	0.0	0.0	0.0	0.0	0.0	0.0	0.0	0.0	0.0	0.0	0.0	0.0	0.0	0.0	0.0	0.0	0.0	0.0	0.0	0.0	0.0	0.0	0.0	0.0	0.0	0.0	0.0	0.0	0.0	0.0	0.0	0.0	0.0	0.0	0.0	0.0	0.0	0.0	0.0	0.0	0.0	0.0	0.0	0.0	0.0	0.0
				</exp>
				<id name="COMETs_initFlux" value="0"/>
				<id name="layout_order" value="0"/>
				<id name="COMETs_flux" value="1.4933679672E-29|2.0533809549E-29|0.0|0.0|0.0|0.0|0.0|0.0|0.0|0.0|0.0|0.0|0.0|0.0|0.0|0.0|0.0|0.0|0.0|0.0|0.0|0.0|0.0|0.0|0.0|0.0|0.0|0.0|0.0|0.0|0.0|0.0|0.0|0.0|0.0|0.0|0.0|0.0|0.0|0.0|0.0|0.0|0.0|0.0|0.0|0.0|0.0|0.0|0.0|0.0|0.0|0.0|0.0|0.0|0.0|0.0|0.0|0.0|0.0|0.0|0.0|0.0|0.0|0.0|0.0|0.0|0.0|0.0|0.0|0.0|0.0|0.0|0.0|0.0|0.0|0.0|0.0|0.0|0.0|0.0|0.0|0.0|0.0|0.0|0.0|0.0|0.0|0.0|0.0|0.0|0.0|0.0|0.0|0.0|0.0|0.0|0.0|0.0|0.0|0.0"/>
				<id name="COMETs_Products" value="1.000000e+000//1_M_577////1.000000e+000//1_M_1472"/>
				<id name="COMETs_Reactant" value="-1.000000e+000//1_M_294////-1.000000e+000//1_M_1608"/>
				<id name="COMETs_normFlux" value="1.2888263934955563E-31|1.7721362910563898E-31|0.0|0.0|0.0|0.0|0.0|0.0|0.0|0.0|0.0|0.0|0.0|0.0|0.0|0.0|0.0|0.0|0.0|0.0|0.0|0.0|0.0|0.0|0.0|0.0|0.0|0.0|0.0|0.0|0.0|0.0|0.0|0.0|0.0|0.0|0.0|0.0|0.0|0.0|0.0|0.0|0.0|0.0|0.0|0.0|0.0|0.0|0.0|0.0|0.0|0.0|0.0|0.0|0.0|0.0|0.0|0.0|0.0|0.0|0.0|0.0|0.0|0.0|0.0|0.0|0.0|0.0|0.0|0.0|0.0|0.0|0.0|0.0|0.0|0.0|0.0|0.0|0.0|0.0|0.0|0.0|0.0|0.0|0.0|0.0|0.0|0.0|0.0|0.0|0.0|0.0|0.0|0.0|0.0|0.0|0.0|0.0|0.0|0.0"/>
				<link to="1_M_294" method="M6002" nav="M6002" weight="M6002=20.0" fromType="1"/>
				<link to="1_M_577" method="M6002" nav="M6002" weight="M6002=20.0" toType="1"/>
				<link to="1_M_1472" method="M6002" nav="M6002" weight="M6002=20.0" toType="1"/>
				<link to="1_M_1608" method="M6002" nav="M6002" weight="M6002=20.0" fromType="1"/>
				<group name="common" value="Model_1"/>
			</data>
		</VNodes>
		<VNodes x="1052" y="485" counter="0" w="26" h="17" linkLoaded="true" childVisible="false" group="Model_1">
			<vlabel>ARGabcpp</vlabel>
			<children></children>
			<data name="1_R_711" index="3225" type="9">
				<desc>
Reaction::1 1_M_580 + 1 1_M_307 + 1 1_M_1472 >>> 1 1_M_577 + 1 1_M_808 + 1 1_M_240 + 1 1_M_294
				</desc>
				<id name="COMETs_initFlux" value="0"/>
				<id name="layout_order" value="0"/>
				<id name="COMETs_flux" value=""/>
				<id name="COMETs_Products" value="1.000000e+000//1_M_240////1.000000e+000//1_M_294////1.000000e+000//1_M_577////1.000000e+000//1_M_808"/>
				<id name="COMETs_Reactant" value="-1.000000e+000//1_M_307////-1.000000e+000//1_M_580////-1.000000e+000//1_M_1472"/>
				<id name="COMETs_normFlux" value=""/>
				<link to="1_M_240" method="M6002" nav="M6002" weight="M6002=20.0" toType="2" fromType="2"/>
				<link to="1_M_294" method="M6002" nav="M6002" weight="M6002=20.0" toType="2" fromType="2"/>
				<link to="1_M_307" method="M6002" nav="M6002" weight="M6002=20.0" toType="2" fromType="2"/>
				<link to="1_M_577" method="M6002" nav="M6002" weight="M6002=20.0" toType="2" fromType="2"/>
				<link to="1_M_580" method="M6002" nav="M6002" weight="M6002=20.0" toType="2" fromType="2"/>
				<link to="1_M_808" method="M6002" nav="M6002" weight="M6002=20.0" toType="2" fromType="2"/>
				<link to="1_M_1472" method="M6002" nav="M6002" weight="M6002=20.0" toType="2" fromType="2"/>
				<group name="common" value="Model_1"/>
			</data>
		</VNodes>
		<VNodes x="1054" y="483" counter="0" w="26" h="17" linkLoaded="true" childVisible="false" group="Model_1">
			<vlabel>ARGTRS</vlabel>
			<children></children>
			<data name="1_R_710" index="3223" type="9">
				<desc>
Reaction::1 1_M_294 + 1 1_M_307 + 1 1_M_957 >>> 1 1_M_821 + 1 1_M_268 + 1 1_M_296
				</desc>
				<id name="COMETs_initFlux" value="0"/>
				<id name="layout_order" value="0"/>
				<id name="COMETs_flux" value=""/>
				<id name="COMETs_Products" value="1.000000e+000//1_M_268////1.000000e+000//1_M_296////1.000000e+000//1_M_821"/>
				<id name="COMETs_Reactant" value="-1.000000e+000//1_M_294////-1.000000e+000//1_M_307////-1.000000e+000//1_M_957"/>
				<id name="COMETs_normFlux" value=""/>
				<link to="1_M_268" method="M6002" nav="M6002" weight="M6002=20.0" toType="2" fromType="2"/>
				<link to="1_M_294" method="M6002" nav="M6002" weight="M6002=20.0" toType="2" fromType="2"/>
				<link to="1_M_296" method="M6002" nav="M6002" weight="M6002=20.0" toType="2" fromType="2"/>
				<link to="1_M_307" method="M6002" nav="M6002" weight="M6002=20.0" toType="2" fromType="2"/>
				<link to="1_M_821" method="M6002" nav="M6002" weight="M6002=20.0" toType="2" fromType="2"/>
				<link to="1_M_957" method="M6002" nav="M6002" weight="M6002=20.0" toType="2" fromType="2"/>
				<group name="common" value="Model_1"/>
			</data>
		</VNodes>
		<VNodes x="991" y="996" counter="-4" w="0" h="0" linkLoaded="true">
			<vlabel>ocdcea[e]</vlabel>
			<data name="ocdcea%5Be%5D" index="7217" type="1">
				<id name="COMETs_isExchg" value="true"/>
				<id name="COMETS_uninteresting" value="true"/>
				<link to="1_R_255" method="M6002" weight="M6002=20.0" toType="2" fromType="2"/>
				<link to="2_R_505" method="M6002" weight="M6002=20.0" toType="2" fromType="2"/>
			</data>
		</VNodes>
		<VNodes x="914" y="996" counter="-2" w="0" h="0" linkLoaded="true">
			<vlabel>ampcln[e]</vlabel>
			<data name="ampcln%5Be%5D" index="10823" type="1">
				<id name="COMETs_isExchg" value="true"/>
				<id name="COMETS_uninteresting" value="true"/>
				<link to="2_R_381" method="M6002" weight="M6002=20.0" toType="2" fromType="2"/>
			</data>
		</VNodes>
		<VNodes x="1141" y="459" counter="0" w="26" h="17" linkLoaded="true" childVisible="false" group="Model_1">
			<vlabel>ARGSS</vlabel>
			<children></children>
			<data name="1_R_709" index="3221" type="9">
				<desc>
Reaction::1 1_M_302 + 1 1_M_353 + 1 1_M_307 >>> 1 1_M_821 + 1 1_M_268 + 1 1_M_577 + 1 1_M_295
				</desc>
				<exp>
-6.6844496939E-31	-8.5055771662E-32	0.002774056705	0.0042263505192	0.0033065348962	0.0097868300886	0.011856969375	0.014163547899	0.016640186143	0.019272630225	0.022076138427	0.025090179822	0.019496546621	0.034769451777	0.037279952511	0.028779624828	0.048771138127	0.051590298573	0.03941816265	0.06633126502	0.069658530421	0.052415731371	0.066457327652	0.10159681326	0.1039124761	0.10956269799	0.07890281617	0.140864827	0.14530637943	0.1555666398	0.17605603997	0.22600207726	0.25256329617	0.1641637326	0.25256329617	0.25256329617	0.2332888986	0.25256329617	0.2169411411	0.25256329617	0.18236893606	0.21322234204	0.25211917784	0.18414321994	0.19494682533	0.22143154138	0.14060556299	0.14562602852	0.087120444291	0.07011580441	0.067270680474	0.066650366583	0.06570768064	0.064659121746	0.063157570587	0.060815641427	0.056797425479	0.051535986163	0.032928239715	0.0064758794796	0.0029926129539	0.0025357670987	0.0020134404232	0.0010731633988	0.0	0.0	0.0	0.0	0.0	0.0	0.0	0.0	0.0	0.0	0.0	0.0	0.0	0.0	0.0	0.0	0.0	0.0	0.0	0.0	0.0	0.0	0.0	0.0	0.0	0.0	0.0	0.0	0.0	0.0	0.0	0.0	0.0	0.0	0.0	0.0
				</exp>
				<id name="COMETs_initFlux" value="0"/>
				<id name="layout_order" value="7"/>
				<id name="COMETs_flux" value="-6.6844496939E-31|-8.5055771662E-32|0.002774056705|0.0042263505192|0.0033065348962|0.0097868300886|0.011856969375|0.014163547899|0.016640186143|0.019272630225|0.022076138427|0.025090179822|0.019496546621|0.034769451777|0.037279952511|0.028779624828|0.048771138127|0.051590298573|0.03941816265|0.06633126502|0.069658530421|0.052415731371|0.066457327652|0.10159681326|0.1039124761|0.10956269799|0.07890281617|0.140864827|0.14530637943|0.1555666398|0.17605603997|0.22600207726|0.25256329617|0.1641637326|0.25256329617|0.25256329617|0.2332888986|0.25256329617|0.2169411411|0.25256329617|0.18236893606|0.21322234204|0.25211917784|0.18414321994|0.19494682533|0.22143154138|0.14060556299|0.14562602852|0.087120444291|0.07011580441|0.067270680474|0.066650366583|0.06570768064|0.064659121746|0.063157570587|0.060815641427|0.056797425479|0.051535986163|0.032928239715|0.0064758794796|0.0029926129539|0.0025357670987|0.0020134404232|0.0010731633988|0.0|0.0|0.0|0.0|0.0|0.0|0.0|0.0|0.0|0.0|0.0|0.0|0.0|0.0|0.0|0.0|0.0|0.0|0.0|0.0|0.0|0.0|0.0|0.0|0.0|0.0|0.0|0.0|0.0|0.0|0.0|0.0|0.0|0.0|0.0|0.0"/>
				<id name="COMETs_Products" value="1.000000e+000//1_M_268////1.000000e+000//1_M_295////1.000000e+000//1_M_577////1.000000e+000//1_M_821"/>
				<id name="COMETs_Reactant" value="-1.000000e+000//1_M_302////-1.000000e+000//1_M_307////-1.000000e+000//1_M_353"/>
				<id name="COMETs_normFlux" value="-5.768903164331656E-33|-7.3405969489658815E-34|2.3941035143272868E-5|3.647481543026235E-5|2.8536499635966273E-5|8.446360979935806E-5|1.0232960270348372E-4|1.2223614513438274E-4|1.4361035970249396E-4|1.6632923064924439E-4|1.9052444204040292E-4|2.1653662514787626E-4|1.6826170387379262E-4|3.0007197235915484E-4|3.217384315168116E-4|2.483777668190659E-4|4.209111983080109E-4|4.4524149378847433E-4|3.401918985959935E-4|5.724609536925693E-4|6.011763645032999E-4|4.5236525430487234E-4|5.735489162773015E-4|8.768144040884669E-4|8.967993471981323E-4|9.4556264774349E-4|6.809576355899217E-4|0.001215710467482334|0.0012540425472216048|0.0013425920183461684|0.0015194223796904046|0.001950473349871314|0.002179705533274888|0.0014167877982968087|0.002179705533274888|0.002179705533274888|0.0020133610498484816|0.002179705533274888|0.00187227444692657|0.002179705533274888|0.0015739047797343935|0.0018401799699731042|0.00217587264387247|0.00158921744174619|0.001682456161722551|0.0019110280999132137|0.0012134729325524933|0.0012568012255440096|7.518785087229776E-4|6.051227916332938E-4|5.805684225693988E-4|5.752149066742392E-4|5.670792123858875E-4|5.580297991976861E-4|5.450709115865401E-4|5.248592813694803E-4|4.901807367489125E-4|4.447727595646273E-4|2.841816978009209E-4|5.5889001088282804E-5|2.5827248509519395E-5|2.18845163170995E-5|1.7376662792737466E-5|9.261758275826217E-6|0.0|0.0|0.0|0.0|0.0|0.0|0.0|0.0|0.0|0.0|0.0|0.0|0.0|0.0|0.0|0.0|0.0|0.0|0.0|0.0|0.0|0.0|0.0|0.0|0.0|0.0|0.0|0.0|0.0|0.0|0.0|0.0|0.0|0.0|0.0|0.0"/>
				<link to="1_M_268" method="M6002" nav="M6002" weight="M6002=0.001950473349871314" toType="1"/>
				<link to="1_M_295" method="M6002" nav="M6002" weight="M6002=0.001950473349871314" toType="1"/>
				<link to="1_M_302" method="M6002" nav="M6002" weight="M6002=0.001950473349871314" fromType="1"/>
				<link to="1_M_353" method="M6002" nav="M6002" weight="M6002=0.001950473349871314" fromType="1"/>
				<link to="1_M_821" method="M6002" nav="M6002" weight="M6002=0.001950473349871314" toType="1"/>
				<group name="common" value="Model_1"/>
			</data>
		</VNodes>
		<VNodes x="1067" y="482" counter="0" w="26" h="17" linkLoaded="true" childVisible="false" group="Model_1">
			<vlabel>ARGSL</vlabel>
			<children></children>
			<data name="1_R_708" index="3219" type="9">
				<desc>
Reaction::1 1_M_295 >>> 1 1_M_500 + 1 1_M_294
				</desc>
				<exp>
-6.6844496939E-31	-8.5055771662E-32	0.002774056705	0.0042263505192	0.0033065348962	0.0097868300886	0.011856969375	0.014163547899	0.016640186143	0.019272630225	0.022076138427	0.025090179822	0.019496546621	0.034769451777	0.037279952511	0.028779624828	0.048771138127	0.051590298573	0.03941816265	0.06633126502	0.069658530421	0.052415731371	0.066457327652	0.10159681326	0.1039124761	0.10956269799	0.07890281617	0.140864827	0.14530637943	0.1555666398	0.17605603997	0.22600207726	0.25256329617	0.1641637326	0.25256329617	0.25256329617	0.2332888986	0.25256329617	0.2169411411	0.25256329617	0.18236893606	0.21322234204	0.25211917784	0.18414321994	0.19494682533	0.22143154138	0.14060556299	0.14562602852	0.087120444291	0.07011580441	0.067270680474	0.066650366583	0.06570768064	0.064659121746	0.063157570587	0.060815641427	0.056797425479	0.051535986163	0.032928239715	0.0064758794796	0.0029926129539	0.0025357670987	0.0020134404232	0.0010731633988	0.0	0.0	0.0	0.0	0.0	0.0	0.0	0.0	0.0	0.0	0.0	0.0	0.0	0.0	0.0	0.0	0.0	0.0	0.0	0.0	0.0	0.0	0.0	0.0	0.0	0.0	0.0	0.0	0.0	0.0	0.0	0.0	0.0	0.0	0.0	0.0
				</exp>
				<id name="COMETs_initFlux" value="0"/>
				<id name="layout_order" value="3"/>
				<id name="COMETs_flux" value="-6.6844496939E-31|-8.5055771662E-32|0.002774056705|0.0042263505192|0.0033065348962|0.0097868300886|0.011856969375|0.014163547899|0.016640186143|0.019272630225|0.022076138427|0.025090179822|0.019496546621|0.034769451777|0.037279952511|0.028779624828|0.048771138127|0.051590298573|0.03941816265|0.06633126502|0.069658530421|0.052415731371|0.066457327652|0.10159681326|0.1039124761|0.10956269799|0.07890281617|0.140864827|0.14530637943|0.1555666398|0.17605603997|0.22600207726|0.25256329617|0.1641637326|0.25256329617|0.25256329617|0.2332888986|0.25256329617|0.2169411411|0.25256329617|0.18236893606|0.21322234204|0.25211917784|0.18414321994|0.19494682533|0.22143154138|0.14060556299|0.14562602852|0.087120444291|0.07011580441|0.067270680474|0.066650366583|0.06570768064|0.064659121746|0.063157570587|0.060815641427|0.056797425479|0.051535986163|0.032928239715|0.0064758794796|0.0029926129539|0.0025357670987|0.0020134404232|0.0010731633988|0.0|0.0|0.0|0.0|0.0|0.0|0.0|0.0|0.0|0.0|0.0|0.0|0.0|0.0|0.0|0.0|0.0|0.0|0.0|0.0|0.0|0.0|0.0|0.0|0.0|0.0|0.0|0.0|0.0|0.0|0.0|0.0|0.0|0.0|0.0|0.0"/>
				<id name="COMETs_Products" value="1.000000e+000//1_M_294////1.000000e+000//1_M_500"/>
				<id name="COMETs_Reactant" value="-1.000000e+000//1_M_295"/>
				<id name="COMETs_normFlux" value="-5.768903164331656E-33|-7.3405969489658815E-34|2.3941035143272868E-5|3.647481543026235E-5|2.8536499635966273E-5|8.446360979935806E-5|1.0232960270348372E-4|1.2223614513438274E-4|1.4361035970249396E-4|1.6632923064924439E-4|1.9052444204040292E-4|2.1653662514787626E-4|1.6826170387379262E-4|3.0007197235915484E-4|3.217384315168116E-4|2.483777668190659E-4|4.209111983080109E-4|4.4524149378847433E-4|3.401918985959935E-4|5.724609536925693E-4|6.011763645032999E-4|4.5236525430487234E-4|5.735489162773015E-4|8.768144040884669E-4|8.967993471981323E-4|9.4556264774349E-4|6.809576355899217E-4|0.001215710467482334|0.0012540425472216048|0.0013425920183461684|0.0015194223796904046|0.001950473349871314|0.002179705533274888|0.0014167877982968087|0.002179705533274888|0.002179705533274888|0.0020133610498484816|0.002179705533274888|0.00187227444692657|0.002179705533274888|0.0015739047797343935|0.0018401799699731042|0.00217587264387247|0.00158921744174619|0.001682456161722551|0.0019110280999132137|0.0012134729325524933|0.0012568012255440096|7.518785087229776E-4|6.051227916332938E-4|5.805684225693988E-4|5.752149066742392E-4|5.670792123858875E-4|5.580297991976861E-4|5.450709115865401E-4|5.248592813694803E-4|4.901807367489125E-4|4.447727595646273E-4|2.841816978009209E-4|5.5889001088282804E-5|2.5827248509519395E-5|2.18845163170995E-5|1.7376662792737466E-5|9.261758275826217E-6|0.0|0.0|0.0|0.0|0.0|0.0|0.0|0.0|0.0|0.0|0.0|0.0|0.0|0.0|0.0|0.0|0.0|0.0|0.0|0.0|0.0|0.0|0.0|0.0|0.0|0.0|0.0|0.0|0.0|0.0|0.0|0.0|0.0|0.0|0.0|0.0"/>
				<link to="1_M_294" method="M6002" nav="M6002" weight="M6002=0.001950473349871314" toType="1"/>
				<link to="1_M_295" method="M6002" nav="M6002" weight="M6002=0.001950473349871314" fromType="1"/>
				<link to="1_M_500" method="M6002" nav="M6002" weight="M6002=0.001950473349871314" toType="1"/>
				<group name="common" value="Model_1"/>
			</data>
		</VNodes>
		<VNodes x="1061" y="481" counter="0" w="26" h="17" linkLoaded="true" childVisible="false" group="Model_1">
			<vlabel>ARGORNt7pp</vlabel>
			<children></children>
			<data name="1_R_707" index="3217" type="9">
				<desc>
Reaction::1 1_M_754 + 1 1_M_1472 >>> 1 1_M_1698 + 1 1_M_294
				</desc>
				<exp>
1.4933679672E-29	2.0533809549E-29	0.0	0.0	0.0	0.0	0.0	0.0	0.0	0.0	0.0	0.0	0.0	0.0	0.0	0.0	0.0	0.0	0.0	0.0	0.0	0.0	0.0	0.0	0.0	0.0	0.0	0.0	0.0	0.0	0.0	0.0	0.0	0.0	0.0	0.0	0.0	0.0	0.0	0.0	0.0	0.0	0.0	0.0	0.0	0.0	0.0	0.0	0.0	0.0	0.0	0.0	0.0	0.0	0.0	0.0	0.0	0.0	0.0	0.0	0.0	0.0	0.0	0.0	0.0	0.0	0.0	0.0	0.0	0.0	0.0	0.0	0.0	0.0	0.0	0.0	0.0	0.0	0.0	0.0	0.0	0.0	0.0	0.0	0.0	0.0	0.0	0.0	0.0	0.0	0.0	0.0	0.0	0.0	0.0	0.0	0.0	0.0	0.0	0.0
				</exp>
				<id name="COMETs_initFlux" value="0"/>
				<id name="layout_order" value="0"/>
				<id name="COMETs_flux" value="1.4933679672E-29|2.0533809549E-29|0.0|0.0|0.0|0.0|0.0|0.0|0.0|0.0|0.0|0.0|0.0|0.0|0.0|0.0|0.0|0.0|0.0|0.0|0.0|0.0|0.0|0.0|0.0|0.0|0.0|0.0|0.0|0.0|0.0|0.0|0.0|0.0|0.0|0.0|0.0|0.0|0.0|0.0|0.0|0.0|0.0|0.0|0.0|0.0|0.0|0.0|0.0|0.0|0.0|0.0|0.0|0.0|0.0|0.0|0.0|0.0|0.0|0.0|0.0|0.0|0.0|0.0|0.0|0.0|0.0|0.0|0.0|0.0|0.0|0.0|0.0|0.0|0.0|0.0|0.0|0.0|0.0|0.0|0.0|0.0|0.0|0.0|0.0|0.0|0.0|0.0|0.0|0.0|0.0|0.0|0.0|0.0|0.0|0.0|0.0|0.0|0.0|0.0"/>
				<id name="COMETs_Products" value="1.000000e+000//1_M_294////1.000000e+000//1_M_1698"/>
				<id name="COMETs_Reactant" value="-1.000000e+000//1_M_754////-1.000000e+000//1_M_1472"/>
				<id name="COMETs_normFlux" value="1.2888263934955563E-31|1.7721362910563898E-31|0.0|0.0|0.0|0.0|0.0|0.0|0.0|0.0|0.0|0.0|0.0|0.0|0.0|0.0|0.0|0.0|0.0|0.0|0.0|0.0|0.0|0.0|0.0|0.0|0.0|0.0|0.0|0.0|0.0|0.0|0.0|0.0|0.0|0.0|0.0|0.0|0.0|0.0|0.0|0.0|0.0|0.0|0.0|0.0|0.0|0.0|0.0|0.0|0.0|0.0|0.0|0.0|0.0|0.0|0.0|0.0|0.0|0.0|0.0|0.0|0.0|0.0|0.0|0.0|0.0|0.0|0.0|0.0|0.0|0.0|0.0|0.0|0.0|0.0|0.0|0.0|0.0|0.0|0.0|0.0|0.0|0.0|0.0|0.0|0.0|0.0|0.0|0.0|0.0|0.0|0.0|0.0|0.0|0.0|0.0|0.0|0.0|0.0"/>
				<link to="1_M_294" method="M6002" nav="M6002" weight="M6002=20.0" toType="1"/>
				<link to="1_M_754" method="M6002" nav="M6002" weight="M6002=20.0" fromType="1"/>
				<link to="1_M_1472" method="M6002" nav="M6002" weight="M6002=20.0" fromType="1"/>
				<link to="1_M_1698" method="M6002" nav="M6002" weight="M6002=20.0" toType="1"/>
				<group name="common" value="Model_1"/>
			</data>
		</VNodes>
		<VNodes x="1061" y="480" counter="0" w="26" h="17" linkLoaded="true" childVisible="false" group="Model_1">
			<vlabel>ARGDCpp</vlabel>
			<children></children>
			<data name="1_R_706" index="3215" type="9">
				<desc>
Reaction::1 1_M_1608 + 1 1_M_1472 >>> 1 1_M_1498 + 1 1_M_1455
				</desc>
				<exp>
1.4265234703E-29	2.0448753778E-29	0.0	0.0	0.0	0.0	0.0	0.0	0.0	0.0	0.0	0.0	0.0	0.0	0.0	0.0	0.0	0.0	0.0	0.0	0.0	0.0	0.0	0.0	0.0	0.0	0.0	0.0	0.0	0.0	0.0	0.0	0.0	0.0	0.0	0.0	0.0	0.0	0.0	0.0	0.0	0.0	0.0	0.0	0.0	0.0	0.0	0.0	0.0	0.0	0.0	0.0	0.0	0.0	0.0	0.0	0.0	0.0	0.0	0.0	0.0	0.0	0.0	0.0	0.0	0.0	0.0	0.0	0.0	0.0	0.0	0.0	0.0	0.0	0.0	0.0	0.0	0.0	0.0	0.0	0.0	0.0	0.0	0.0	0.0	0.0	0.0	0.0	0.0	0.0	0.0	0.0	0.0	0.0	0.0	0.0	0.0	0.0	0.0	0.0
				</exp>
				<id name="COMETs_initFlux" value="0"/>
				<id name="layout_order" value="0"/>
				<id name="COMETs_flux" value="1.4265234703E-29|2.0448753778E-29|0.0|0.0|0.0|0.0|0.0|0.0|0.0|0.0|0.0|0.0|0.0|0.0|0.0|0.0|0.0|0.0|0.0|0.0|0.0|0.0|0.0|0.0|0.0|0.0|0.0|0.0|0.0|0.0|0.0|0.0|0.0|0.0|0.0|0.0|0.0|0.0|0.0|0.0|0.0|0.0|0.0|0.0|0.0|0.0|0.0|0.0|0.0|0.0|0.0|0.0|0.0|0.0|0.0|0.0|0.0|0.0|0.0|0.0|0.0|0.0|0.0|0.0|0.0|0.0|0.0|0.0|0.0|0.0|0.0|0.0|0.0|0.0|0.0|0.0|0.0|0.0|0.0|0.0|0.0|0.0|0.0|0.0|0.0|0.0|0.0|0.0|0.0|0.0|0.0|0.0|0.0|0.0|0.0|0.0|0.0|0.0|0.0|0.0"/>
				<id name="COMETs_Products" value="1.000000e+000//1_M_1455////1.000000e+000//1_M_1498"/>
				<id name="COMETs_Reactant" value="-1.000000e+000//1_M_1472////-1.000000e+000//1_M_1608"/>
				<id name="COMETs_normFlux" value="1.231137361885898E-31|1.7647956941645568E-31|0.0|0.0|0.0|0.0|0.0|0.0|0.0|0.0|0.0|0.0|0.0|0.0|0.0|0.0|0.0|0.0|0.0|0.0|0.0|0.0|0.0|0.0|0.0|0.0|0.0|0.0|0.0|0.0|0.0|0.0|0.0|0.0|0.0|0.0|0.0|0.0|0.0|0.0|0.0|0.0|0.0|0.0|0.0|0.0|0.0|0.0|0.0|0.0|0.0|0.0|0.0|0.0|0.0|0.0|0.0|0.0|0.0|0.0|0.0|0.0|0.0|0.0|0.0|0.0|0.0|0.0|0.0|0.0|0.0|0.0|0.0|0.0|0.0|0.0|0.0|0.0|0.0|0.0|0.0|0.0|0.0|0.0|0.0|0.0|0.0|0.0|0.0|0.0|0.0|0.0|0.0|0.0|0.0|0.0|0.0|0.0|0.0|0.0"/>
				<link to="1_M_1455" method="M6002" nav="M6002" weight="M6002=20.0" toType="1"/>
				<link to="1_M_1472" method="M6002" nav="M6002" weight="M6002=20.0" fromType="1"/>
				<link to="1_M_1498" method="M6002" nav="M6002" weight="M6002=20.0" toType="1"/>
				<link to="1_M_1608" method="M6002" nav="M6002" weight="M6002=20.0" fromType="1"/>
				<group name="common" value="Model_1"/>
			</data>
		</VNodes>
		<VNodes x="1061" y="479" counter="0" w="26" h="17" linkLoaded="true" childVisible="false" group="Model_1">
			<vlabel>ARGDC</vlabel>
			<children></children>
			<data name="1_R_705" index="3213" type="9">
				<desc>
Reaction::1 1_M_577 + 1 1_M_294 >>> 1 1_M_247 + 1 1_M_357
				</desc>
				<exp>
0.0	0.0	-7.5694995767E-30	-5.9212737992E-30	-4.6320221968E-30	-3.6230496145E-30	-2.8337639835E-30	-2.2149999161E-30	-1.7298904397E-30	-1.3495900306E-30	-1.051522745E-30	-8.180049743E-31	-6.3517171739E-31	-4.9214148011E-31	-3.8069966246E-31	-2.9356589835E-31	-2.2559548919E-31	-1.7290654554E-31	-1.3189789789E-31	-1.0010103764E-31	-7.5672050103E-32	-5.6809132883E-32	-4.2328884798E-32	-3.1359147277E-32	-2.3057806453E-32	-1.6750436081E-32	-1.2012036237E-32	-8.4915801257E-33	-5.9389926991E-33	-4.0704838808E-33	-2.728209572E-33	-1.3340127926E-33	-6.2566997974E-34	0.0	0.0	0.0	0.0	0.0	0.0	0.0	0.0	0.0	0.0	0.0	0.0	0.0	0.0	0.0	0.0	0.0	0.0	0.0	0.0	0.0	0.0	0.0	0.0	0.0	0.0	0.0	0.0	0.0	0.0	0.0	0.0	0.0	0.0	0.0	0.0	0.0	0.0	0.0	0.0	0.0	0.0	0.0	0.0	0.0	0.0	0.0	0.0	0.0	0.0	0.0	0.0	0.0	0.0	0.0	0.0	0.0	0.0	0.0	0.0	0.0	0.0	0.0	0.0	0.0	0.0	0.0
				</exp>
				<id name="COMETs_initFlux" value="0"/>
				<id name="layout_order" value="0"/>
				<id name="COMETs_flux" value="0.0|0.0|-7.5694995767E-30|-5.9212737992E-30|-4.6320221968E-30|-3.6230496145E-30|-2.8337639835E-30|-2.2149999161E-30|-1.7298904397E-30|-1.3495900306E-30|-1.051522745E-30|-8.180049743E-31|-6.3517171739E-31|-4.9214148011E-31|-3.8069966246E-31|-2.9356589835E-31|-2.2559548919E-31|-1.7290654554E-31|-1.3189789789E-31|-1.0010103764E-31|-7.5672050103E-32|-5.6809132883E-32|-4.2328884798E-32|-3.1359147277E-32|-2.3057806453E-32|-1.6750436081E-32|-1.2012036237E-32|-8.4915801257E-33|-5.9389926991E-33|-4.0704838808E-33|-2.728209572E-33|-1.3340127926E-33|-6.2566997974E-34|0.0|0.0|0.0|0.0|0.0|0.0|0.0|0.0|0.0|0.0|0.0|0.0|0.0|0.0|0.0|0.0|0.0|0.0|0.0|0.0|0.0|0.0|0.0|0.0|0.0|0.0|0.0|0.0|0.0|0.0|0.0|0.0|0.0|0.0|0.0|0.0|0.0|0.0|0.0|0.0|0.0|0.0|0.0|0.0|0.0|0.0|0.0|0.0|0.0|0.0|0.0|0.0|0.0|0.0|0.0|0.0|0.0|0.0|0.0|0.0|0.0|0.0|0.0|0.0|0.0|0.0|0.0"/>
				<id name="COMETs_Products" value="1.000000e+000//1_M_247////1.000000e+000//1_M_357"/>
				<id name="COMETs_Reactant" value="-1.000000e+000//1_M_294////-1.000000e+000//1_M_577"/>
				<id name="COMETs_normFlux" value="0.0|0.0|-6.532730749740163E-32|-5.110256897924083E-32|-3.997589739176179E-32|-3.1268127284573915E-32|-2.4456328882691104E-32|-1.9116188482418406E-32|-1.492953180669371E-32|-1.1647412359440325E-32|-9.074992211450038E-33|-7.059655918997632E-33|-5.481743895371083E-33|-4.2473452145153013E-33|-3.285565136992028E-33|-2.53357167378589E-33|-1.9469643591375774E-33|-1.492241191686473E-33|-1.1383228767518313E-33|-8.639053613063472E-34|-6.530750462360964E-34|-4.902817755525157E-34|-3.6531240212137866E-34|-2.706399064116199E-34|-1.9899656471443937E-34|-1.4456185346087466E-34|-1.0366788147262628E-34|-7.32851703589459E-35|-5.125548899866273E-35|-3.5129634323880386E-35|-2.3545359085031908E-35|-1.1512975596946992E-35|-5.399740728460042E-36|0.0|0.0|0.0|0.0|0.0|0.0|0.0|0.0|0.0|0.0|0.0|0.0|0.0|0.0|0.0|0.0|0.0|0.0|0.0|0.0|0.0|0.0|0.0|0.0|0.0|0.0|0.0|0.0|0.0|0.0|0.0|0.0|0.0|0.0|0.0|0.0|0.0|0.0|0.0|0.0|0.0|0.0|0.0|0.0|0.0|0.0|0.0|0.0|0.0|0.0|0.0|0.0|0.0|0.0|0.0|0.0|0.0|0.0|0.0|0.0|0.0|0.0|0.0|0.0|0.0|0.0|0.0"/>
				<link to="1_M_247" method="M6002" nav="M6002" weight="M6002=1.1512975596946992E-35" fromType="1"/>
				<link to="1_M_294" method="M6002" nav="M6002" weight="M6002=1.1512975596946992E-35" toType="1"/>
				<link to="1_M_357" method="M6002" nav="M6002" weight="M6002=1.1512975596946992E-35" fromType="1"/>
				<link to="1_M_577" method="M6002" nav="M6002" weight="M6002=1.1512975596946992E-35" toType="1"/>
				<group name="common" value="Model_1"/>
			</data>
		</VNodes>
		<VNodes x="1061" y="478" counter="0" w="26" h="17" linkLoaded="true" childVisible="false" group="Model_1">
			<vlabel>ARGAGMt7pp</vlabel>
			<children></children>
			<data name="1_R_704" index="3211" type="9">
				<desc>
Reaction::1 1_M_247 + 1 1_M_1472 >>> 1 1_M_1455 + 1 1_M_294
				</desc>
				<exp>
-1.4265234703E-29	-2.0448753778E-29	0.0	0.0	0.0	0.0	0.0	0.0	0.0	0.0	0.0	0.0	0.0	0.0	0.0	0.0	0.0	0.0	0.0	0.0	0.0	0.0	0.0	0.0	0.0	0.0	0.0	0.0	0.0	0.0	0.0	0.0	0.0	0.0	0.0	0.0	0.0	0.0	0.0	0.0	0.0	0.0	0.0	0.0	0.0	0.0	0.0	0.0	0.0	0.0	0.0	0.0	0.0	0.0	0.0	0.0	0.0	0.0	0.0	0.0	0.0	0.0	0.0	0.0	0.0	0.0	0.0	0.0	0.0	0.0	0.0	0.0	0.0	0.0	0.0	0.0	0.0	0.0	0.0	0.0	0.0	0.0	0.0	0.0	0.0	0.0	0.0	0.0	0.0	0.0	0.0	0.0	0.0	0.0	0.0	0.0	0.0	0.0	0.0	0.0
				</exp>
				<id name="COMETs_initFlux" value="0"/>
				<id name="layout_order" value="0"/>
				<id name="COMETs_flux" value="-1.4265234703E-29|-2.0448753778E-29|0.0|0.0|0.0|0.0|0.0|0.0|0.0|0.0|0.0|0.0|0.0|0.0|0.0|0.0|0.0|0.0|0.0|0.0|0.0|0.0|0.0|0.0|0.0|0.0|0.0|0.0|0.0|0.0|0.0|0.0|0.0|0.0|0.0|0.0|0.0|0.0|0.0|0.0|0.0|0.0|0.0|0.0|0.0|0.0|0.0|0.0|0.0|0.0|0.0|0.0|0.0|0.0|0.0|0.0|0.0|0.0|0.0|0.0|0.0|0.0|0.0|0.0|0.0|0.0|0.0|0.0|0.0|0.0|0.0|0.0|0.0|0.0|0.0|0.0|0.0|0.0|0.0|0.0|0.0|0.0|0.0|0.0|0.0|0.0|0.0|0.0|0.0|0.0|0.0|0.0|0.0|0.0|0.0|0.0|0.0|0.0|0.0|0.0"/>
				<id name="COMETs_Products" value="1.000000e+000//1_M_294////1.000000e+000//1_M_1455"/>
				<id name="COMETs_Reactant" value="-1.000000e+000//1_M_247////-1.000000e+000//1_M_1472"/>
				<id name="COMETs_normFlux" value="-1.231137361885898E-31|-1.7647956941645568E-31|0.0|0.0|0.0|0.0|0.0|0.0|0.0|0.0|0.0|0.0|0.0|0.0|0.0|0.0|0.0|0.0|0.0|0.0|0.0|0.0|0.0|0.0|0.0|0.0|0.0|0.0|0.0|0.0|0.0|0.0|0.0|0.0|0.0|0.0|0.0|0.0|0.0|0.0|0.0|0.0|0.0|0.0|0.0|0.0|0.0|0.0|0.0|0.0|0.0|0.0|0.0|0.0|0.0|0.0|0.0|0.0|0.0|0.0|0.0|0.0|0.0|0.0|0.0|0.0|0.0|0.0|0.0|0.0|0.0|0.0|0.0|0.0|0.0|0.0|0.0|0.0|0.0|0.0|0.0|0.0|0.0|0.0|0.0|0.0|0.0|0.0|0.0|0.0|0.0|0.0|0.0|0.0|0.0|0.0|0.0|0.0|0.0|0.0"/>
				<link to="1_M_247" method="M6002" nav="M6002" weight="M6002=20.0" toType="1"/>
				<link to="1_M_294" method="M6002" nav="M6002" weight="M6002=20.0" fromType="1"/>
				<link to="1_M_1455" method="M6002" nav="M6002" weight="M6002=20.0" fromType="1"/>
				<link to="1_M_1472" method="M6002" nav="M6002" weight="M6002=20.0" toType="1"/>
				<group name="common" value="Model_1"/>
			</data>
		</VNodes>
		<VNodes x="1061" y="478" counter="0" w="26" h="17" linkLoaded="true" childVisible="false" group="Model_1">
			<vlabel>ARBtex</vlabel>
			<children></children>
			<data name="1_R_703" index="3209" type="9">
				<desc>
Reaction::1 1_M_1093 >>> 1 1_M_1468
				</desc>
				<id name="COMETs_initFlux" value="0"/>
				<id name="layout_order" value="0"/>
				<id name="COMETs_flux" value=""/>
				<id name="COMETs_Products" value="1.000000e+000//1_M_1468"/>
				<id name="COMETs_Reactant" value="-1.000000e+000//1_M_1093"/>
				<id name="COMETs_normFlux" value=""/>
				<link to="1_M_1093" method="M6002" nav="M6002" weight="M6002=20.0" toType="2" fromType="2"/>
				<link to="1_M_1468" method="M6002" nav="M6002" weight="M6002=20.0" toType="2" fromType="2"/>
				<group name="common" value="Model_1"/>
			</data>
		</VNodes>
		<VNodes x="1062" y="478" counter="0" w="26" h="17" linkLoaded="true" childVisible="false" group="Model_1">
			<vlabel>ARBt3ipp</vlabel>
			<children></children>
			<data name="1_R_702" index="3207" type="9">
				<desc>
Reaction::1 1_M_289 + 1 1_M_1608 >>> 1 1_M_577 + 1 1_M_1468
				</desc>
				<id name="COMETs_initFlux" value="0"/>
				<id name="layout_order" value="0"/>
				<id name="COMETs_flux" value=""/>
				<id name="COMETs_Products" value="1.000000e+000//1_M_577////1.000000e+000//1_M_1468"/>
				<id name="COMETs_Reactant" value="-1.000000e+000//1_M_289////-1.000000e+000//1_M_1608"/>
				<id name="COMETs_normFlux" value=""/>
				<link to="1_M_289" method="M6002" nav="M6002" weight="M6002=20.0" toType="2" fromType="2"/>
				<link to="1_M_577" method="M6002" nav="M6002" weight="M6002=20.0" toType="2" fromType="2"/>
				<link to="1_M_1468" method="M6002" nav="M6002" weight="M6002=20.0" toType="2" fromType="2"/>
				<link to="1_M_1608" method="M6002" nav="M6002" weight="M6002=20.0" toType="2" fromType="2"/>
				<group name="common" value="Model_1"/>
			</data>
		</VNodes>
		<VNodes x="1066" y="477" counter="0" w="26" h="17" linkLoaded="true" childVisible="false" group="Model_1">
			<vlabel>ARBt2rpp</vlabel>
			<children></children>
			<data name="1_R_701" index="3205" type="9">
				<desc>
Reaction::1 1_M_1468 + 1 1_M_1608 >>> 1 1_M_577 + 1 1_M_289
				</desc>
				<id name="COMETs_initFlux" value="0"/>
				<id name="layout_order" value="0"/>
				<id name="COMETs_flux" value=""/>
				<id name="COMETs_Products" value="1.000000e+000//1_M_289////1.000000e+000//1_M_577"/>
				<id name="COMETs_Reactant" value="-1.000000e+000//1_M_1468////-1.000000e+000//1_M_1608"/>
				<id name="COMETs_normFlux" value=""/>
				<link to="1_M_289" method="M6002" nav="M6002" weight="M6002=20.0" toType="2" fromType="2"/>
				<link to="1_M_577" method="M6002" nav="M6002" weight="M6002=20.0" toType="2" fromType="2"/>
				<link to="1_M_1468" method="M6002" nav="M6002" weight="M6002=20.0" toType="2" fromType="2"/>
				<link to="1_M_1608" method="M6002" nav="M6002" weight="M6002=20.0" toType="2" fromType="2"/>
				<group name="common" value="Model_1"/>
			</data>
		</VNodes>
		<VNodes x="1067" y="477" counter="0" w="26" h="17" linkLoaded="true" childVisible="false" group="Model_1">
			<vlabel>ARBabcpp</vlabel>
			<children></children>
			<data name="1_R_700" index="3203" type="9">
				<desc>
Reaction::1 1_M_1468 + 1 1_M_580 + 1 1_M_307 >>> 1 1_M_577 + 1 1_M_289 + 1 1_M_808 + 1 1_M_240
				</desc>
				<id name="COMETs_initFlux" value="0"/>
				<id name="layout_order" value="0"/>
				<id name="COMETs_flux" value=""/>
				<id name="COMETs_Products" value="1.000000e+000//1_M_240////1.000000e+000//1_M_289////1.000000e+000//1_M_577////1.000000e+000//1_M_808"/>
				<id name="COMETs_Reactant" value="-1.000000e+000//1_M_307////-1.000000e+000//1_M_580////-1.000000e+000//1_M_1468"/>
				<id name="COMETs_normFlux" value=""/>
				<link to="1_M_240" method="M6002" nav="M6002" weight="M6002=20.0" toType="2" fromType="2"/>
				<link to="1_M_289" method="M6002" nav="M6002" weight="M6002=20.0" toType="2" fromType="2"/>
				<link to="1_M_307" method="M6002" nav="M6002" weight="M6002=20.0" toType="2" fromType="2"/>
				<link to="1_M_577" method="M6002" nav="M6002" weight="M6002=20.0" toType="2" fromType="2"/>
				<link to="1_M_580" method="M6002" nav="M6002" weight="M6002=20.0" toType="2" fromType="2"/>
				<link to="1_M_808" method="M6002" nav="M6002" weight="M6002=20.0" toType="2" fromType="2"/>
				<link to="1_M_1468" method="M6002" nav="M6002" weight="M6002=20.0" toType="2" fromType="2"/>
				<group name="common" value="Model_1"/>
			</data>
		</VNodes>
		<VNodes x="755" y="996" counter="-4" w="0" h="0" linkLoaded="true">
			<vlabel>cu2[e]</vlabel>
			<data name="cu2%5Be%5D" index="7057" type="1">
				<id name="COMETs_isExchg" value="true"/>
				<id name="COMETS_uninteresting" value="true"/>
				<link to="1_R_95" method="M6002" weight="M6002=4.675196100792134E-6" toType="1"/>
				<link to="2_R_403" method="M6002" weight="M6002=20.0" toType="2" fromType="2"/>
			</data>
		</VNodes>
		<VNodes x="1359" y="996" counter="-4" w="0" h="0" linkLoaded="true">
			<vlabel>idon-L[e]</vlabel>
			<data name="idon-L%5Be%5D" index="7161" type="1">
				<id name="COMETs_isExchg" value="true"/>
				<id name="COMETS_uninteresting" value="true"/>
				<link to="1_R_199" method="M6002" weight="M6002=20.0" toType="2" fromType="2"/>
				<link to="2_R_463" method="M6002" weight="M6002=20.0" toType="2" fromType="2"/>
			</data>
		</VNodes>
		<VNodes x="1502" y="996" counter="-2" w="0" h="0" linkLoaded="true">
			<vlabel>ump[e]</vlabel>
			<data name="ump%5Be%5D" index="7284" type="1">
				<id name="COMETs_isExchg" value="true"/>
				<id name="COMETS_uninteresting" value="true"/>
				<link to="1_R_322" method="M6002" weight="M6002=20.0" toType="2" fromType="2"/>
			</data>
		</VNodes>
		<VNodes x="426" y="996" counter="-4" w="0" h="0" linkLoaded="true">
			<vlabel>etha[e]</vlabel>
			<data name="etha%5Be%5D" index="7084" type="1">
				<id name="COMETs_isExchg" value="true"/>
				<id name="COMETS_uninteresting" value="true"/>
				<link to="1_R_122" method="M6002" weight="M6002=2.539647040710274E-40" toType="1"/>
				<link to="2_R_416" method="M6002" weight="M6002=3.3927855982782332E-40" toType="1"/>
			</data>
		</VNodes>
		<VNodes x="1034" y="475" counter="0" w="26" h="17" linkLoaded="true" childVisible="false" group="Model_1">
			<vlabel>OPHHX</vlabel>
			<children></children>
			<data name="1_R_1999" index="5801" type="9">
				<desc>
Reaction::0 1_M_733 + 1 1_M_87 >>> 1 1_M_82
				</desc>
				<exp>
-1.1258622839E-32	-1.5480606404E-32	2.0913839631E-6	3.1862801083E-6	2.4928236121E-6	7.3783709829E-6	8.9390658662E-6	1.0678014218E-5	1.2545171978E-5	1.4529793031E-5	1.6643380718E-5	1.8915691095E-5	1.4698605427E-5	2.6212973124E-5	2.8105660092E-5	2.169719376E-5	3.6768958601E-5	3.8894346642E-5	2.9717674146E-5	5.000768141E-5	5.2516133918E-5	3.9516647156E-5	5.0102721055E-5	7.6594665702E-5	7.8340462795E-5	8.2600211137E-5	5.94854763E-5	1.0619914136E-4	1.0954766394E-4	1.1728295788E-4	1.3273008369E-4	1.7038480834E-4	1.9040952779E-4	1.2376437621E-4	1.9040952779E-4	1.9040952779E-4	1.7587840235E-4	1.9040952779E-4	1.6355369471E-4	1.9040952779E-4	1.3748942751E-4	1.6075006178E-4	1.9007470337E-4	1.3882707459E-4	1.4697200076E-4	1.6693904408E-4	1.0600368011E-4	1.0978865E-4	6.5680813128E-5	5.2860876506E-5	5.0715914378E-5	5.0248254679E-5	4.9537556062E-5	4.8747038964E-5	4.7615007306E-5	4.5849407821E-5	4.2820042063E-5	3.8853400073E-5	2.4824868341E-5	0.0	0.0	0.0	0.0	0.0	0.0	0.0	0.0	0.0	0.0	0.0	0.0	0.0	0.0	0.0	0.0	0.0	0.0	0.0	0.0	0.0	0.0	0.0	0.0	0.0	0.0	0.0	0.0	0.0	0.0	0.0	0.0	0.0	0.0	0.0	0.0	0.0	0.0	0.0	0.0	0.0
				</exp>
				<id name="COMETs_initFlux" value="0"/>
				<id name="layout_order" value="0"/>
				<id name="COMETs_flux" value="-1.1258622839E-32|-1.5480606404E-32|2.0913839631E-6|3.1862801083E-6|2.4928236121E-6|7.3783709829E-6|8.9390658662E-6|1.0678014218E-5|1.2545171978E-5|1.4529793031E-5|1.6643380718E-5|1.8915691095E-5|1.4698605427E-5|2.6212973124E-5|2.8105660092E-5|2.169719376E-5|3.6768958601E-5|3.8894346642E-5|2.9717674146E-5|5.000768141E-5|5.2516133918E-5|3.9516647156E-5|5.0102721055E-5|7.6594665702E-5|7.8340462795E-5|8.2600211137E-5|5.94854763E-5|1.0619914136E-4|1.0954766394E-4|1.1728295788E-4|1.3273008369E-4|1.7038480834E-4|1.9040952779E-4|1.2376437621E-4|1.9040952779E-4|1.9040952779E-4|1.7587840235E-4|1.9040952779E-4|1.6355369471E-4|1.9040952779E-4|1.3748942751E-4|1.6075006178E-4|1.9007470337E-4|1.3882707459E-4|1.4697200076E-4|1.6693904408E-4|1.0600368011E-4|1.0978865E-4|6.5680813128E-5|5.2860876506E-5|5.0715914378E-5|5.0248254679E-5|4.9537556062E-5|4.8747038964E-5|4.7615007306E-5|4.5849407821E-5|4.2820042063E-5|3.8853400073E-5|2.4824868341E-5|0.0|0.0|0.0|0.0|0.0|0.0|0.0|0.0|0.0|0.0|0.0|0.0|0.0|0.0|0.0|0.0|0.0|0.0|0.0|0.0|0.0|0.0|0.0|0.0|0.0|0.0|0.0|0.0|0.0|0.0|0.0|0.0|0.0|0.0|0.0|0.0|0.0|0.0|0.0|0.0|0.0"/>
				<id name="COMETs_Products" value="1.000000e+000//1_M_82"/>
				<id name="COMETs_Reactant" value="-1.000000e+000//1_M_87////-5.000000e-001//1_M_733"/>
				<id name="COMETs_normFlux" value="-9.716567241308556E-35|-1.3360279957122901E-34|1.8049341553980377E-8|2.749866068405461E-8|2.1513899696317315E-8|6.367780394803201E-8|7.714712163777672E-8|9.215482624876817E-8|1.0826902083953614E-7|1.2539696284963007E-7|1.4363792995086162E-7|1.6324872683692622E-7|1.2685387016445588E-7|2.2622670605118405E-7|2.425612262267918E-7|1.8725402309992103E-7|3.1732838354077056E-7|3.3567119163512523E-7|2.564734454862982E-7|4.3158297950885013E-7|4.532317617925774E-7|3.4104185274976554E-7|4.3240320336254715E-7|6.610375267577015E-7|6.761043382908626E-7|7.128673880776623E-7|5.133795124107333E-7|9.165340315151068E-7|9.454328988747134E-7|1.0121910670575393E-6|1.1455049179291522E-6|1.4704777580773182E-6|1.6432977697312E-6|1.068127870273241E-6|1.6432977697312E-6|1.6432977697312E-6|1.5178893077472385E-6|1.6432977697312E-6|1.4115229677196637E-6|1.6432977697312E-6|1.1865796434198621E-6|1.38732667988424E-6|1.6404081232464698E-6|1.198123984129933E-6|1.2684174151632154E-6|1.4407396625670844E-6|9.148471356968043E-7|9.475126889961987E-7|5.668473367908988E-7|4.5620700537711365E-7|4.37695266379537E-7|4.3365920710624563E-7|4.275256408618337E-7|4.207032144887665E-7|4.109334034900849E-7|3.956956907053603E-7|3.69551253231035E-7|3.353178090796574E-7|2.1424689852509812E-7|0.0|0.0|0.0|0.0|0.0|0.0|0.0|0.0|0.0|0.0|0.0|0.0|0.0|0.0|0.0|0.0|0.0|0.0|0.0|0.0|0.0|0.0|0.0|0.0|0.0|0.0|0.0|0.0|0.0|0.0|0.0|0.0|0.0|0.0|0.0|0.0|0.0|0.0|0.0|0.0|0.0"/>
				<link to="1_M_82" method="M6002" nav="M6002" weight="M6002=1.4704777580773182E-6" toType="1"/>
				<link to="1_M_87" method="M6002" nav="M6002" weight="M6002=1.4704777580773182E-6" fromType="1"/>
				<link to="1_M_733" method="M6002" nav="M6002" weight="M6002=20.0" fromType="1"/>
				<group name="common" value="Model_1"/>
			</data>
		</VNodes>
		<VNodes x="1034" y="475" counter="0" w="26" h="17" linkLoaded="true" childVisible="false" group="Model_1">
			<vlabel>OPHBDC</vlabel>
			<children></children>
			<data name="1_R_1998" index="5799" type="9">
				<desc>
Reaction::1 1_M_577 + 1 1_M_152 >>> 1 1_M_87 + 1 1_M_357
				</desc>
				<exp>
-1.1258622839E-32	-1.5480606404E-32	2.0913839631E-6	3.1862801083E-6	2.4928236121E-6	7.3783709829E-6	8.9390658662E-6	1.0678014218E-5	1.2545171978E-5	1.4529793031E-5	1.6643380718E-5	1.8915691095E-5	1.4698605427E-5	2.6212973124E-5	2.8105660092E-5	2.169719376E-5	3.6768958601E-5	3.8894346642E-5	2.9717674146E-5	5.000768141E-5	5.2516133918E-5	3.9516647156E-5	5.0102721055E-5	7.6594665702E-5	7.8340462795E-5	8.2600211137E-5	5.94854763E-5	1.0619914136E-4	1.0954766394E-4	1.1728295788E-4	1.3273008369E-4	1.7038480834E-4	1.9040952779E-4	1.2376437621E-4	1.9040952779E-4	1.9040952779E-4	1.7587840235E-4	1.9040952779E-4	1.6355369471E-4	1.9040952779E-4	1.3748942751E-4	1.6075006178E-4	1.9007470337E-4	1.3882707459E-4	1.4697200076E-4	1.6693904408E-4	1.0600368011E-4	1.0978865E-4	6.5680813128E-5	5.2860876506E-5	5.0715914378E-5	5.0248254679E-5	4.9537556062E-5	4.8747038964E-5	4.7615007306E-5	4.5849407821E-5	4.2820042063E-5	3.8853400073E-5	2.4824868341E-5	4.8822183289E-6	2.2561553007E-6	1.9117354864E-6	1.5179491479E-6	8.0906663443E-7	0.0	0.0	0.0	0.0	0.0	0.0	0.0	0.0	0.0	0.0	0.0	0.0	0.0	0.0	0.0	0.0	0.0	0.0	0.0	0.0	0.0	0.0	0.0	0.0	0.0	0.0	0.0	0.0	0.0	0.0	0.0	0.0	0.0	0.0	0.0	0.0
				</exp>
				<id name="COMETs_initFlux" value="0"/>
				<id name="layout_order" value="0"/>
				<id name="COMETs_flux" value="-1.1258622839E-32|-1.5480606404E-32|2.0913839631E-6|3.1862801083E-6|2.4928236121E-6|7.3783709829E-6|8.9390658662E-6|1.0678014218E-5|1.2545171978E-5|1.4529793031E-5|1.6643380718E-5|1.8915691095E-5|1.4698605427E-5|2.6212973124E-5|2.8105660092E-5|2.169719376E-5|3.6768958601E-5|3.8894346642E-5|2.9717674146E-5|5.000768141E-5|5.2516133918E-5|3.9516647156E-5|5.0102721055E-5|7.6594665702E-5|7.8340462795E-5|8.2600211137E-5|5.94854763E-5|1.0619914136E-4|1.0954766394E-4|1.1728295788E-4|1.3273008369E-4|1.7038480834E-4|1.9040952779E-4|1.2376437621E-4|1.9040952779E-4|1.9040952779E-4|1.7587840235E-4|1.9040952779E-4|1.6355369471E-4|1.9040952779E-4|1.3748942751E-4|1.6075006178E-4|1.9007470337E-4|1.3882707459E-4|1.4697200076E-4|1.6693904408E-4|1.0600368011E-4|1.0978865E-4|6.5680813128E-5|5.2860876506E-5|5.0715914378E-5|5.0248254679E-5|4.9537556062E-5|4.8747038964E-5|4.7615007306E-5|4.5849407821E-5|4.2820042063E-5|3.8853400073E-5|2.4824868341E-5|4.8822183289E-6|2.2561553007E-6|1.9117354864E-6|1.5179491479E-6|8.0906663443E-7|0.0|0.0|0.0|0.0|0.0|0.0|0.0|0.0|0.0|0.0|0.0|0.0|0.0|0.0|0.0|0.0|0.0|0.0|0.0|0.0|0.0|0.0|0.0|0.0|0.0|0.0|0.0|0.0|0.0|0.0|0.0|0.0|0.0|0.0|0.0|0.0"/>
				<id name="COMETs_Products" value="1.000000e+000//1_M_87////1.000000e+000//1_M_357"/>
				<id name="COMETs_Reactant" value="-1.000000e+000//1_M_152////-1.000000e+000//1_M_577"/>
				<id name="COMETs_normFlux" value="-9.716567241308556E-35|-1.3360279957122901E-34|1.8049341553980377E-8|2.749866068405461E-8|2.1513899696317315E-8|6.367780394803201E-8|7.714712163777672E-8|9.215482624876817E-8|1.0826902083953614E-7|1.2539696284963007E-7|1.4363792995086162E-7|1.6324872683692622E-7|1.2685387016445588E-7|2.2622670605118405E-7|2.425612262267918E-7|1.8725402309992103E-7|3.1732838354077056E-7|3.3567119163512523E-7|2.564734454862982E-7|4.3158297950885013E-7|4.532317617925774E-7|3.4104185274976554E-7|4.3240320336254715E-7|6.610375267577015E-7|6.761043382908626E-7|7.128673880776623E-7|5.133795124107333E-7|9.165340315151068E-7|9.454328988747134E-7|1.0121910670575393E-6|1.1455049179291522E-6|1.4704777580773182E-6|1.6432977697312E-6|1.068127870273241E-6|1.6432977697312E-6|1.6432977697312E-6|1.5178893077472385E-6|1.6432977697312E-6|1.4115229677196637E-6|1.6432977697312E-6|1.1865796434198621E-6|1.38732667988424E-6|1.6404081232464698E-6|1.198123984129933E-6|1.2684174151632154E-6|1.4407396625670844E-6|9.148471356968043E-7|9.475126889961987E-7|5.668473367908988E-7|4.5620700537711365E-7|4.37695266379537E-7|4.3365920710624563E-7|4.275256408618337E-7|4.207032144887665E-7|4.109334034900849E-7|3.956956907053603E-7|3.69551253231035E-7|3.353178090796574E-7|2.1424689852509812E-7|4.213517350912472E-8|1.947137318620171E-8|1.6498915246414997E-8|1.3100407727813553E-8|6.982515062949347E-9|0.0|0.0|0.0|0.0|0.0|0.0|0.0|0.0|0.0|0.0|0.0|0.0|0.0|0.0|0.0|0.0|0.0|0.0|0.0|0.0|0.0|0.0|0.0|0.0|0.0|0.0|0.0|0.0|0.0|0.0|0.0|0.0|0.0|0.0|0.0|0.0"/>
				<link to="1_M_87" method="M6002" nav="M6002" weight="M6002=1.4704777580773182E-6" toType="1"/>
				<link to="1_M_152" method="M6002" nav="M6002" weight="M6002=1.4704777580773182E-6" fromType="1"/>
				<link to="1_M_357" method="M6002" nav="M6002" weight="M6002=1.4704777580773182E-6" toType="1"/>
				<link to="1_M_577" method="M6002" nav="M6002" weight="M6002=1.4704777580773182E-6" fromType="1"/>
				<group name="common" value="Model_1"/>
			</data>
		</VNodes>
		<VNodes x="1033" y="475" counter="0" w="26" h="17" linkLoaded="true" childVisible="false" group="Model_1">
			<vlabel>OP4ENH</vlabel>
			<children></children>
			<data name="1_R_1997" index="5797" type="9">
				<desc>
Reaction::1 1_M_752 + 1 1_M_580 >>> 1 1_M_168
				</desc>
				<exp>
0.0	0.0	0.0	0.0	0.0	0.0	0.0	0.0	0.0	0.0	0.0	0.0	0.0	0.0	0.0	0.0	0.0	0.0	0.0	0.0	0.0	0.0	0.0	0.0	0.0	0.0	0.0	0.0	0.0	0.0	0.0	0.0	0.0	0.0	0.0	0.0	0.0	0.0	0.0	0.0	0.0	0.0	0.0	0.0	0.0	0.0	0.0	0.0	-1.0353799381E-28	9.152136592E-29	8.1354142402E-30	7.2384487041E-31	6.4416997605E-32	5.7344394291E-33	5.106604722E-34	4.5497708953E-35	4.0568031833E-36	3.6220745714E-37	3.2395911004E-38	2.9155418836E-39	2.647344041E-40	2.4066481737E-41	2.1881742713E-42	1.9898847183E-43	0.0	0.0	0.0	0.0	0.0	0.0	0.0	0.0	0.0	0.0	0.0	0.0	0.0	0.0	0.0	0.0	0.0	0.0	0.0	0.0	0.0	0.0	0.0	0.0	0.0	0.0	0.0	0.0	0.0	0.0	0.0	0.0	0.0	0.0	0.0	0.0
				</exp>
				<id name="COMETs_initFlux" value="0"/>
				<id name="layout_order" value="0"/>
				<id name="COMETs_flux" value="0.0|0.0|0.0|0.0|0.0|0.0|0.0|0.0|0.0|0.0|0.0|0.0|0.0|0.0|0.0|0.0|0.0|0.0|0.0|0.0|0.0|0.0|0.0|0.0|0.0|0.0|0.0|0.0|0.0|0.0|0.0|0.0|0.0|0.0|0.0|0.0|0.0|0.0|0.0|0.0|0.0|0.0|0.0|0.0|0.0|0.0|0.0|0.0|-1.0353799381E-28|9.152136592E-29|8.1354142402E-30|7.2384487041E-31|6.4416997605E-32|5.7344394291E-33|5.106604722E-34|4.5497708953E-35|4.0568031833E-36|3.6220745714E-37|3.2395911004E-38|2.9155418836E-39|2.647344041E-40|2.4066481737E-41|2.1881742713E-42|1.9898847183E-43|0.0|0.0|0.0|0.0|0.0|0.0|0.0|0.0|0.0|0.0|0.0|0.0|0.0|0.0|0.0|0.0|0.0|0.0|0.0|0.0|0.0|0.0|0.0|0.0|0.0|0.0|0.0|0.0|0.0|0.0|0.0|0.0|0.0|0.0|0.0|0.0"/>
				<id name="COMETs_Products" value="1.000000e+000//1_M_168"/>
				<id name="COMETs_Reactant" value="-1.000000e+000//1_M_580////-1.000000e+000//1_M_752"/>
				<id name="COMETs_normFlux" value="0.0|0.0|0.0|0.0|0.0|0.0|0.0|0.0|0.0|0.0|0.0|0.0|0.0|0.0|0.0|0.0|0.0|0.0|0.0|0.0|0.0|0.0|0.0|0.0|0.0|0.0|0.0|0.0|0.0|0.0|0.0|0.0|0.0|0.0|0.0|0.0|0.0|0.0|0.0|0.0|0.0|0.0|0.0|0.0|0.0|0.0|0.0|0.0|-8.935674400603786E-31|7.898599310900012E-31|7.021133990471574E-32|6.247022798606997E-33|5.55940187057362E-34|4.949012601350292E-35|4.407170296549694E-36|3.926604121029219E-37|3.501156533882985E-38|3.125971233722218E-39|2.7958752337223916E-40|2.516209945209162E-41|2.2847462565447094E-42|2.077017690380816E-43|1.888467421533793E-44|1.7173369198262994E-45|0.0|0.0|0.0|0.0|0.0|0.0|0.0|0.0|0.0|0.0|0.0|0.0|0.0|0.0|0.0|0.0|0.0|0.0|0.0|0.0|0.0|0.0|0.0|0.0|0.0|0.0|0.0|0.0|0.0|0.0|0.0|0.0|0.0|0.0|0.0|0.0"/>
				<link to="1_M_168" method="M6002" nav="M6002" weight="M6002=20.0" toType="2" fromType="2"/>
				<link to="1_M_580" method="M6002" nav="M6002" weight="M6002=20.0" toType="2" fromType="2"/>
				<link to="1_M_752" method="M6002" nav="M6002" weight="M6002=20.0" toType="2" fromType="2"/>
				<group name="common" value="Model_1"/>
			</data>
		</VNodes>
		<VNodes x="1095" y="477" counter="0" w="26" h="17" linkLoaded="true" childVisible="false" group="Model_1">
			<vlabel>OMPHHX3</vlabel>
			<children></children>
			<data name="1_R_1996" index="5795" type="9">
				<desc>
Reaction::1 1_M_86 + 1 1_M_720 + 3 1_M_580 + 2 1_M_307 >>> 1 1_M_721 + 3 1_M_577 + 2 1_M_808 + 1 1_M_83 + 2 1_M_240
				</desc>
				<id name="COMETs_initFlux" value="0"/>
				<id name="layout_order" value="0"/>
				<id name="COMETs_flux" value=""/>
				<id name="COMETs_Products" value="1.000000e+000//1_M_83////2.000000e+000//1_M_240////3.000000e+000//1_M_577////1.000000e+000//1_M_721////2.000000e+000//1_M_808"/>
				<id name="COMETs_Reactant" value="-1.000000e+000//1_M_86////-2.000000e+000//1_M_307////-3.000000e+000//1_M_580////-1.000000e+000//1_M_720"/>
				<id name="COMETs_normFlux" value=""/>
				<link to="1_M_83" method="M6002" nav="M6002" weight="M6002=20.0" toType="2" fromType="2"/>
				<link to="1_M_86" method="M6002" nav="M6002" weight="M6002=20.0" toType="2" fromType="2"/>
				<link to="1_M_240" method="M6002" nav="M6002" weight="M6002=20.0" toType="2" fromType="2"/>
				<link to="1_M_307" method="M6002" nav="M6002" weight="M6002=20.0" toType="2" fromType="2"/>
				<link to="1_M_577" method="M6002" nav="M6002" weight="M6002=20.0" toType="2" fromType="2"/>
				<link to="1_M_580" method="M6002" nav="M6002" weight="M6002=20.0" toType="2" fromType="2"/>
				<link to="1_M_720" method="M6002" nav="M6002" weight="M6002=20.0" toType="2" fromType="2"/>
				<link to="1_M_721" method="M6002" nav="M6002" weight="M6002=20.0" toType="2" fromType="2"/>
				<link to="1_M_808" method="M6002" nav="M6002" weight="M6002=20.0" toType="2" fromType="2"/>
				<group name="common" value="Model_1"/>
			</data>
		</VNodes>
		<VNodes x="1093" y="477" counter="0" w="26" h="17" linkLoaded="true" childVisible="false" group="Model_1">
			<vlabel>OMPHHX</vlabel>
			<children></children>
			<data name="1_R_1995" index="5793" type="9">
				<desc>
Reaction::0 1_M_733 + 1 1_M_86 >>> 1 1_M_83
				</desc>
				<exp>
1.3520340652E-45	5.3616087727E-45	0.0	0.0	4.2351647363E-22	0.0	0.0	7.3183646643E-19	1.2451384325E-18	-1.397604363E-18	-1.219727444E-18	-2.0023858873E-18	1.4179331537E-18	-2.9680034472E-18	3.1814557499E-18	-2.5038293921E-18	6.9117888496E-19	5.0076587842E-18	1.4196272196E-18	-1.4230153514E-19	6.7085009423E-18	6.857578741E-18	-5.9360068944E-18	3.4016843162E-18	-1.47722546E-18	8.3890143096E-18	3.8150363944E-18	2.1141942363E-18	-7.1196846162E-16	1.0075355264E-15	3.2246883115E-16	1.3283102916E-15	-3.7876602896E-16	-1.2766480581E-17	-3.4951967536E-16	-4.6723692623E-16	-5.4611263428E-16	1.0137290313E-17	1.7304950875E-15	-3.8996041639E-16	1.0371477982E-15	-7.3156541588E-17	-3.9776667203E-16	1.7563804144E-15	-7.5956493699E-16	-6.5504784756E-16	1.5367481593E-15	-2.4223787039E-16	-3.6972649334E-16	2.2497195079E-18	8.8091426514E-20	2.5885326868E-18	3.3610267347E-18	3.4626706884E-18	-4.8111471404E-19	-3.6388535414E-18	7.2506020285E-19	-1.4026865607E-18	8.334804201E-19	0.0	0.0	0.0	0.0	0.0	0.0	0.0	0.0	0.0	0.0	0.0	0.0	0.0	0.0	0.0	0.0	0.0	0.0	0.0	0.0	0.0	0.0	0.0	0.0	0.0	0.0	0.0	0.0	0.0	0.0	0.0	0.0	0.0	0.0	0.0	0.0	0.0	0.0	0.0	0.0	0.0
				</exp>
				<id name="COMETs_initFlux" value="0"/>
				<id name="layout_order" value="0"/>
				<id name="COMETs_flux" value="1.3520340652E-45|5.3616087727E-45|0.0|0.0|4.2351647363E-22|0.0|0.0|7.3183646643E-19|1.2451384325E-18|-1.397604363E-18|-1.219727444E-18|-2.0023858873E-18|1.4179331537E-18|-2.9680034472E-18|3.1814557499E-18|-2.5038293921E-18|6.9117888496E-19|5.0076587842E-18|1.4196272196E-18|-1.4230153514E-19|6.7085009423E-18|6.857578741E-18|-5.9360068944E-18|3.4016843162E-18|-1.47722546E-18|8.3890143096E-18|3.8150363944E-18|2.1141942363E-18|-7.1196846162E-16|1.0075355264E-15|3.2246883115E-16|1.3283102916E-15|-3.7876602896E-16|-1.2766480581E-17|-3.4951967536E-16|-4.6723692623E-16|-5.4611263428E-16|1.0137290313E-17|1.7304950875E-15|-3.8996041639E-16|1.0371477982E-15|-7.3156541588E-17|-3.9776667203E-16|1.7563804144E-15|-7.5956493699E-16|-6.5504784756E-16|1.5367481593E-15|-2.4223787039E-16|-3.6972649334E-16|2.2497195079E-18|8.8091426514E-20|2.5885326868E-18|3.3610267347E-18|3.4626706884E-18|-4.8111471404E-19|-3.6388535414E-18|7.2506020285E-19|-1.4026865607E-18|8.334804201E-19|0.0|0.0|0.0|0.0|0.0|0.0|0.0|0.0|0.0|0.0|0.0|0.0|0.0|0.0|0.0|0.0|0.0|0.0|0.0|0.0|0.0|0.0|0.0|0.0|0.0|0.0|0.0|0.0|0.0|0.0|0.0|0.0|0.0|0.0|0.0|0.0|0.0|0.0|0.0|0.0|0.0"/>
				<id name="COMETs_Products" value="1.000000e+000//1_M_83"/>
				<id name="COMETs_Reactant" value="-1.000000e+000//1_M_86////-5.000000e-001//1_M_733"/>
				<id name="COMETs_normFlux" value="1.1668505193679984E-47|4.627247302491274E-47|0.0|0.0|3.655088506538235E-24|0.0|0.0|6.315992939275286E-21|1.0745960209462335E-20|-1.2061792071757413E-20|-1.0526654898360626E-20|-1.7281258458717383E-20|1.2237236319775745E-20|-2.5614860253828236E-20|2.745702486104134E-20|-2.1608883250649214E-20|5.965104442634497E-21|4.321776650129843E-20|1.2251856673849193E-20|-1.2281097381996086E-21|5.789660194357255E-20|5.918319309772073E-20|-5.122972050765647E-20|2.9357670884548243E-20|-1.274894871062033E-20|7.23999931369653E-20|3.2925037266386885E-20|1.8246201824112766E-20|-6.144525427264595E-18|8.695367835185736E-18|2.783013629554582E-18|1.1463761110235356E-17|-3.268877234580275E-18|-1.1017898794020205E-19|-3.0164714426986034E-18|-4.0324106031953744E-18|-4.71313428666297E-18|8.748819849415897E-20|1.4934750118995333E-17|-3.3654885339765652E-18|8.950931623250389E-18|-6.313653682571752E-19|-3.4328591253122647E-18|1.515814912878883E-17|-6.555298893962382E-18|-5.6532815319502306E-18|1.3262649469943403E-17|-2.0905936629145322E-18|-3.19086302543768E-18|1.9415830146536403E-20|7.602584093509772E-22|2.233990095173247E-20|2.9006782387648545E-20|2.9884003629466275E-20|-4.152180543395675E-21|-3.140452044792658E-20|6.257511523154104E-21|-1.2105653133977754E-20|7.193214180834106E-21|0.0|0.0|0.0|0.0|0.0|0.0|0.0|0.0|0.0|0.0|0.0|0.0|0.0|0.0|0.0|0.0|0.0|0.0|0.0|0.0|0.0|0.0|0.0|0.0|0.0|0.0|0.0|0.0|0.0|0.0|0.0|0.0|0.0|0.0|0.0|0.0|0.0|0.0|0.0|0.0|0.0"/>
				<link to="1_M_83" method="M6002" nav="M6002" weight="M6002=1.1463761110235356E-17" toType="1"/>
				<link to="1_M_86" method="M6002" nav="M6002" weight="M6002=1.1463761110235356E-17" fromType="1"/>
				<link to="1_M_733" method="M6002" nav="M6002" weight="M6002=20.0" fromType="1"/>
				<group name="common" value="Model_1"/>
			</data>
		</VNodes>
		<VNodes x="1100" y="358" counter="0" w="26" h="17" linkLoaded="true" childVisible="false" group="Model_1">
			<vlabel>OMPDC</vlabel>
			<children></children>
			<data name="1_R_1994" index="5791" type="9">
				<desc>
Reaction::1 1_M_577 + 1 1_M_756 >>> 1 1_M_1014 + 1 1_M_357
				</desc>
				<exp>
-6.0269487325E-15	-5.0785422847E-15	0.0031023289599	0.0047264821901	0.0036978187746	0.010944969638	0.013260082032	0.015839613064	0.018609328092	0.021553286482	0.024688552128	0.028059264734	0.021803700368	0.038883948181	0.041691532871	0.032185305873	0.054542545562	0.057695315683	0.044082771386	0.074180677004	0.077901679459	0.058618427337	0.074321657451	0.11361942799	0.11620911834	0.12252796791	0.088239901941	0.15753428236	0.16250143271	0.17397585673	0.1968899015	0.25274637971	0.28245076119	0.18359029968	0.28245076119	0.28245076119	0.26089549823	0.28245076119	0.24261320377	0.28245076119	0.20394984382	0.23845433492	0.28195408744	0.2059340903	0.21801615691	0.24763498245	0.15724433795	0.16285890796	0.097429975689	0.078413065667	0.075231259626	0.07453753994	0.07348329981	0.072310658091	0.070631418573	0.068012353633	0.063518635938	0.05763457613	0.036824853466	0.0072422126104	0.0033467483978	0.0028358409876	0.0022517039838	0.0012001578356	0.0	0.0	0.0	0.0	0.0	0.0	0.0	0.0	0.0	0.0	0.0	0.0	0.0	0.0	0.0	0.0	0.0	0.0	0.0	0.0	0.0	0.0	0.0	0.0	0.0	0.0	0.0	0.0	0.0	0.0	0.0	0.0	0.0	0.0	0.0	0.0
				</exp>
				<id name="COMETs_initFlux" value="0"/>
				<id name="layout_order" value="4"/>
[truncated: 11,963,763 more chars]
