# Supplementary material for: Visualization of Metabolic Interaction Networks in Microbial Communities Using VisANT 5.0
Source: PLoS Comput Biol. 2016 Apr 15;12(4):e1004875. doi: 10.1371/journal.pcbi.1004875 (PMC4833320; doi:10.1371/journal.pcbi.1004875)
Supplement: S2 Dataset — (ZIP) [file pcbi.1004875.s003.zip › Fig3.xml]

<?xml version="1.0"?>

<VisAnt ver="1.5" species="uno" nodecount="19591" fs="0" net_size="1439,802" edgeopp="false" db_online="false" fineArt="true" bgcolor="255 255 255">
	<Expression max="1000.0" min="-999.99908419" gmax="1000.0000006" gmin="-1000.0000009" curr="6" >
		<exp_list>Time_1	Time_2	Time_3	Time_4	Time_5	Time_6	Time_7	Time_8	Time_9	Time_10	Time_11	Time_12	Time_13	Time_14	Time_15	Time_16	Time_17	Time_18	Time_19	Time_20	Time_21	Time_22	Time_23	Time_24	Time_25	Time_26	Time_27	Time_28	Time_29	Time_30</exp_list>
	</Expression>
	<method name="M0015" desc="Electron microscopy" weight="null" type="E" visible="true" species="rsion=" color="255,0,0"/>
	<method name="M9877" desc="Microbial Interaction II" weight="null" type="C" visible="true" color="0,255,0"/>
	<method name="M0014" desc="cross-linking studies" weight="0" type="E" visible="true" species="rsion=" color="176,48,96"/>
	<method name="M0079" desc="Co-fractionation" weight="null" type="E" visible="true" color="0,0,0"/>
	<method name="M9876" desc="Microbial Interaction I" weight="null" type="C" visible="true" color="0,0,0"/>
	<method name="M0013" desc="copurification" weight="0" type="E" visible="true" species="rsion=" color="85,26,139"/>
	<method name="M0078" desc="Protein-RNA" weight="null" type="E" visible="true" color="0,0,0"/>
	<method name="M0012" desc="Competition binding" weight="0" type="E" visible="true" species="rsion=" color="12,254,34"/>
	<method name="M0077" desc="Dosage Rescue" weight="null" type="E" visible="true" color="0,0,0"/>
	<method name="M0011" desc="Co-sedimentation " weight="null" type="E" visible="true" species="rsion=" color="84,117,184"/>
	<method name="M0076" desc="Dosage Lethality" weight="null" type="E" visible="true" color="0,0,0"/>
	<method name="M0010" desc="coimmunoprecipitation" weight="0" type="E" visible="true" species="rsion=" color="25,110,6"/>
	<method name="M0075" desc="Phenotypic Enhancement" weight="null" type="E" visible="true" color="0,0,0"/>
	<method name="M0074" desc="Reconstituted Complex" weight="null" type="E" visible="true" color="0,0,0"/>
	<method name="M0073" desc="Invivo" weight="null" type="E" visible="true" color="0,0,0"/>
	<method name="M0072" desc="imaging techniques" weight="null" type="E" visible="true" color="0,0,0"/>
	<method name="M0071" desc="x-ray crystallography" weight="null" type="E" visible="true" color="0,0,0"/>
	<method name="M0070" desc="nuclear magnetic resonance" weight="null" type="E" visible="true" color="0,0,0"/>
	<method name="M0106" desc="Predicted Arabidopsis molecular interactions (PAIR)" weight="null" type="C" visible="true" color="0,0,0"/>
	<method name="M0105" desc="Positive Genetic" weight="null" type="E" visible="true" color="0,0,0"/>
	<method name="M0104" desc="Negative Genetic" weight="null" type="E" visible="true" species="rsion=" color="0,0,0"/>
	<method name="M9901" desc="Connection of Shared Components" weight="0" type="C" visible="true" color="185,191,180"/>
	<method name="M0103" desc="isothermal titration calorimetry" weight="null" type="E" visible="true" species="rsion=" color="0,0,0"/>
	<method name="M0102" desc="solid phase assay" weight="null" type="E" visible="true" species="rsion=" color="0,0,0"/>
	<method name="M0101" desc="phosphatase assay" weight="null" type="E" visible="true" color="255,0,0"/>
	<method name="M0006" desc="Affinity Column" weight="0" type="E" visible="true" species="rsion=" color="191,88,3"/>
	<method name="M0100" desc="ubiquitin reconstruction" weight="null" type="E" visible="true" color="0,255,0"/>
	<method name="M0069" desc="protein complementation assay" weight="null" type="E" visible="true" color="0,0,0"/>
	<method name="M0068" desc="protein array" weight="null" type="E" visible="true" color="0,0,0"/>
	<method name="M0067" desc="pull down" weight="null" type="E" visible="true" color="0,0,0"/>
	<method name="M0066" desc="enzymatic study" weight="null" type="E" visible="true" color="0,0,0"/>
	<method name="M1005" desc="COG - Homologies " weight="null" type="null" visible="true" species="rsion=" color="255,82,4"/>
	<method name="M0065" desc="anti tag coimmunoprecipitation" weight="null" type="E" visible="true" color="0,0,0"/>
	<method name="M1004" desc="GeneQuiz - Marginal Similarity " weight="null" type="null" visible="true" species="rsion=" color="0,69,198"/>
	<method name="M0064" desc="TFSVM (Predicted TF by SVM)" weight="0" type="C" visible="false" color="200,25,100"/>
	<method name="M1003" desc="EUROFAN - Disruption " weight="null" type="null" visible="true" species="rsion=" color="255,85,106"/>
	<method name="M0063" desc="colocalization/visualisation technologies" weight="null" type="E" visible="true" color="0,0,0"/>
	<method name="M1002" desc="SGD - Gene Registry" weight="null" type="null" visible="true" species="rsion=" color="255,150,47"/>
	<method name="M0062" desc="electron microscopy" weight="null" type="E" visible="true" color="0,0,0"/>
	<method name="M1001" desc="GeneQuiz - Clear Similarity" weight="null" type="null" visible="true" species="rsion=" color="34,150,47"/>
	<method name="M0061" desc="resonance energy transfer" weight="null" type="E" visible="true" color="0,0,0"/>
	<method name="M1000" desc="GeneQuiz - 3D Homology " weight="null" type="null" visible="true" species="rsion=" color="34,150,209"/>
	<method name="M0060" desc="far western blotting" weight="null" type="E" visible="true" color="0,0,0"/>
	<method name="M5001" desc="Tandem Affinity Mass. Spec Complex Determination from Gavin, et al." weight="null" type="g" visible="true" color="0,0,0"/>
	<method name="M0059" desc="genetic synthetic phenotype" weight="null" type="E" visible="true" color="193,100,42"/>
	<method name="M6002" desc="(Bio-)Chemical Reaction" weight="null" type="E" visible="true" color="0,0,255"/>
	<method name="M0058" desc="genetic suppression" weight="null" type="E" visible="true" color="28,144,242"/>
	<method name="M6001" desc="drug target gene" weight="null" type="E" visible="true" color="255,153,153"/>
	<method name="M0057" desc="genetic,suppression expression alteration" weight="null" type="E" visible="true" color="123,109,238"/>
	<method name="M0056" desc="genetic,suppression mutation" weight="null" type="E" visible="true" color="0,51,153"/>
	<method name="M0055" desc="genetic,synthetic growth effect" weight="null" type="E" visible="true" color="144,176,17"/>
	<method name="M0054" desc="genetic,conditional synthetic lethal" weight="null" type="E" visible="true" color="242,103,26"/>
	<method name="M0053" desc="filter binding" weight="null" type="E" visible="true" color="255,0,204"/>
	<method name="M0052" desc="fluorescence technology" weight="0" type="E" visible="true" color="0,153,153"/>
	<method name="M0051" desc="elisa" weight="enzyme-linked immunosorbent assay" type="0" visible="true" color="193,100,42"/>
	<method name="M0050" desc="phage display" weight="0" type="E" visible="true" color="166,195,96"/>
	<method name="M0049" desc="surface plasmon resonance" weight="0" type="E" visible="true" color="137,220,101"/>
	<method name="M0048" desc="structure based prediction" weight="0" type="E" visible="true" color="174,121,131"/>
	<method name="M0047" desc="genetic,synthetic lethality" weight="0" type="E" visible="true" color="91,167,147"/>
	<method name="M0046" desc="Bayesian Predicted Interaction" weight="0" type="C" visible="true" color="162,230,60"/>
	<method name="M0045" desc="affinity technology" weight="0" type="E" visible="true" color="139,169,9"/>
	<method name="M0044" desc="Affinity Precipitation" weight="0" type="E" visible="true" color="8,130,224"/>
	<method name="M0043" desc="Screened ChromoImmunoPrecipitation" weight="null" type="E" visible="true" species="rsion=" color="0,0,0"/>
	<method name="M0042" desc="Chromatin Immunoprecipitation (ChIP)" weight="0" type="E" visible="true" species="rsion=" color="100,14,33"/>
	<method name="M0041" desc="Transcription Factor" weight="0" type="E" visible="true" species="rsion=" color="22,214,233"/>
	<method name="M9999" desc="KEGG Pathway" weight="100" type="E" visible="true" species="rsion=" color="250,51,131"/>
	<method name="M0039" desc="transient coexpression" weight="0" type="E" visible="true" species="rsion=" color="34,255,209"/>
	<method name="M0038" desc="gene neighbourhoods" weight="0" type="C" visible="true" species="rsion=" color="205,95,245"/>
	<method name="M0037" desc="phylogenetic profile" weight="0" type="C" visible="true" species="rsion=" color="6,185,76"/>
	<method name="M0036" desc="domain fusion" weight="0" type="C" visible="true" species="rsion=" color="205,95,138"/>
	<method name="M0035" desc="X-ray" weight="null" type="E" visible="true" species="rsion=" color="125,93,66"/>
	<method name="M0034" desc="two hybrid test" weight="0" type="E" visible="true" species="rsion=" color="0,0,255"/>
	<method name="M0099" desc="unknown" weight="0" type="E" visible="true" species="rsion=" color="0,0,0"/>
	<method name="M0098" desc="electrophoretic mobility shift assay" weight="null" type="E" visible="true" color="0,0,0"/>
	<method name="M0033" desc="cosedimentation" weight="0" type="E" visible="true" species="rsion=" color="125,93,66"/>
	<method name="M0032" desc="Sizing Column" weight="null" type="E" visible="true" species="rsion=" color="25,110,6"/>
	<method name="M0097" desc="comigration in non denaturing gel electrophoresis" weight="null" type="E" visible="true" color="0,0,0"/>
	<method name="M0096" desc="blue native page" weight="null" type="E" visible="true" color="0,0,0"/>
	<method name="M0031" desc="Other Biophysical" weight="0" type="E" visible="true" species="rsion=" color="125,93,255"/>
	<method name="M0095" desc="protein kinase assay" weight="null" type="E" visible="true" color="0,0,0"/>
	<method name="M0030" desc="other genetic" weight="0" type="E" visible="true" species="rsion=" color="125,182,97"/>
	<method name="M0094" desc="confocal microscopy" weight="null" type="E" visible="true" color="0,0,0"/>
	<method name="M0093" desc="inferred by curator" weight="null" type="E" visible="true" color="0,0,0"/>
	<method name="M0092" desc="peptide array" weight="null" type="E" visible="true" color="0,0,0"/>
	<method name="M0091" desc="inferred by author" weight="null" type="E" visible="true" color="0,0,0"/>
	<method name="M0090" desc="dihydrofolate reductase reconstruction" weight="null" type="E" visible="true" color="0,0,0"/>
	<method name="M0029" desc="monoclonal antibody" weight="null" type="E" visible="true" species="rsion=" color="0,182,212"/>
	<method name="M0028" desc="mass spectrometry studies of complexes" weight="0" type="E" visible="true" species="rsion=" color="255,182,212"/>
	<method name="M0027" desc="Interaction adhesion assay " weight="null" type="E" visible="true" species="rsion=" color="255,0,212"/>
	<method name="M0026" desc="In vitro binding" weight="0" type="E" visible="true" color="255,0,90"/>
	<method name="M0025" desc="colocalization by immunostaining" weight="0" type="E" visible="true" color="255,165,0"/>
	<method name="M0024" desc="Immunoprecipitation" weight="null" type="E" visible="true" color="105,67,159"/>
	<method name="M0089" desc="anti bait coimmunoprecipitation" weight="null" type="E" visible="true" color="0,0,0"/>
	<method name="M0088" desc="tandem affinity purification" weight="null" type="E" visible="true" color="0,0,0"/>
	<method name="M0087" desc="Functional Linkage Network" weight="null" type="C" visible="true" color="204,204,225"/>
	<method name="M0086" desc="Synthetic Haploinsufficiency" weight="null" type="E" visible="true" color="0,0,0"/>
	<method name="M0021" desc="western blot" weight="null" type="E" visible="true" color="129,94,42"/>
	<method name="M0085" desc="chromatography technology" weight="null" type="E" visible="true" color="232,14,133"/>
	<method name="M0020" desc="genetic,tetrad analysis" weight="0" type="E" visible="true" species="rsion=" color="204,113,0"/>
	<method name="M0084" desc="Invitro" weight="null" type="E" visible="true" color="0,0,0"/>
	<method name="M0083" desc="Biochemical Activity" weight="null" type="E" visible="true" color="0,0,0"/>
	<method name="M0082" desc="Dosage Growth Defect" weight="null" type="E" visible="true" color="0,0,0"/>
	<method name="M0081" desc="Synthetic Rescue" weight="null" type="E" visible="true" color="0,0,0"/>
	<method name="M0080" desc="Phenotypic Suppression" weight="null" type="E" visible="true" color="0,0,0"/>
	<method name="M9194" desc="CoOccurrence 2" weight="null" type="E" visible="true" color="60,174,85"/>
	<method name="M9193" desc="CoOccurrence 1" weight="null" type="E" visible="true" color="107,62,155"/>
	<method name="M9192" desc="COMETS-Competition 2" weight="null" type="E" visible="true" color="230,219,80"/>
	<method name="M9191" desc="COMETS-Competition 1" weight="null" type="E" visible="true" color="230,94,80"/>
	<method name="M0019" desc="Gel retardation assays " weight="0" type="E" visible="true" color="158,240,27"/>
	<method name="M0018" desc="molecular sieving" weight="0" type="E" visible="true" color="142,146,215"/>
	<Nodes size="14">
		<VNodes x="451" y="855" counter="-2" w="0" h="0" linkLoaded="true" size="10">
			<vlabel>Glutathione disulfide_e0</vlabel>
			<data name="Glutathione%20disulfide_e0" index="19574" type="1">
				<id name="COMETs_isExchg" value="true"/>
				<id name="COMETS_uninteresting" value="true"/>
				<link to="6_R_1043" method="M6002" weight="M6002=1.0175721016666667E-7" toType="1"/>
			</data>
		</VNodes>
		<VNodes x="1218" y="232" counter="2" w="0" h="0" linkLoaded="true" size="10" ncc="64 64 64">
			<vlabel>Xanthosine_e0</vlabel>
			<data name="Xanthosine_e0" index="16455" type="1">
				<id name="COMETs_isExchg" value="true"/>
				<link to="5_R_1506" method="M6002" weight="M6002=4.778422302E-4" toType="1"/>
			</data>
		</VNodes>
		<VNodes x="646" y="618" counter="0" w="20" h="13" linkLoaded="true" childVisible="false" size="10" group="Model_2">
			<vlabel>rxn00124_c0</vlabel>
			<children></children>
			<data name="2_R_9" index="4806" type="9">
				<desc>
Reaction::1 2_M_29 + 1 2_M_2 >>> 1 2_M_5 + 1 2_M_30
				</desc>
				<id name="COMETs_initFlux" value="0"/>
				<id name="layout_order" value="0"/>
				<id name="COMETs_flux" value=""/>
				<id name="COMETs_Products" value="1.000000e+00//2_M_5////1.000000e+00//2_M_30"/>
				<id name="COMETs_Reactant" value="-1.000000e+00//2_M_2////-1.000000e+00//2_M_29"/>
				<id name="COMETs_normFlux" value=""/>
				<link to="2_M_2" method="M6002" nav="M6002" weight="M6002=20.0" toType="2" fromType="2"/>
				<link to="2_M_5" method="M6002" nav="M6002" weight="M6002=20.0" toType="2" fromType="2"/>
				<link to="2_M_29" method="M6002" nav="M6002" weight="M6002=20.0" toType="2" fromType="2"/>
				<link to="2_M_30" method="M6002" nav="M6002" weight="M6002=20.0" toType="2" fromType="2"/>
				<group name="common" value="Model_2"/>
			</data>
		</VNodes>
		<VNodes x="647" y="618" counter="0" w="20" h="13" linkLoaded="true" childVisible="false" size="10" group="Model_2">
			<vlabel>rxn05536_c0</vlabel>
			<children></children>
			<data name="2_R_8" index="4804" type="9">
				<desc>
Reaction::1 2_M_28 + 1 2_M_22 + 1 2_M_2 >>> 1 2_M_24 + 1 2_M_27 + 1 2_M_5 + 1 2_M_1
				</desc>
				<exp>
0.7193511891	0.71903224327	0.71469804401	0.71377619634	0.11882059325	0.011244916195	5.1022558792E-5	1.1147671801E-5	4.1998666319E-11	8.025627568E-13	0.0	0.0	0.0	0.0	0.0	0.0	0.0	0.0	0.0	0.0	0.0	0.0	0.0	0.0	0.0	0.0	0.0	0.0	0.0	0.0
				</exp>
				<id name="COMETs_initFlux" value="1"/>
				<id name="layout_order" value="0"/>
				<id name="COMETs_flux" value="0.7193511891|0.71903224327|0.71469804401|0.71377619634|0.11882059325|0.011244916195|5.1022558792E-5|1.1147671801E-5|4.1998666319E-11|8.025627568E-13|0.0|0.0|0.0|0.0|0.0|0.0|0.0|0.0|0.0|0.0|0.0|0.0|0.0|0.0|0.0|0.0|0.0|0.0|0.0|0.0"/>
				<id name="COMETs_Products" value="1.000000e+00//2_M_1////1.000000e+00//2_M_5////1.000000e+00//2_M_24////1.000000e+00//2_M_27"/>
				<id name="COMETs_Reactant" value="-1.000000e+00//2_M_2////-1.000000e+00//2_M_22////-1.000000e+00//2_M_28"/>
				<id name="COMETs_normFlux" value="1.598558198E-4|1.597849429488889E-4|1.588217875577778E-4|1.5861693252E-4|2.6404576277777776E-5|2.4988702655555553E-6|1.1338346398222222E-8|2.4772604002222224E-9|9.333036959777778E-15|1.783472792888889E-16|0.0|0.0|0.0|0.0|0.0|0.0|0.0|0.0|0.0|0.0|0.0|0.0|0.0|0.0|0.0|0.0|0.0|0.0|0.0|0.0"/>
				<link to="2_M_1" method="M6002" nav="M6002" weight="M6002=2.4988702655555553E-6" toType="1"/>
				<link to="2_M_2" method="M6002" nav="M6002" weight="M6002=2.4988702655555553E-6" fromType="1"/>
				<link to="2_M_5" method="M6002" nav="M6002" weight="M6002=2.4988702655555553E-6" toType="1"/>
				<link to="2_M_22" method="M6002" nav="M6002" weight="M6002=2.4988702655555553E-6" fromType="1"/>
				<link to="2_M_24" method="M6002" nav="M6002" weight="M6002=2.4988702655555553E-6" toType="1"/>
				<link to="2_M_27" method="M6002" nav="M6002" weight="M6002=2.4988702655555553E-6" toType="1"/>
				<link to="2_M_28" method="M6002" nav="M6002" weight="M6002=2.4988702655555553E-6" fromType="1"/>
				<group name="common" value="Model_2"/>
			</data>
		</VNodes>
		<VNodes x="648" y="618" counter="0" w="20" h="13" linkLoaded="true" childVisible="false" size="10" group="Model_2">
			<vlabel>rxn12644_c0</vlabel>
			<children></children>
			<data name="2_R_7" index="4802" type="9">
				<desc>
Reaction::1 2_M_26 + 1 2_M_22 >>> 1 2_M_23 + 1 2_M_25
				</desc>
				<exp>
1.0832629472	1.0827826502	1.0762558278	1.0748676277	0.17893060855	0.016933594109	7.6834303255E-5	1.678715486E-5	6.3245324043E-11	1.3211858711E-12	0.0	0.0	0.0	0.0	0.0	0.0	0.0	0.0	0.0	0.0	0.0	0.0	0.0	0.0	0.0	0.0	0.0	0.0	0.0	0.0
				</exp>
				<id name="COMETs_initFlux" value="0"/>
				<id name="layout_order" value="0"/>
				<id name="COMETs_flux" value="1.0832629472|1.0827826502|1.0762558278|1.0748676277|0.17893060855|0.016933594109|7.6834303255E-5|1.678715486E-5|6.3245324043E-11|1.3211858711E-12|0.0|0.0|0.0|0.0|0.0|0.0|0.0|0.0|0.0|0.0|0.0|0.0|0.0|0.0|0.0|0.0|0.0|0.0|0.0|0.0"/>
				<id name="COMETs_Products" value="1.000000e+00//2_M_23////1.000000e+00//2_M_25"/>
				<id name="COMETs_Reactant" value="-1.000000e+00//2_M_22////-1.000000e+00//2_M_26"/>
				<id name="COMETs_normFlux" value="2.4072509937777777E-4|2.406183667111111E-4|2.3916796173333336E-4|2.3885947282222222E-4|3.9762357455555556E-5|3.763020913111111E-6|1.7074289612222223E-8|3.730478857777778E-9|1.4054516454000001E-14|2.9359686024444443E-16|0.0|0.0|0.0|0.0|0.0|0.0|0.0|0.0|0.0|0.0|0.0|0.0|0.0|0.0|0.0|0.0|0.0|0.0|0.0|0.0"/>
				<link to="2_M_22" method="M6002" nav="M6002" weight="M6002=3.763020913111111E-6" fromType="1"/>
				<link to="2_M_23" method="M6002" nav="M6002" weight="M6002=3.763020913111111E-6" toType="1"/>
				<link to="2_M_25" method="M6002" nav="M6002" weight="M6002=3.763020913111111E-6" toType="1"/>
				<link to="2_M_26" method="M6002" nav="M6002" weight="M6002=3.763020913111111E-6" fromType="1"/>
				<group name="common" value="Model_2"/>
			</data>
		</VNodes>
		<VNodes x="648" y="618" counter="0" w="20" h="13" linkLoaded="true" childVisible="false" size="10" group="Model_2">
			<vlabel>rxn12636_c0</vlabel>
			<children></children>
			<data name="2_R_6" index="4800" type="9">
				<desc>
Reaction::1 2_M_24 + 1 2_M_1 + 1 2_M_22 >>> 1 2_M_23 + 1 2_M_21
				</desc>
				<exp>
0.7193511891	0.71903224327	0.71469804401	0.71377619634	0.11882059325	0.011244916195	5.1022558792E-5	1.1147671801E-5	4.1998666319E-11	8.025627568E-13	0.0	0.0	0.0	0.0	0.0	0.0	0.0	0.0	0.0	0.0	0.0	0.0	0.0	0.0	0.0	0.0	0.0	0.0	0.0	0.0
				</exp>
				<id name="COMETs_initFlux" value="0"/>
				<id name="layout_order" value="0"/>
				<id name="COMETs_flux" value="0.7193511891|0.71903224327|0.71469804401|0.71377619634|0.11882059325|0.011244916195|5.1022558792E-5|1.1147671801E-5|4.1998666319E-11|8.025627568E-13|0.0|0.0|0.0|0.0|0.0|0.0|0.0|0.0|0.0|0.0|0.0|0.0|0.0|0.0|0.0|0.0|0.0|0.0|0.0|0.0"/>
				<id name="COMETs_Products" value="1.000000e+00//2_M_21////1.000000e+00//2_M_23"/>
				<id name="COMETs_Reactant" value="-1.000000e+00//2_M_1////-1.000000e+00//2_M_22////-1.000000e+00//2_M_24"/>
				<id name="COMETs_normFlux" value="1.598558198E-4|1.597849429488889E-4|1.588217875577778E-4|1.5861693252E-4|2.6404576277777776E-5|2.4988702655555553E-6|1.1338346398222222E-8|2.4772604002222224E-9|9.333036959777778E-15|1.783472792888889E-16|0.0|0.0|0.0|0.0|0.0|0.0|0.0|0.0|0.0|0.0|0.0|0.0|0.0|0.0|0.0|0.0|0.0|0.0|0.0|0.0"/>
				<link to="2_M_1" method="M6002" nav="M6002" weight="M6002=2.4988702655555553E-6" fromType="1"/>
				<link to="2_M_21" method="M6002" nav="M6002" weight="M6002=2.4988702655555553E-6" toType="1"/>
				<link to="2_M_22" method="M6002" nav="M6002" weight="M6002=2.4988702655555553E-6" fromType="1"/>
				<link to="2_M_23" method="M6002" nav="M6002" weight="M6002=2.4988702655555553E-6" toType="1"/>
				<link to="2_M_24" method="M6002" nav="M6002" weight="M6002=2.4988702655555553E-6" fromType="1"/>
				<group name="common" value="Model_2"/>
			</data>
		</VNodes>
		<VNodes x="649" y="618" counter="0" w="20" h="13" linkLoaded="true" childVisible="false" size="10" group="Model_2">
			<vlabel>rxn10318_c0</vlabel>
			<children></children>
			<data name="2_R_5" index="4798" type="9">
				<desc>
Reaction::1 2_M_18 + 24 2_M_20 + 24 2_M_2 >>> 24 2_M_17 + 1 2_M_16 + 24 2_M_19
				</desc>
				<exp>
0.010698384431	0.010693640983	0.010629181605	0.010615471639	0.0017671318323	1.6723741917E-4	7.5882122234E-7	1.6579117439E-7	6.2461546554E-13	0.0	0.0	0.0	0.0	0.0	0.0	0.0	0.0	0.0	0.0	0.0	0.0	0.0	0.0	0.0	0.0	0.0	0.0	0.0	0.0	0.0
				</exp>
				<id name="COMETs_initFlux" value="1"/>
				<id name="layout_order" value="0"/>
				<id name="COMETs_flux" value="0.010698384431|0.010693640983|0.010629181605|0.010615471639|0.0017671318323|1.6723741917E-4|7.5882122234E-7|1.6579117439E-7|6.2461546554E-13|0.0|0.0|0.0|0.0|0.0|0.0|0.0|0.0|0.0|0.0|0.0|0.0|0.0|0.0|0.0|0.0|0.0|0.0|0.0|0.0|0.0"/>
				<id name="COMETs_Products" value="1.000000e+00//2_M_16////2.400000e+01//2_M_17////2.400000e+01//2_M_19"/>
				<id name="COMETs_Reactant" value="-2.400000e+01//2_M_2////-1.000000e+00//2_M_18////-2.400000e+01//2_M_20"/>
				<id name="COMETs_normFlux" value="2.3774187624444445E-6|2.376364662888889E-6|2.3620403566666665E-6|2.3589936975555555E-6|3.9269596273333336E-7|3.716387092666666E-8|1.6862693829777778E-10|3.684248319777778E-11|1.388034367866667E-16|0.0|0.0|0.0|0.0|0.0|0.0|0.0|0.0|0.0|0.0|0.0|0.0|0.0|0.0|0.0|0.0|0.0|0.0|0.0|0.0|0.0"/>
				<link to="2_M_2" method="M6002" nav="M6002" weight="M6002=8.919329022399999E-7" fromType="1"/>
				<link to="2_M_16" method="M6002" nav="M6002" weight="M6002=3.716387092666666E-8" toType="1"/>
				<link to="2_M_17" method="M6002" nav="M6002" weight="M6002=8.919329022399999E-7" toType="1"/>
				<link to="2_M_18" method="M6002" nav="M6002" weight="M6002=3.716387092666666E-8" fromType="1"/>
				<link to="2_M_19" method="M6002" nav="M6002" weight="M6002=8.919329022399999E-7" toType="1"/>
				<link to="2_M_20" method="M6002" nav="M6002" weight="M6002=8.919329022399999E-7" fromType="1"/>
				<group name="common" value="Model_2"/>
			</data>
		</VNodes>
		<VNodes x="649" y="618" counter="0" w="20" h="13" linkLoaded="true" childVisible="false" size="10" group="Model_2">
			<vlabel>rxn03638_c0</vlabel>
			<children></children>
			<data name="2_R_4" index="4796" type="9">
				<desc>
Reaction::1 2_M_13 + 1 2_M_15 >>> 1 2_M_14 + 1 2_M_9 + 1 2_M_1
				</desc>
				<exp>
1.1768222993	1.1763005199	1.1692099883	1.167701892	0.19438450351	0.018396116294	8.3470335297E-5	1.8237029367E-5	6.8707701901E-11	0.0	0.0	0.0	0.0	0.0	0.0	0.0	0.0	0.0	0.0	0.0	0.0	0.0	0.0	0.0	0.0	0.0	0.0	0.0	0.0	0.0
				</exp>
				<id name="COMETs_initFlux" value="1"/>
				<id name="layout_order" value="0"/>
				<id name="COMETs_flux" value="1.1768222993|1.1763005199|1.1692099883|1.167701892|0.19438450351|0.018396116294|8.3470335297E-5|1.8237029367E-5|6.8707701901E-11|0.0|0.0|0.0|0.0|0.0|0.0|0.0|0.0|0.0|0.0|0.0|0.0|0.0|0.0|0.0|0.0|0.0|0.0|0.0|0.0|0.0"/>
				<id name="COMETs_Products" value="1.000000e+00//2_M_1////1.000000e+00//2_M_9////1.000000e+00//2_M_14"/>
				<id name="COMETs_Reactant" value="-1.000000e+00//2_M_13////-1.000000e+00//2_M_15"/>
				<id name="COMETs_normFlux" value="2.615160665111111E-4|2.6140011553333335E-4|2.5982444184444447E-4|2.594893093333333E-4|4.319655633555556E-5|4.088025843111111E-6|1.8548963399333333E-8|4.052673192666667E-9|1.5268378200222225E-14|0.0|0.0|0.0|0.0|0.0|0.0|0.0|0.0|0.0|0.0|0.0|0.0|0.0|0.0|0.0|0.0|0.0|0.0|0.0|0.0|0.0"/>
				<link to="2_M_1" method="M6002" nav="M6002" weight="M6002=4.088025843111111E-6" toType="1"/>
				<link to="2_M_9" method="M6002" nav="M6002" weight="M6002=4.088025843111111E-6" toType="1"/>
				<link to="2_M_13" method="M6002" nav="M6002" weight="M6002=4.088025843111111E-6" fromType="1"/>
				<link to="2_M_14" method="M6002" nav="M6002" weight="M6002=4.088025843111111E-6" toType="1"/>
				<link to="2_M_15" method="M6002" nav="M6002" weight="M6002=4.088025843111111E-6" fromType="1"/>
				<group name="common" value="Model_2"/>
			</data>
		</VNodes>
		<VNodes x="650" y="618" counter="0" w="20" h="13" linkLoaded="true" childVisible="false" size="10" group="Model_2">
			<vlabel>rxn02483_c0</vlabel>
			<children></children>
			<data name="2_R_3" index="4794" type="9">
				<desc>
Reaction::1 2_M_12 + 1 2_M_1 >>> 1 2_M_11 + 1 2_M_10
				</desc>
				<id name="COMETs_initFlux" value="1"/>
				<id name="layout_order" value="0"/>
				<id name="COMETs_flux" value=""/>
				<id name="COMETs_Products" value="1.000000e+00//2_M_10////1.000000e+00//2_M_11"/>
				<id name="COMETs_Reactant" value="-1.000000e+00//2_M_1////-1.000000e+00//2_M_12"/>
				<id name="COMETs_normFlux" value=""/>
				<link to="2_M_1" method="M6002" nav="M6002" weight="M6002=20.0" fromType="2"/>
				<link to="2_M_10" method="M6002" nav="M6002" weight="M6002=20.0" toType="2"/>
				<link to="2_M_11" method="M6002" nav="M6002" weight="M6002=20.0" toType="2"/>
				<link to="2_M_12" method="M6002" nav="M6002" weight="M6002=20.0" fromType="2"/>
				<group name="common" value="Model_2"/>
			</data>
		</VNodes>
		<VNodes x="651" y="618" counter="0" w="20" h="13" linkLoaded="true" childVisible="false" size="10" group="Model_2">
			<vlabel>rxn10215_c0</vlabel>
			<children></children>
			<data name="2_R_2" index="4792" type="9">
				<desc>
Reaction::1 2_M_7 + 1 2_M_6 >>> 1 2_M_8 + 1 2_M_9
				</desc>
				<exp>
0.24626082083	0.24615163374	0.2446678752	0.24435229226	0.040676733794	0.0038495554525	1.7466930477E-5	3.816265059E-6	1.4377714527E-11	0.0	0.0	0.0	0.0	0.0	0.0	0.0	0.0	0.0	0.0	0.0	0.0	0.0	0.0	0.0	0.0	0.0	0.0	0.0	0.0	0.0
				</exp>
				<id name="COMETs_initFlux" value="1"/>
				<id name="layout_order" value="0"/>
				<id name="COMETs_flux" value="0.24626082083|0.24615163374|0.2446678752|0.24435229226|0.040676733794|0.0038495554525|1.7466930477E-5|3.816265059E-6|1.4377714527E-11|0.0|0.0|0.0|0.0|0.0|0.0|0.0|0.0|0.0|0.0|0.0|0.0|0.0|0.0|0.0|0.0|0.0|0.0|0.0|0.0|0.0"/>
				<id name="COMETs_Products" value="1.000000e+00//2_M_8////1.000000e+00//2_M_9"/>
				<id name="COMETs_Reactant" value="-1.000000e+00//2_M_6////-1.000000e+00//2_M_7"/>
				<id name="COMETs_normFlux" value="5.472462685111111E-5|5.470036305333333E-5|5.4370638933333334E-5|5.430050939111111E-5|9.039274176444444E-6|8.554567672222221E-7|3.881540106E-9|8.480589019999999E-10|3.1950476726666667E-15|0.0|0.0|0.0|0.0|0.0|0.0|0.0|0.0|0.0|0.0|0.0|0.0|0.0|0.0|0.0|0.0|0.0|0.0|0.0|0.0|0.0"/>
				<link to="2_M_6" method="M6002" nav="M6002" weight="M6002=8.554567672222221E-7" fromType="1"/>
				<link to="2_M_7" method="M6002" nav="M6002" weight="M6002=8.554567672222221E-7" fromType="1"/>
				<link to="2_M_8" method="M6002" nav="M6002" weight="M6002=8.554567672222221E-7" toType="1"/>
				<link to="2_M_9" method="M6002" nav="M6002" weight="M6002=8.554567672222221E-7" toType="1"/>
				<group name="common" value="Model_2"/>
			</data>
		</VNodes>
		<VNodes x="651" y="618" counter="0" w="20" h="13" linkLoaded="true" childVisible="false" size="10" group="Model_2">
			<vlabel>rxn00225_c0</vlabel>
			<children></children>
			<data name="2_R_1" index="4790" type="9">
				<desc>
Reaction::1 2_M_4 + 1 2_M_1 + 1 2_M_2 >>> 1 2_M_3 + 1 2_M_5
				</desc>
				<exp>
4.1301738931	4.1283426571	4.1034577374	4.0981649246	0.61038282265	0.06456298398	2.9294737184E-4	6.4004652721E-5	2.4113645436E-10	2.2888965966E-12	0.0	0.0	0.0	0.0	0.0	0.0	0.0	0.0	0.0	0.0	0.0	0.0	0.0	0.0	0.0	0.0	0.0	0.0	0.0	0.0
				</exp>
				<id name="COMETs_initFlux" value="0"/>
				<id name="layout_order" value="0"/>
				<id name="COMETs_flux" value="4.1301738931|4.1283426571|4.1034577374|4.0981649246|0.61038282265|0.06456298398|2.9294737184E-4|6.4004652721E-5|2.4113645436E-10|2.2888965966E-12|0.0|0.0|0.0|0.0|0.0|0.0|0.0|0.0|0.0|0.0|0.0|0.0|0.0|0.0|0.0|0.0|0.0|0.0|0.0|0.0"/>
				<id name="COMETs_Products" value="1.000000e+00//2_M_3////1.000000e+00//2_M_5"/>
				<id name="COMETs_Reactant" value="-1.000000e+00//2_M_1////-1.000000e+00//2_M_2////-1.000000e+00//2_M_4"/>
				<id name="COMETs_normFlux" value="9.178164206888889E-4|9.174094793555556E-4|9.118794972E-4|9.107033165777778E-4|1.3564062725555554E-4|1.4347329773333334E-5|6.509941596444444E-8|1.4223256160222223E-8|5.3585878746666666E-14|5.086436881333333E-16|0.0|0.0|0.0|0.0|0.0|0.0|0.0|0.0|0.0|0.0|0.0|0.0|0.0|0.0|0.0|0.0|0.0|0.0|0.0|0.0"/>
				<link to="2_M_1" method="M6002" nav="M6002" weight="M6002=1.4347329773333334E-5" fromType="1"/>
				<link to="2_M_2" method="M6002" nav="M6002" weight="M6002=1.4347329773333334E-5" fromType="1"/>
				<link to="2_M_3" method="M6002" nav="M6002" weight="M6002=1.4347329773333334E-5" toType="1"/>
				<link to="2_M_4" method="M6002" nav="M6002" weight="M6002=1.4347329773333334E-5" fromType="1"/>
				<link to="2_M_5" method="M6002" nav="M6002" weight="M6002=1.4347329773333334E-5" toType="1"/>
				<group name="common" value="Model_2"/>
			</data>
		</VNodes>
		<VNodes x="1019" y="59" counter="9" w="0" h="0" linkDisplayed="true" linkLoaded="true" extend="false" size="10" ncc="125 125 125">
			<vlabel>Deoxyuridine_e0</vlabel>
			<data name="Deoxyuridine_e0" index="3946" type="1">
				<id name="COMETs_isExchg" value="true"/>
				<link to="1_R_1291" method="M6002" weight="M6002=0.0013191046796666667" toType="1"/>
				<link to="3_R_898" method="M6002" weight="M6002=20.0" toType="2" fromType="2"/>
				<link to="5_R_1574" method="M6002" weight="M6002=8.481762358666667E-4" fromType="1"/>
				<link to="6_R_1019" method="M6002" weight="M6002=1.9061211136444444E-5" fromType="1"/>
			</data>
		</VNodes>
		<VNodes x="1252" y="321" counter="2" w="0" h="0" linkLoaded="true" size="10" ncc="64 64 64">
			<vlabel>L-Rhamnose_e0</vlabel>
			<data name="L-Rhamnose_e0" index="16446" type="1">
				<id name="COMETs_isExchg" value="true"/>
				<link to="5_R_1456" method="M6002" weight="M6002=4.778422302E-4" toType="1"/>
			</data>
		</VNodes>
		<VNodes x="909" y="146" counter="4" w="0" h="0" labelOn="true" linkLoaded="true" size="10" ncc="125 125 125" lcc="125 125 125" labelSize="14" labelStyle="1" labelPos="1">
			<vlabel>Formate</vlabel>
			<data name="Formate_e0" index="3921" type="1">
				<id name="COMETs_isExchg" value="true"/>
				<link to="1_R_1266" method="M6002" weight="M6002=6.100414726444444E-4" toType="1"/>
				<link to="5_R_1543" method="M6002" weight="M6002=0.05731181115555556" fromType="1"/>
			</data>
		</VNodes>
		<VNodes x="142" y="596" counter="6" w="0" h="0" linkLoaded="true" size="10" ncc="64 64 64">
			<vlabel>(S)-Malate_e0</vlabel>
			<data name="(S)-Malate_e0" index="3884" type="1">
				<id name="COMETs_isExchg" value="true"/>
				<link to="1_R_1230" method="M6002" weight="M6002=4.0596195084444444E-5" toType="1"/>
				<link to="3_R_863" method="M6002" weight="M6002=1.0483073146E-4" toType="1"/>
				<link to="5_R_1488" method="M6002" weight="M6002=9.911898092222224E-6" toType="1"/>
			</data>
		</VNodes>
		<VNodes x="784" y="855" counter="-4" w="0" h="0" linkLoaded="true" size="10">
			<vlabel>L-Alanine_e0</vlabel>
			<data name="L-Alanine_e0" index="3907" type="1">
				<id name="COMETs_isExchg" value="true"/>
				<id name="COMETS_uninteresting" value="true"/>
				<link to="1_R_1252" method="M6002" weight="M6002=4.252922463333333E-5" toType="1"/>
				<link to="5_R_1523" method="M6002" weight="M6002=1.0381437965555555E-5" toType="1"/>
			</data>
		</VNodes>
		<VNodes x="757" y="362" counter="4" w="0" h="0" linkLoaded="true" size="10" ncc="255 0 0">
			<vlabel>Acetoacetate_e0</vlabel>
			<data name="Acetoacetate_e0" index="9172" type="1">
				<id name="COMETs_isExchg" value="true"/>
				<link to="3_R_867" method="M6002" weight="M6002=4.6917890368888886E-4" toType="1"/>
				<link to="5_R_1502" method="M6002" weight="M6002=4.665368377111112E-4" toType="1"/>
				<group name="common" value="19577"/>
			</data>
		</VNodes>
		<VNodes x="350" y="855" counter="-10" w="0" h="0" linkLoaded="true" size="10">
			<vlabel>Gly-Phe_e0</vlabel>
			<data name="Gly-Phe_e0" index="3964" type="1">
				<id name="COMETs_isExchg" value="true"/>
				<id name="COMETS_uninteresting" value="true"/>
				<link to="1_R_1309" method="M6002" weight="M6002=1.480265400222222E-5" toType="1"/>
				<link to="2_R_772" method="M6002" weight="M6002=3.6254928631111116E-6" toType="1"/>
				<link to="3_R_905" method="M6002" weight="M6002=2.5310413844444445E-5" toType="1"/>
				<link to="4_R_899" method="M6002" weight="M6002=7.66998154E-5" toType="1"/>
				<link to="5_R_1591" method="M6002" weight="M6002=3.201684899777778E-6" toType="1"/>
			</data>
		</VNodes>
		<VNodes x="518" y="86" counter="4" w="0" h="0" linkLoaded="true" size="10" ncc="64 64 64">
			<vlabel>Cytosine_e0</vlabel>
			<data name="Cytosine_e0" index="3934" type="1">
				<id name="COMETs_isExchg" value="true"/>
				<link to="1_R_1279" method="M6002" weight="M6002=1.1603533383777778E-4" toType="1"/>
				<link to="5_R_1558" method="M6002" weight="M6002=20.0" toType="2" fromType="2"/>
			</data>
		</VNodes>
		<VNodes x="285" y="191" counter="8" w="0" h="0" linkLoaded="true" size="10" ncc="64 64 64">
			<vlabel>Inosine_e0</vlabel>
			<data name="Inosine_e0" index="3854" type="1">
				<id name="COMETs_isExchg" value="true"/>
				<link to="1_R_1202" method="M6002" weight="M6002=4.7191660113333335E-5" toType="1"/>
				<link to="3_R_852" method="M6002" weight="M6002=5.364916340666667E-5" fromType="1"/>
				<link to="5_R_1458" method="M6002" weight="M6002=1.1513058384222222E-5" toType="1"/>
				<link to="6_R_986" method="M6002" weight="M6002=3.3469966180000004E-4" fromType="1"/>
			</data>
		</VNodes>
		<VNodes x="1203" y="464" counter="2" w="0" h="0" linkLoaded="true" size="10" ncc="64 64 64">
			<vlabel>L-Phenylalanine_e0</vlabel>
			<data name="L-Phenylalanine_e0" index="16452" type="1">
				<id name="COMETs_isExchg" value="true"/>
				<link to="5_R_1496" method="M6002" weight="M6002=1.5896873916888888E-4" toType="1"/>
			</data>
		</VNodes>
		<VNodes x="451" y="460" counter="8" w="0" h="0" labelOn="true" linkLoaded="true" size="10" ncc="125 125 125" lcc="125 125 125" labelSize="14" labelStyle="1" labelPos="1">
			<vlabel>(S)-Lactate</vlabel>
			<data name="(S)-Lactate_e0" index="3936" type="1">
				<id name="COMETs_isExchg" value="true"/>
				<link to="1_R_1281" method="M6002" weight="M6002=2.4600811115555555E-4" toType="1"/>
				<link to="2_R_762" method="M6002" weight="M6002=0.006524963313333334" fromType="1"/>
				<link to="3_R_896" method="M6002" weight="M6002=20.0" toType="2" fromType="2"/>
				<link to="5_R_1569" method="M6002" weight="M6002=5.861300942E-4" toType="1"/>
				<group name="common" value="19577"/>
			</data>
		</VNodes>
		<VNodes x="1166" y="181" counter="6" w="0" h="0" linkLoaded="true" size="10" ncc="64 64 64">
			<vlabel>D-Serine_e0</vlabel>
			<data name="D-Serine_e0" index="3867" type="1">
				<id name="COMETs_isExchg" value="true"/>
				<link to="1_R_1215" method="M6002" weight="M6002=20.0" toType="2" fromType="2"/>
				<link to="2_R_725" method="M6002" weight="M6002=20.0" toType="2" fromType="2"/>
				<link to="5_R_1474" method="M6002" weight="M6002=4.778422302E-4" toType="1"/>
			</data>
		</VNodes>
		<VNodes x="643" y="683" counter="0" w="0" h="0" linkLoaded="true" size="10" group="Model_2">
			<vlabel>1,2-dioctadecanoyl-sn-glycerol 3-phosphate_c0</vlabel>
			<data name="2_M_99" index="4091" type="1">
				<id name="layout_order" value="0"/>
				<link to="2_R_34" method="M6002" weight="M6002=20.0" toType="2" fromType="2"/>
				<link to="2_R_408" method="M6002" weight="M6002=2.7150257853333334E-6" toType="1"/>
				<link to="2_R_537" method="M6002" weight="M6002=20.0" fromType="2"/>
				<link to="2_R_628" method="M6002" weight="M6002=1.4865548371111111E-7" toType="1"/>
				<link to="2_R_645" method="M6002" weight="M6002=2.863681269111111E-6" fromType="1"/>
				<link to="2_R_691" method="M6002" weight="M6002=20.0" fromType="2"/>
				<group name="common" value="Model_2"/>
			</data>
		</VNodes>
		<VNodes x="643" y="683" counter="0" w="0" h="0" linkLoaded="true" size="10" group="Model_2">
			<vlabel>CDP-1,2-dioctadecanoylglycerol_c0</vlabel>
			<data name="2_M_98" index="4090" type="1">
				<id name="layout_order" value="0"/>
				<link to="2_R_34" method="M6002" weight="M6002=20.0" toType="2" fromType="2"/>
				<link to="2_R_282" method="M6002" weight="M6002=20.0" toType="2" fromType="2"/>
				<group name="common" value="Model_2"/>
			</data>
		</VNodes>
		<VNodes x="663" y="649" counter="0" w="0" h="0" linkLoaded="true" size="10" group="Model_2">
			<vlabel>(S)-1-Pyrroline-5-carboxylate_c0</vlabel>
			<data name="2_M_97" index="4089" type="1">
				<id name="layout_order" value="2"/>
				<link to="2_R_33" method="M6002" weight="M6002=0.2222222222222222" fromType="1"/>
				<link to="2_R_389" method="M6002" weight="M6002=0.2222222222222222" toType="1"/>
				<link to="2_R_566" method="M6002" weight="M6002=20.0" fromType="2"/>
				<group name="common" value="Model_2"/>
			</data>
		</VNodes>
		<VNodes x="663" y="650" counter="0" w="0" h="0" linkLoaded="true" size="10" group="Model_2">
			<vlabel>L-Proline_c0</vlabel>
			<data name="2_M_96" index="4088" type="1">
				<id name="layout_order" value="2"/>
				<link to="2_R_33" method="M6002" weight="M6002=0.2222222222222222" toType="1"/>
				<link to="2_R_389" method="M6002" weight="M6002=0.2222222222222222" fromType="1"/>
				<link to="2_R_437" method="M6002" weight="M6002=3.313532146E-6" fromType="1"/>
				<link to="2_R_709" method="M6002" weight="M6002=20.0" toType="1"/>
				<group name="common" value="Model_2"/>
			</data>
		</VNodes>
		<VNodes x="663" y="650" counter="0" w="0" h="0" linkLoaded="true" size="10" group="Model_2">
			<vlabel>D-Glycerate_c0</vlabel>
			<data name="2_M_95" index="4087" type="1">
				<id name="layout_order" value="2"/>
				<link to="2_R_32" method="M6002" weight="M6002=0.21886822392222222" fromType="1"/>
				<link to="2_R_197" method="M6002" weight="M6002=0.21886822392222222" toType="1"/>
				<link to="2_R_485" method="M6002" weight="M6002=20.0" toType="2" fromType="2"/>
				<group name="common" value="Model_2"/>
			</data>
		</VNodes>
		<VNodes x="666" y="660" counter="0" w="0" h="0" linkLoaded="true" size="10" group="Model_2">
			<vlabel>NAD+_c0</vlabel>
			<data name="2_M_94" index="4086" type="1">
				<id name="layout_order" value="10"/>
				<link to="2_R_32" method="M6002" weight="M6002=0.21886822392222222" fromType="1"/>
				<link to="2_R_33" method="M6002" weight="M6002=0.2222222222222222" toType="1"/>
				<link to="2_R_52" method="M6002" weight="M6002=0.2222222222222222" fromType="1"/>
				<link to="2_R_68" method="M6002" weight="M6002=3.6107409675555553E-7" fromType="1"/>
				<link to="2_R_99" method="M6002" weight="M6002=0.2222222222222222" toType="1"/>
				<link to="2_R_199" method="M6002" weight="M6002=20.0" toType="2" fromType="2"/>
				<link to="2_R_212" method="M6002" weight="M6002=0.2222222222222222" fromType="1"/>
				<link to="2_R_216" method="M6002" weight="M6002=6.449676158444444E-4" toType="1"/>
				<link to="2_R_219" method="M6002" weight="M6002=3.2675413775555557E-7" fromType="1"/>
				<link to="2_R_238" method="M6002" weight="M6002=20.0" toType="2" fromType="2"/>
				<link to="2_R_275" method="M6002" weight="M6002=0.006526536690222223" toType="1"/>
				<link to="2_R_287" method="M6002" weight="M6002=20.0" fromType="2"/>
				<link to="2_R_290" method="M6002" weight="M6002=20.0" toType="2"/>
				<link to="2_R_328" method="M6002" weight="M6002=20.0" fromType="2"/>
				<link to="2_R_335" method="M6002" weight="M6002=20.0" fromType="2"/>
				<link to="2_R_362" method="M6002" weight="M6002=0.2222222222222222" toType="1"/>
				<link to="2_R_365" method="M6002" weight="M6002=20.0" toType="2" fromType="2"/>
				<link to="2_R_377" method="M6002" weight="M6002=1.7222371216000001E-6" toType="1"/>
				<link to="2_R_381" method="M6002" weight="M6002=0.2222222222222222" fromType="1"/>
				<link to="2_R_424" method="M6002" weight="M6002=0.21170897059777777" toType="1"/>
				<link to="2_R_473" method="M6002" weight="M6002=20.0" toType="2"/>
				<link to="2_R_513" method="M6002" weight="M6002=5.244511656222221E-7" toType="1"/>
				<link to="2_R_578" method="M6002" weight="M6002=3.267541377777778E-7" fromType="1"/>
				<link to="2_R_585" method="M6002" weight="M6002=1.6337706889111112E-7" toType="1"/>
				<link to="2_R_590" method="M6002" weight="M6002=1.7109135344444443E-6" fromType="1"/>
				<link to="2_R_605" method="M6002" weight="M6002=1.7109135344444443E-6" toType="1"/>
				<link to="2_R_613" method="M6002" weight="M6002=1.7109135344444443E-6" fromType="1"/>
				<link to="2_R_621" method="M6002" weight="M6002=1.7109135344444443E-6" fromType="1"/>
				<link to="2_R_627" method="M6002" weight="M6002=1.7109135344444443E-6" fromType="1"/>
				<link to="2_R_634" method="M6002" weight="M6002=4.0844267222222224E-8" toType="1"/>
				<link to="2_R_651" method="M6002" weight="M6002=1.6337706889111112E-7" fromType="1"/>
				<link to="2_R_666" method="M6002" weight="M6002=8.168853444444445E-8" fromType="1"/>
				<link to="2_R_667" method="M6002" weight="M6002=8.168853444444445E-8" toType="1"/>
				<link to="2_R_669" method="M6002" weight="M6002=1.7109135344444443E-6" fromType="1"/>
				<link to="2_R_670" method="M6002" weight="M6002=1.7109135344444443E-6" fromType="1"/>
				<link to="2_R_676" method="M6002" weight="M6002=1.7109135344444443E-6" fromType="1"/>
				<link to="2_R_681" method="M6002" weight="M6002=1.7109135344444443E-6" fromType="1"/>
				<link to="2_R_695" method="M6002" weight="M6002=1.7109135344444443E-6" toType="1"/>
				<link to="2_R_702" method="M6002" weight="M6002=1.7109135344444443E-6" fromType="1"/>
				<link to="2_R_703" method="M6002" weight="M6002=1.7109135344444443E-6" fromType="1"/>
				<link to="2_R_709" method="M6002" weight="M6002=20.0" toType="1"/>
				<group name="common" value="Model_2"/>
			</data>
		</VNodes>
		<VNodes x="666" y="661" counter="0" w="0" h="0" linkLoaded="true" size="10" group="Model_2">
			<vlabel>NADH_c0</vlabel>
			<data name="2_M_93" index="4085" type="1">
				<id name="layout_order" value="10"/>
				<link to="2_R_32" method="M6002" weight="M6002=0.21886822392222222" toType="1"/>
				<link to="2_R_33" method="M6002" weight="M6002=0.2222222222222222" fromType="1"/>
				<link to="2_R_52" method="M6002" weight="M6002=0.2222222222222222" toType="1"/>
				<link to="2_R_99" method="M6002" weight="M6002=0.2222222222222222" fromType="1"/>
				<link to="2_R_199" method="M6002" weight="M6002=20.0" toType="2" fromType="2"/>
				<link to="2_R_212" method="M6002" weight="M6002=0.2222222222222222" toType="1"/>
				<link to="2_R_216" method="M6002" weight="M6002=6.449676158444444E-4" fromType="1"/>
				<link to="2_R_238" method="M6002" weight="M6002=20.0" toType="2" fromType="2"/>
				<link to="2_R_275" method="M6002" weight="M6002=0.006526536690222223" fromType="1"/>
				<link to="2_R_287" method="M6002" weight="M6002=20.0" toType="2"/>
				<link to="2_R_290" method="M6002" weight="M6002=20.0" fromType="2"/>
				<link to="2_R_328" method="M6002" weight="M6002=20.0" toType="2"/>
				<link to="2_R_335" method="M6002" weight="M6002=20.0" toType="2"/>
				<link to="2_R_362" method="M6002" weight="M6002=0.2222222222222222" fromType="1"/>
				<link to="2_R_365" method="M6002" weight="M6002=20.0" toType="2" fromType="2"/>
				<link to="2_R_377" method="M6002" weight="M6002=1.7222371216000001E-6" fromType="1"/>
				<link to="2_R_381" method="M6002" weight="M6002=0.2222222222222222" toType="1"/>
				<link to="2_R_424" method="M6002" weight="M6002=0.21170897059777777" fromType="1"/>
				<link to="2_R_473" method="M6002" weight="M6002=20.0" fromType="2"/>
				<link to="2_R_578" method="M6002" weight="M6002=3.267541377777778E-7" toType="1"/>
				<link to="2_R_585" method="M6002" weight="M6002=1.6337706889111112E-7" fromType="1"/>
				<link to="2_R_590" method="M6002" weight="M6002=1.7109135344444443E-6" toType="1"/>
				<link to="2_R_605" method="M6002" weight="M6002=1.7109135344444443E-6" fromType="1"/>
				<link to="2_R_613" method="M6002" weight="M6002=1.7109135344444443E-6" toType="1"/>
				<link to="2_R_621" method="M6002" weight="M6002=1.7109135344444443E-6" toType="1"/>
				<link to="2_R_627" method="M6002" weight="M6002=1.7109135344444443E-6" toType="1"/>
				<link to="2_R_634" method="M6002" weight="M6002=4.0844267222222224E-8" fromType="1"/>
				<link to="2_R_651" method="M6002" weight="M6002=1.6337706889111112E-7" toType="1"/>
				<link to="2_R_666" method="M6002" weight="M6002=8.168853444444445E-8" toType="1"/>
				<link to="2_R_667" method="M6002" weight="M6002=8.168853444444445E-8" fromType="1"/>
				<link to="2_R_669" method="M6002" weight="M6002=1.7109135344444443E-6" toType="1"/>
				<link to="2_R_670" method="M6002" weight="M6002=1.7109135344444443E-6" toType="1"/>
				<link to="2_R_676" method="M6002" weight="M6002=1.7109135344444443E-6" toType="1"/>
				<link to="2_R_681" method="M6002" weight="M6002=1.7109135344444443E-6" toType="1"/>
				<link to="2_R_695" method="M6002" weight="M6002=1.7109135344444443E-6" fromType="1"/>
				<link to="2_R_702" method="M6002" weight="M6002=1.7109135344444443E-6" toType="1"/>
				<link to="2_R_703" method="M6002" weight="M6002=1.7109135344444443E-6" toType="1"/>
				<group name="common" value="Model_2"/>
			</data>
		</VNodes>
		<VNodes x="663" y="650" counter="0" w="0" h="0" linkLoaded="true" size="10" group="Model_2">
			<vlabel>Hydroxypyruvate_c0</vlabel>
			<data name="2_M_92" index="4084" type="1">
				<id name="layout_order" value="2"/>
				<link to="2_R_32" method="M6002" weight="M6002=0.21886822392222222" toType="1"/>
				<link to="2_R_197" method="M6002" weight="M6002=0.21886822392222222" fromType="1"/>
				<group name="common" value="Model_2"/>
			</data>
		</VNodes>
		<VNodes x="642" y="683" counter="0" w="0" h="0" linkLoaded="true" size="10" group="Model_2">
			<vlabel>Diisoheptadecanoylphosphatidylglycerophosphate_c0</vlabel>
			<data name="2_M_91" index="4083" type="1">
				<id name="layout_order" value="0"/>
				<link to="2_R_31" method="M6002" weight="M6002=5.301009626222223E-7" fromType="1"/>
				<link to="2_R_581" method="M6002" weight="M6002=5.301009626222223E-7" toType="1"/>
				<group name="common" value="Model_2"/>
			</data>
		</VNodes>
		<VNodes x="663" y="650" counter="0" w="0" h="0" linkLoaded="true" size="10" group="Model_2">
			<vlabel>sn-Glycerol 3-phosphate_c0</vlabel>
			<data name="2_M_90" index="4082" type="1">
				<id name="layout_order" value="2"/>
				<link to="2_R_31" method="M6002" weight="M6002=5.301009626222223E-7" toType="1"/>
				<link to="2_R_60" method="M6002" weight="M6002=1.767003208777778E-7" toType="1"/>
				<link to="2_R_83" method="M6002" weight="M6002=8.478477311333333E-6" fromType="1"/>
				<link to="2_R_86" method="M6002" weight="M6002=8.554567672222221E-7" toType="1"/>
				<link to="2_R_106" method="M6002" weight="M6002=20.0" toType="2"/>
				<link to="2_R_118" method="M6002" weight="M6002=20.0" toType="2"/>
				<link to="2_R_121" method="M6002" weight="M6002=20.0" toType="2" fromType="2"/>
				<link to="2_R_144" method="M6002" weight="M6002=20.0" toType="2"/>
				<link to="2_R_151" method="M6002" weight="M6002=1.4865548371111111E-7" toType="1"/>
				<link to="2_R_153" method="M6002" weight="M6002=5.301009626222223E-7" toType="1"/>
				<link to="2_R_165" method="M6002" weight="M6002=20.0" toType="2" fromType="2"/>
				<link to="2_R_175" method="M6002" weight="M6002=20.0" toType="2" fromType="2"/>
				<link to="2_R_204" method="M6002" weight="M6002=8.554567672222221E-7" toType="1"/>
				<link to="2_R_206" method="M6002" weight="M6002=0.2222222222222222" fromType="1"/>
				<link to="2_R_241" method="M6002" weight="M6002=20.0" toType="2" fromType="2"/>
				<link to="2_R_245" method="M6002" weight="M6002=20.0" toType="2"/>
				<link to="2_R_249" method="M6002" weight="M6002=20.0" fromType="2"/>
				<link to="2_R_261" method="M6002" weight="M6002=20.0" toType="2"/>
				<link to="2_R_282" method="M6002" weight="M6002=20.0" toType="2" fromType="2"/>
				<link to="2_R_284" method="M6002" weight="M6002=20.0" toType="2"/>
				<link to="2_R_310" method="M6002" weight="M6002=1.0868413244E-5" fromType="1"/>
				<link to="2_R_321" method="M6002" weight="M6002=20.0" toType="2" fromType="2"/>
				<link to="2_R_322" method="M6002" weight="M6002=20.0" toType="2"/>
				<link to="2_R_323" method="M6002" weight="M6002=1.5720318328444444E-5" toType="1"/>
				<link to="2_R_333" method="M6002" weight="M6002=20.0" toType="2" fromType="2"/>
				<link to="2_R_337" method="M6002" weight="M6002=20.0" toType="2" fromType="2"/>
				<link to="2_R_355" method="M6002" weight="M6002=20.0" toType="2"/>
				<link to="2_R_362" method="M6002" weight="M6002=0.2222222222222222" toType="1"/>
				<link to="2_R_400" method="M6002" weight="M6002=20.0" toType="2"/>
				<link to="2_R_401" method="M6002" weight="M6002=20.0" toType="2"/>
				<link to="2_R_406" method="M6002" weight="M6002=20.0" toType="2" fromType="2"/>
				<link to="2_R_417" method="M6002" weight="M6002=20.0" toType="2"/>
				<link to="2_R_440" method="M6002" weight="M6002=20.0" toType="2"/>
				<link to="2_R_456" method="M6002" weight="M6002=20.0" toType="2" fromType="2"/>
				<link to="2_R_486" method="M6002" weight="M6002=20.0" toType="2"/>
				<link to="2_R_496" method="M6002" weight="M6002=20.0" toType="2" fromType="2"/>
				<link to="2_R_510" method="M6002" weight="M6002=5.301009626222223E-7" toType="1"/>
				<link to="2_R_643" method="M6002" weight="M6002=20.0" toType="2"/>
				<group name="common" value="Model_2"/>
			</data>
		</VNodes>
		<VNodes x="640" y="683" counter="0" w="0" h="0" linkLoaded="true" size="10" group="Model_2">
			<vlabel>CDP-1,2-diisoheptadecanoylglycerol_c0</vlabel>
			<data name="2_M_89" index="4081" type="1">
				<id name="layout_order" value="0"/>
				<link to="2_R_31" method="M6002" weight="M6002=5.301009626222223E-7" toType="1"/>
				<link to="2_R_551" method="M6002" weight="M6002=7.068012835111112E-7" fromType="1"/>
				<link to="2_R_687" method="M6002" weight="M6002=1.767003208777778E-7" toType="1"/>
				<group name="common" value="Model_2"/>
			</data>
		</VNodes>
		<VNodes x="663" y="651" counter="0" w="0" h="0" linkLoaded="true" size="10" group="Model_2">
			<vlabel>CTP_c0</vlabel>
			<data name="2_M_88" index="4080" type="1">
				<id name="layout_order" value="2"/>
				<link to="2_R_30" method="M6002" weight="M6002=20.0" toType="2" fromType="2"/>
				<link to="2_R_34" method="M6002" weight="M6002=20.0" toType="2" fromType="2"/>
				<link to="2_R_137" method="M6002" weight="M6002=7.068012835111112E-7" toType="1"/>
				<link to="2_R_138" method="M6002" weight="M6002=1.7133920895555555E-5" fromType="1"/>
				<link to="2_R_152" method="M6002" weight="M6002=20.0" toType="2" fromType="2"/>
				<link to="2_R_188" method="M6002" weight="M6002=20.0" toType="2" fromType="2"/>
				<link to="2_R_190" method="M6002" weight="M6002=20.0" toType="2" fromType="2"/>
				<link to="2_R_194" method="M6002" weight="M6002=0.0015067102050666666" toType="1"/>
				<link to="2_R_247" method="M6002" weight="M6002=20.0" toType="2" fromType="2"/>
				<link to="2_R_312" method="M6002" weight="M6002=20.0" toType="2" fromType="2"/>
				<link to="2_R_323" method="M6002" weight="M6002=1.5720318328444444E-5" toType="1"/>
				<link to="2_R_354" method="M6002" weight="M6002=20.0" toType="2" fromType="2"/>
				<link to="2_R_368" method="M6002" weight="M6002=1.9199599328666668E-7" toType="1"/>
				<link to="2_R_446" method="M6002" weight="M6002=20.0" toType="2" fromType="2"/>
				<link to="2_R_495" method="M6002" weight="M6002=20.0" toType="2" fromType="2"/>
				<link to="2_R_498" method="M6002" weight="M6002=0.0015074397682444444" fromType="1"/>
				<link to="2_R_499" method="M6002" weight="M6002=20.0" toType="2" fromType="2"/>
				<link to="2_R_551" method="M6002" weight="M6002=7.068012835111112E-7" toType="1"/>
				<link to="2_R_709" method="M6002" weight="M6002=20.0" toType="1"/>
				<group name="common" value="Model_2"/>
			</data>
		</VNodes>
		<VNodes x="640" y="683" counter="0" w="0" h="0" linkLoaded="true" size="10" group="Model_2">
			<vlabel>CDP-1,2-diisohexadecanoylglycerol_c0</vlabel>
			<data name="2_M_87" index="4079" type="1">
				<id name="layout_order" value="0"/>
				<link to="2_R_30" method="M6002" weight="M6002=20.0" toType="2" fromType="2"/>
				<link to="2_R_321" method="M6002" weight="M6002=20.0" toType="2" fromType="2"/>
				<group name="common" value="Model_2"/>
			</data>
		</VNodes>
		<VNodes x="640" y="683" counter="0" w="0" h="0" linkLoaded="true" size="10" group="Model_2">
			<vlabel>1,2-diisohexadecanoyl-sn-glycerol 3-phosphate_c0</vlabel>
			<data name="2_M_86" index="4078" type="1">
				<id name="layout_order" value="0"/>
				<link to="2_R_30" method="M6002" weight="M6002=20.0" toType="2" fromType="2"/>
				<link to="2_R_79" method="M6002" weight="M6002=20.0" fromType="2"/>
				<group name="common" value="Model_2"/>
			</data>
		</VNodes>
		<VNodes x="663" y="651" counter="0" w="0" h="0" linkLoaded="true" size="10" group="Model_2">
			<vlabel>2-Phospho-D-glycerate_c0</vlabel>
			<data name="2_M_85" index="4077" type="1">
				<id name="layout_order" value="2"/>
				<link to="2_R_29" method="M6002" weight="M6002=0.006526536690222223" toType="1"/>
				<link to="2_R_425" method="M6002" weight="M6002=0.006526536690222223" fromType="1"/>
				<group name="common" value="Model_2"/>
			</data>
		</VNodes>
		<VNodes x="666" y="659" counter="0" w="0" h="0" linkLoaded="true" size="10" group="Model_2">
			<vlabel>Phosphoenolpyruvate_c0</vlabel>
			<data name="2_M_84" index="4076" type="1">
				<id name="layout_order" value="6"/>
				<link to="2_R_29" method="M6002" weight="M6002=0.006526536690222223" fromType="1"/>
				<link to="2_R_40" method="M6002" weight="M6002=5.243417053555555E-4" toType="1"/>
				<link to="2_R_66" method="M6002" weight="M6002=20.0" toType="2" fromType="2"/>
				<link to="2_R_128" method="M6002" weight="M6002=3.716387092666666E-8" toType="1"/>
				<link to="2_R_142" method="M6002" weight="M6002=0.0016847416074444446" toType="1"/>
				<link to="2_R_146" method="M6002" weight="M6002=2.8320399497777778E-5" toType="1"/>
				<link to="2_R_166" method="M6002" weight="M6002=20.0" toType="2" fromType="2"/>
				<link to="2_R_180" method="M6002" weight="M6002=3.4395044244444443E-6" fromType="1"/>
				<link to="2_R_225" method="M6002" weight="M6002=20.0" toType="2" fromType="2"/>
				<link to="2_R_256" method="M6002" weight="M6002=20.0" toType="2" fromType="2"/>
				<link to="2_R_274" method="M6002" weight="M6002=20.0" toType="2" fromType="2"/>
				<link to="2_R_342" method="M6002" weight="M6002=0.0014991265529333334" toType="1"/>
				<link to="2_R_432" method="M6002" weight="M6002=7.567686814444445E-6" toType="1"/>
				<link to="2_R_450" method="M6002" weight="M6002=0.003301704306666667" toType="1"/>
				<link to="2_R_490" method="M6002" weight="M6002=5.243417053555555E-4" fromType="1"/>
				<link to="2_R_497" method="M6002" weight="M6002=8.478477311333333E-6" toType="1"/>
				<link to="2_R_500" method="M6002" weight="M6002=20.0" toType="2" fromType="2"/>
				<link to="2_R_514" method="M6002" weight="M6002=20.0" fromType="2"/>
				<link to="2_R_522" method="M6002" weight="M6002=20.0" toType="2" fromType="2"/>
				<link to="2_R_550" method="M6002" weight="M6002=20.0" toType="2" fromType="2"/>
				<group name="common" value="Model_2"/>
			</data>
		</VNodes>
		<VNodes x="640" y="683" counter="0" w="0" h="0" linkLoaded="true" size="10" group="Model_2">
			<vlabel>10-methyl-3-oxo-dodecanoyl-ACP_c0</vlabel>
			<data name="2_M_83" index="4075" type="1">
				<id name="layout_order" value="0"/>
				<link to="2_R_28" method="M6002" weight="M6002=1.7109135344444443E-6" toType="1"/>
				<link to="2_R_675" method="M6002" weight="M6002=1.7109135344444443E-6" fromType="1"/>
				<group name="common" value="Model_2"/>
			</data>
		</VNodes>
		<VNodes x="640" y="683" counter="0" w="0" h="0" linkLoaded="true" size="10" group="Model_2">
			<vlabel>10-methyl-3-hydroxy-dodecanoyl-ACP_c0</vlabel>
			<data name="2_M_82" index="4074" type="1">
				<id name="layout_order" value="0"/>
				<link to="2_R_28" method="M6002" weight="M6002=1.7109135344444443E-6" fromType="1"/>
				<link to="2_R_660" method="M6002" weight="M6002=1.7109135344444443E-6" toType="1"/>
				<group name="common" value="Model_2"/>
			</data>
		</VNodes>
		<VNodes x="640" y="683" counter="0" w="0" h="0" linkLoaded="true" size="10" group="Model_2">
			<vlabel>1-Deoxy-D-xylulose 5-phosphate_c0</vlabel>
			<data name="2_M_81" index="4073" type="1">
				<id name="layout_order" value="0"/>
				<link to="2_R_27" method="M6002" weight="M6002=20.0" fromType="2"/>
				<link to="2_R_74" method="M6002" weight="M6002=20.0" toType="2"/>
				<group name="common" value="Model_2"/>
			</data>
		</VNodes>
		<VNodes x="666" y="661" counter="0" w="0" h="0" linkLoaded="true" size="10" group="Model_2">
			<vlabel>Pyruvate_c0</vlabel>
			<data name="2_M_80" index="4072" type="1">
				<id name="layout_order" value="10"/>
				<link to="2_R_27" method="M6002" weight="M6002=20.0" toType="2"/>
				<link to="2_R_40" method="M6002" weight="M6002=5.243417053555555E-4" fromType="1"/>
				<link to="2_R_66" method="M6002" weight="M6002=20.0" toType="2" fromType="2"/>
				<link to="2_R_142" method="M6002" weight="M6002=0.0016847416074444446" fromType="1"/>
				<link to="2_R_146" method="M6002" weight="M6002=2.8320399497777778E-5" fromType="1"/>
				<link to="2_R_166" method="M6002" weight="M6002=20.0" toType="2" fromType="2"/>
				<link to="2_R_212" method="M6002" weight="M6002=0.2222222222222222" toType="1"/>
				<link to="2_R_215" method="M6002" weight="M6002=0.21170897059777777" toType="1"/>
				<link to="2_R_225" method="M6002" weight="M6002=20.0" toType="2" fromType="2"/>
				<link to="2_R_256" method="M6002" weight="M6002=20.0" toType="2" fromType="2"/>
				<link to="2_R_274" method="M6002" weight="M6002=20.0" toType="2" fromType="2"/>
				<link to="2_R_296" method="M6002" weight="M6002=20.0" fromType="2"/>
				<link to="2_R_298" method="M6002" weight="M6002=0.003988288310444444" fromType="1"/>
				<link to="2_R_326" method="M6002" weight="M6002=20.0" toType="2"/>
				<link to="2_R_334" method="M6002" weight="M6002=20.0" fromType="2"/>
				<link to="2_R_342" method="M6002" weight="M6002=0.0014991265529333334" fromType="1"/>
				<link to="2_R_363" method="M6002" weight="M6002=0.21170897059777777" fromType="1"/>
				<link to="2_R_377" method="M6002" weight="M6002=1.7222371216000001E-6" fromType="1"/>
				<link to="2_R_379" method="M6002" weight="M6002=6.697954424444445E-6" toType="1"/>
				<link to="2_R_405" method="M6002" weight="M6002=20.0" fromType="2"/>
				<link to="2_R_409" method="M6002" weight="M6002=20.0" fromType="2"/>
				<link to="2_R_424" method="M6002" weight="M6002=0.21170897059777777" fromType="1"/>
				<link to="2_R_432" method="M6002" weight="M6002=7.567686814444445E-6" fromType="1"/>
				<link to="2_R_450" method="M6002" weight="M6002=0.003301704306666667" fromType="1"/>
				<link to="2_R_490" method="M6002" weight="M6002=5.243417053555555E-4" toType="1"/>
				<link to="2_R_497" method="M6002" weight="M6002=8.478477311333333E-6" fromType="1"/>
				<link to="2_R_500" method="M6002" weight="M6002=20.0" toType="2" fromType="2"/>
				<link to="2_R_522" method="M6002" weight="M6002=20.0" toType="2" fromType="2"/>
				<link to="2_R_550" method="M6002" weight="M6002=20.0" toType="2" fromType="2"/>
				<group name="common" value="Model_2"/>
			</data>
		</VNodes>
		<VNodes x="666" y="659" counter="0" w="0" h="0" linkLoaded="true" size="10" group="Model_2">
			<vlabel>D-Glyceraldehyde 3-phosphate_c0</vlabel>
			<data name="2_M_79" index="4071" type="1">
				<id name="layout_order" value="5"/>
				<link to="2_R_27" method="M6002" weight="M6002=20.0" toType="2"/>
				<link to="2_R_56" method="M6002" weight="M6002=5.605844539777777E-4" fromType="1"/>
				<link to="2_R_80" method="M6002" weight="M6002=0.0027449571604444443" fromType="1"/>
				<link to="2_R_264" method="M6002" weight="M6002=5.605844539777777E-4" fromType="1"/>
				<link to="2_R_275" method="M6002" weight="M6002=0.006526536690222223" toType="1"/>
				<link to="2_R_350" method="M6002" weight="M6002=20.0" fromType="2"/>
				<link to="2_R_427" method="M6002" weight="M6002=20.0" toType="2" fromType="2"/>
				<link to="2_R_532" method="M6002" weight="M6002=0.0026605739986666666" fromType="1"/>
				<link to="2_R_641" method="M6002" weight="M6002=1.6337706889111112E-7" toType="1"/>
				<group name="common" value="Model_2"/>
			</data>
		</VNodes>
		<VNodes x="638" y="682" counter="0" w="0" h="0" linkLoaded="true" size="10" group="Model_2">
			<vlabel>UDP-N-acetyl-D-mannosamine_c0</vlabel>
			<data name="2_M_78" index="4070" type="1">
				<id name="layout_order" value="0"/>
				<link to="2_R_26" method="M6002" weight="M6002=1.1149163336000001E-7" toType="1"/>
				<link to="2_R_413" method="M6002" weight="M6002=1.1149163336000001E-7" fromType="1"/>
				<group name="common" value="Model_2"/>
			</data>
		</VNodes>
		<VNodes x="638" y="682" counter="0" w="0" h="0" linkLoaded="true" size="10" group="Model_2">
			<vlabel>N-Acetyl-beta-D-mannosaminyl-1,4-N-acetyl-D- glucosaminyldiphosphoundecaprenol_c0</vlabel>
			<data name="2_M_77" index="4069" type="1">
				<id name="layout_order" value="0"/>
				<link to="2_R_26" method="M6002" weight="M6002=1.1149163336000001E-7" fromType="1"/>
				<link to="2_R_184" method="M6002" weight="M6002=1.1149163336000001E-7" toType="1"/>
				<group name="common" value="Model_2"/>
			</data>
		</VNodes>
		<VNodes x="637" y="682" counter="0" w="0" h="0" linkLoaded="true" size="10" group="Model_2">
			<vlabel>N-Acetyl-D-glucosaminyldiphosphoundecaprenol_c0</vlabel>
			<data name="2_M_76" index="4068" type="1">
				<id name="layout_order" value="0"/>
				<link to="2_R_26" method="M6002" weight="M6002=1.1149163336000001E-7" toType="1"/>
				<link to="2_R_505" method="M6002" weight="M6002=1.1149163336000001E-7" fromType="1"/>
				<group name="common" value="Model_2"/>
			</data>
		</VNodes>
		<VNodes x="637" y="682" counter="0" w="0" h="0" linkLoaded="true" size="10" group="Model_2">
			<vlabel>Maltopentaose_c0</vlabel>
			<data name="2_M_75" index="4067" type="1">
				<id name="layout_order" value="0"/>
				<link to="2_R_25" method="M6002" weight="M6002=20.0" toType="2" fromType="2"/>
				<link to="2_R_145" method="M6002" weight="M6002=20.0" toType="2" fromType="2"/>
				<group name="common" value="Model_2"/>
			</data>
		</VNodes>
		<VNodes x="637" y="682" counter="0" w="0" h="0" linkLoaded="true" size="10" group="Model_2">
			<vlabel>Maltotetraose_c0</vlabel>
			<data name="2_M_74" index="4066" type="1">
				<id name="layout_order" value="0"/>
				<link to="2_R_25" method="M6002" weight="M6002=20.0" toType="2" fromType="2"/>
				<link to="2_R_459" method="M6002" weight="M6002=20.0" toType="2" fromType="2"/>
				<group name="common" value="Model_2"/>
			</data>
		</VNodes>
		<VNodes x="637" y="682" counter="0" w="0" h="0" linkLoaded="true" size="10" group="Model_2">
			<vlabel>Glycine_c0</vlabel>
			<data name="2_M_73" index="4065" type="1">
				<id name="layout_order" value="0"/>
				<link to="2_R_24" method="M6002" weight="M6002=1.474847972288889E-5" fromType="1"/>
				<link to="2_R_64" method="M6002" weight="M6002=1.3353389354666667E-6" fromType="1"/>
				<link to="2_R_123" method="M6002" weight="M6002=3.052160821111111E-6" fromType="1"/>
				<link to="2_R_176" method="M6002" weight="M6002=2.0461409807999997E-5" toType="1"/>
				<link to="2_R_177" method="M6002" weight="M6002=20.0" toType="2" fromType="2"/>
				<link to="2_R_202" method="M6002" weight="M6002=20.0" toType="2" fromType="2"/>
				<link to="2_R_237" method="M6002" weight="M6002=1.6337706889111112E-7" toType="1"/>
				<link to="2_R_242" method="M6002" weight="M6002=20.0" fromType="1"/>
				<link to="2_R_283" method="M6002" weight="M6002=3.6254928631111116E-6" fromType="1"/>
				<link to="2_R_332" method="M6002" weight="M6002=6.878282345333334E-7" fromType="1"/>
				<link to="2_R_336" method="M6002" weight="M6002=20.0" toType="2" fromType="2"/>
				<link to="2_R_402" method="M6002" weight="M6002=2.2849038042222222E-6" fromType="1"/>
				<link to="2_R_437" method="M6002" weight="M6002=3.313532146E-6" fromType="1"/>
				<link to="2_R_464" method="M6002" weight="M6002=20.0" toType="2" fromType="2"/>
				<link to="2_R_477" method="M6002" weight="M6002=20.0" toType="2"/>
				<link to="2_R_709" method="M6002" weight="M6002=20.0" toType="1"/>
				<group name="common" value="Model_2"/>
			</data>
		</VNodes>
		<VNodes x="637" y="682" counter="0" w="0" h="0" linkLoaded="true" size="10" group="Model_2">
			<vlabel>L-Aspartate_c0</vlabel>
			<data name="2_M_72" index="4064" type="1">
				<id name="layout_order" value="0"/>
				<link to="2_R_24" method="M6002" weight="M6002=1.474847972288889E-5" fromType="1"/>
				<link to="2_R_71" method="M6002" weight="M6002=20.0" toType="2"/>
				<link to="2_R_111" method="M6002" weight="M6002=3.2761273555555554E-6" toType="1"/>
				<link to="2_R_192" method="M6002" weight="M6002=20.0" toType="2"/>
				<link to="2_R_210" method="M6002" weight="M6002=20.0" fromType="1"/>
				<link to="2_R_232" method="M6002" weight="M6002=20.0" toType="2"/>
				<link to="2_R_404" method="M6002" weight="M6002=20.0" toType="2"/>
				<link to="2_R_412" method="M6002" weight="M6002=1.7222371216000001E-6" toType="1"/>
				<link to="2_R_418" method="M6002" weight="M6002=6.697954424444445E-6" toType="1"/>
				<link to="2_R_426" method="M6002" weight="M6002=20.0" fromType="1"/>
				<link to="2_R_709" method="M6002" weight="M6002=20.0" toType="1"/>
				<group name="common" value="Model_2"/>
			</data>
		</VNodes>
		<VNodes x="637" y="682" counter="0" w="0" h="0" linkLoaded="true" size="10" group="Model_2">
			<vlabel>N-glycyl-L-aspartic acid_c0</vlabel>
			<data name="2_M_71" index="4063" type="1">
				<id name="layout_order" value="0"/>
				<link to="2_R_24" method="M6002" weight="M6002=1.474847972288889E-5" toType="1"/>
				<link to="2_R_143" method="M6002" weight="M6002=1.474847972288889E-5" fromType="1"/>
				<group name="common" value="Model_2"/>
			</data>
		</VNodes>
		<VNodes x="637" y="682" counter="0" w="0" h="0" linkLoaded="true" size="10" group="Model_2">
			<vlabel>HCO3-_c0</vlabel>
			<data name="2_M_70" index="4062" type="1">
				<id name="layout_order" value="0"/>
				<link to="2_R_23" method="M6002" weight="M6002=20.0" toType="2"/>
				<link to="2_R_372" method="M6002" weight="M6002=20.0" toType="2"/>
				<group name="common" value="Model_2"/>
			</data>
		</VNodes>
		<VNodes x="635" y="681" counter="0" w="0" h="0" linkLoaded="true" size="10" group="Model_2">
			<vlabel>Aminoimidazole ribotide_c0</vlabel>
			<data name="2_M_69" index="4061" type="1">
				<id name="layout_order" value="0"/>
				<link to="2_R_23" method="M6002" weight="M6002=20.0" toType="2"/>
				<link to="2_R_44" method="M6002" weight="M6002=20.0" toType="2" fromType="2"/>
				<link to="2_R_383" method="M6002" weight="M6002=20.0" fromType="2"/>
				<group name="common" value="Model_2"/>
			</data>
		</VNodes>
		<VNodes x="634" y="681" counter="0" w="0" h="0" linkLoaded="true" size="10" group="Model_2">
			<vlabel>1-(5-Phospho-D-ribosyl)-5-amino-4-imidazolecarboxylate_c0</vlabel>
			<data name="2_M_68" index="4060" type="1">
				<id name="layout_order" value="0"/>
				<link to="2_R_23" method="M6002" weight="M6002=20.0" fromType="2"/>
				<link to="2_R_232" method="M6002" weight="M6002=20.0" toType="2"/>
				<link to="2_R_383" method="M6002" weight="M6002=20.0" toType="2"/>
				<group name="common" value="Model_2"/>
			</data>
		</VNodes>
		<VNodes x="634" y="681" counter="0" w="0" h="0" linkLoaded="true" size="10" group="Model_2">
			<vlabel>UDP-N-acetylmuramoyl-L-alanyl-D-glutamyl-6-carboxy-L-lysyl-D-alanyl- D-alanine_c0</vlabel>
			<data name="2_M_67" index="4059" type="1">
				<id name="layout_order" value="0"/>
				<link to="2_R_22" method="M6002" weight="M6002=3.716387092666666E-8" fromType="1"/>
				<link to="2_R_390" method="M6002" weight="M6002=3.716387092666666E-8" toType="1"/>
				<group name="common" value="Model_2"/>
			</data>
		</VNodes>
		<VNodes x="634" y="681" counter="0" w="0" h="0" linkLoaded="true" size="10" group="Model_2">
			<vlabel>Ala-Ala_c0</vlabel>
			<data name="2_M_66" index="4058" type="1">
				<id name="layout_order" value="0"/>
				<link to="2_R_22" method="M6002" weight="M6002=3.716387092666666E-8" toType="1"/>
				<link to="2_R_553" method="M6002" weight="M6002=3.716387092666666E-8" fromType="1"/>
				<group name="common" value="Model_2"/>
			</data>
		</VNodes>
		<VNodes x="634" y="681" counter="0" w="0" h="0" linkLoaded="true" size="10" group="Model_2">
			<vlabel>UDP-N-acetylmuramoyl-L-alanyl-D-gamma-glutamyl-meso-2,6- diaminopimelate_c0</vlabel>
			<data name="2_M_65" index="4057" type="1">
				<id name="layout_order" value="0"/>
				<link to="2_R_22" method="M6002" weight="M6002=3.716387092666666E-8" toType="1"/>
				<link to="2_R_708" method="M6002" weight="M6002=3.716387092666666E-8" fromType="1"/>
				<group name="common" value="Model_2"/>
			</data>
		</VNodes>
		<VNodes x="634" y="681" counter="0" w="0" h="0" linkLoaded="true" size="10" group="Model_2">
			<vlabel>10-methyl-3-hydroxy-undecanoyl-ACP_c0</vlabel>
			<data name="2_M_64" index="4056" type="1">
				<id name="layout_order" value="0"/>
				<link to="2_R_21" method="M6002" weight="M6002=20.0" toType="2" fromType="2"/>
				<group name="common" value="Model_2"/>
			</data>
		</VNodes>
		<VNodes x="634" y="681" counter="0" w="0" h="0" linkLoaded="true" size="10" group="Model_2">
			<vlabel>10-methyl-3-oxo-undecanoyl-ACP_c0</vlabel>
			<data name="2_M_63" index="4055" type="1">
				<id name="layout_order" value="0"/>
				<link to="2_R_21" method="M6002" weight="M6002=20.0" toType="2" fromType="2"/>
				<group name="common" value="Model_2"/>
			</data>
		</VNodes>
		<VNodes x="666" y="660" counter="0" w="0" h="0" linkLoaded="true" size="10" group="Model_2">
			<vlabel>NADPH_c0</vlabel>
			<data name="2_M_62" index="4054" type="1">
				<id name="layout_order" value="9"/>
				<link to="2_R_20" method="M6002" weight="M6002=0.2222222222222222" toType="1"/>
				<link to="2_R_21" method="M6002" weight="M6002=20.0" toType="2" fromType="2"/>
				<link to="2_R_28" method="M6002" weight="M6002=1.7109135344444443E-6" toType="1"/>
				<link to="2_R_42" method="M6002" weight="M6002=20.0" toType="2" fromType="2"/>
				<link to="2_R_54" method="M6002" weight="M6002=0.2222222222222222" fromType="1"/>
				<link to="2_R_62" method="M6002" weight="M6002=0.22054383563777777" toType="1"/>
				<link to="2_R_87" method="M6002" weight="M6002=1.7109135344444443E-6" toType="1"/>
				<link to="2_R_88" method="M6002" weight="M6002=20.0" toType="2" fromType="2"/>
				<link to="2_R_115" method="M6002" weight="M6002=20.0" toType="2" fromType="2"/>
				<link to="2_R_125" method="M6002" weight="M6002=1.7109135344444443E-6" toType="1"/>
				<link to="2_R_154" method="M6002" weight="M6002=1.7109135344444443E-6" toType="1"/>
				<link to="2_R_163" method="M6002" weight="M6002=0.2222222222222222" fromType="1"/>
				<link to="2_R_178" method="M6002" weight="M6002=20.0" toType="2" fromType="2"/>
				<link to="2_R_189" method="M6002" weight="M6002=20.0" toType="2" fromType="2"/>
				<link to="2_R_196" method="M6002" weight="M6002=1.7109135344444443E-6" toType="1"/>
				<link to="2_R_197" method="M6002" weight="M6002=0.21886822392222222" fromType="1"/>
				<link to="2_R_206" method="M6002" weight="M6002=0.2222222222222222" toType="1"/>
				<link to="2_R_207" method="M6002" weight="M6002=20.0" toType="2" fromType="2"/>
				<link to="2_R_218" method="M6002" weight="M6002=1.7109135344444443E-6" toType="1"/>
				<link to="2_R_234" method="M6002" weight="M6002=4.901312066666667E-7" toType="1"/>
				<link to="2_R_250" method="M6002" weight="M6002=20.0" toType="2" fromType="2"/>
				<link to="2_R_257" method="M6002" weight="M6002=20.0" toType="2" fromType="2"/>
				<link to="2_R_299" method="M6002" weight="M6002=20.0" toType="2" fromType="2"/>
				<link to="2_R_303" method="M6002" weight="M6002=1.7109135344444443E-6" toType="1"/>
				<link to="2_R_307" method="M6002" weight="M6002=20.0" toType="2"/>
				<link to="2_R_309" method="M6002" weight="M6002=20.0" toType="2" fromType="2"/>
				<link to="2_R_338" method="M6002" weight="M6002=1.6337706889111112E-7" fromType="1"/>
				<link to="2_R_339" method="M6002" weight="M6002=20.0" toType="2" fromType="2"/>
				<link to="2_R_340" method="M6002" weight="M6002=20.0" fromType="2"/>
				<link to="2_R_353" method="M6002" weight="M6002=20.0" toType="2"/>
				<link to="2_R_384" method="M6002" weight="M6002=20.0" toType="2" fromType="2"/>
				<link to="2_R_389" method="M6002" weight="M6002=0.2222222222222222" toType="1"/>
				<link to="2_R_394" method="M6002" weight="M6002=1.7109135344444443E-6" toType="1"/>
				<link to="2_R_403" method="M6002" weight="M6002=20.0" toType="2" fromType="2"/>
				<link to="2_R_449" method="M6002" weight="M6002=1.7109135344444443E-6" toType="1"/>
				<link to="2_R_461" method="M6002" weight="M6002=1.1061401800666667E-6" toType="1"/>
				<link to="2_R_472" method="M6002" weight="M6002=20.0" toType="2" fromType="2"/>
				<link to="2_R_480" method="M6002" weight="M6002=0.0016783865855111112" fromType="1"/>
				<link to="2_R_482" method="M6002" weight="M6002=1.7109135344444443E-6" toType="1"/>
				<link to="2_R_483" method="M6002" weight="M6002=0.2222222222222222" fromType="1"/>
				<link to="2_R_488" method="M6002" weight="M6002=6.697954424444445E-6" toType="1"/>
				<link to="2_R_493" method="M6002" weight="M6002=6.697954424444445E-6" toType="1"/>
				<link to="2_R_503" method="M6002" weight="M6002=8.512053034222222E-7" toType="1"/>
				<link to="2_R_519" method="M6002" weight="M6002=1.7109135344444443E-6" toType="1"/>
				<link to="2_R_535" method="M6002" weight="M6002=3.716387092666666E-8" toType="1"/>
				<link to="2_R_538" method="M6002" weight="M6002=1.7109135344444443E-6" toType="1"/>
				<link to="2_R_616" method="M6002" weight="M6002=4.085146538222223E-6" toType="1"/>
				<link to="2_R_629" method="M6002" weight="M6002=4.106192482488889E-5" fromType="1"/>
				<link to="2_R_636" method="M6002" weight="M6002=8.168853444444445E-8" fromType="1"/>
				<link to="2_R_684" method="M6002" weight="M6002=1.7109135344444443E-6" toType="1"/>
				<link to="2_R_704" method="M6002" weight="M6002=1.7109135344444443E-6" toType="1"/>
				<link to="2_R_705" method="M6002" weight="M6002=1.6337706889111112E-7" toType="1"/>
				<group name="common" value="Model_2"/>
			</data>
		</VNodes>
		<VNodes x="664" y="651" counter="0" w="0" h="0" linkLoaded="true" size="10" group="Model_2">
			<vlabel>L-Homoserine_c0</vlabel>
			<data name="2_M_61" index="4053" type="1">
				<id name="layout_order" value="2"/>
				<link to="2_R_20" method="M6002" weight="M6002=0.2222222222222222" fromType="1"/>
				<link to="2_R_99" method="M6002" weight="M6002=0.2222222222222222" toType="1"/>
				<link to="2_R_251" method="M6002" weight="M6002=20.0" toType="2"/>
				<link to="2_R_320" method="M6002" weight="M6002=20.0" toType="2" fromType="2"/>
				<group name="common" value="Model_2"/>
			</data>
		</VNodes>
		<VNodes x="664" y="651" counter="0" w="0" h="0" linkLoaded="true" size="10" group="Model_2">
			<vlabel>L-Aspartate 4-semialdehyde_c0</vlabel>
			<data name="2_M_60" index="4052" type="1">
				<id name="layout_order" value="2"/>
				<link to="2_R_20" method="M6002" weight="M6002=0.2222222222222222" toType="1"/>
				<link to="2_R_99" method="M6002" weight="M6002=0.2222222222222222" fromType="1"/>
				<link to="2_R_379" method="M6002" weight="M6002=6.697954424444445E-6" toType="1"/>
				<link to="2_R_488" method="M6002" weight="M6002=6.697954424444445E-6" fromType="1"/>
				<group name="common" value="Model_2"/>
			</data>
		</VNodes>
		<VNodes x="666" y="660" counter="0" w="0" h="0" linkLoaded="true" size="10" group="Model_2">
			<vlabel>NADP+_c0</vlabel>
			<data name="2_M_59" index="4051" type="1">
				<id name="layout_order" value="9"/>
				<link to="2_R_20" method="M6002" weight="M6002=0.2222222222222222" fromType="1"/>
				<link to="2_R_21" method="M6002" weight="M6002=20.0" toType="2" fromType="2"/>
				<link to="2_R_28" method="M6002" weight="M6002=1.7109135344444443E-6" fromType="1"/>
				<link to="2_R_42" method="M6002" weight="M6002=20.0" toType="2" fromType="2"/>
				<link to="2_R_54" method="M6002" weight="M6002=0.2222222222222222" toType="1"/>
				<link to="2_R_62" method="M6002" weight="M6002=0.22054383563777777" fromType="1"/>
				<link to="2_R_68" method="M6002" weight="M6002=3.6107409675555553E-7" toType="1"/>
				<link to="2_R_87" method="M6002" weight="M6002=1.7109135344444443E-6" fromType="1"/>
				<link to="2_R_88" method="M6002" weight="M6002=20.0" toType="2" fromType="2"/>
				<link to="2_R_115" method="M6002" weight="M6002=20.0" toType="2" fromType="2"/>
				<link to="2_R_125" method="M6002" weight="M6002=1.7109135344444443E-6" fromType="1"/>
				<link to="2_R_154" method="M6002" weight="M6002=1.7109135344444443E-6" fromType="1"/>
				<link to="2_R_163" method="M6002" weight="M6002=0.2222222222222222" toType="1"/>
				<link to="2_R_178" method="M6002" weight="M6002=20.0" toType="2" fromType="2"/>
				<link to="2_R_189" method="M6002" weight="M6002=20.0" toType="2" fromType="2"/>
				<link to="2_R_196" method="M6002" weight="M6002=1.7109135344444443E-6" fromType="1"/>
				<link to="2_R_197" method="M6002" weight="M6002=0.21886822392222222" toType="1"/>
				<link to="2_R_206" method="M6002" weight="M6002=0.2222222222222222" fromType="1"/>
				<link to="2_R_207" method="M6002" weight="M6002=20.0" toType="2" fromType="2"/>
				<link to="2_R_218" method="M6002" weight="M6002=1.7109135344444443E-6" fromType="1"/>
				<link to="2_R_234" method="M6002" weight="M6002=4.901312066666667E-7" fromType="1"/>
				<link to="2_R_250" method="M6002" weight="M6002=20.0" toType="2" fromType="2"/>
				<link to="2_R_257" method="M6002" weight="M6002=20.0" toType="2" fromType="2"/>
				<link to="2_R_299" method="M6002" weight="M6002=20.0" toType="2" fromType="2"/>
				<link to="2_R_303" method="M6002" weight="M6002=1.7109135344444443E-6" fromType="1"/>
				<link to="2_R_307" method="M6002" weight="M6002=20.0" fromType="2"/>
				<link to="2_R_309" method="M6002" weight="M6002=20.0" toType="2" fromType="2"/>
				<link to="2_R_338" method="M6002" weight="M6002=1.6337706889111112E-7" toType="1"/>
				<link to="2_R_339" method="M6002" weight="M6002=20.0" toType="2" fromType="2"/>
				<link to="2_R_340" method="M6002" weight="M6002=20.0" toType="2"/>
				<link to="2_R_353" method="M6002" weight="M6002=20.0" fromType="2"/>
				<link to="2_R_384" method="M6002" weight="M6002=20.0" toType="2" fromType="2"/>
				<link to="2_R_389" method="M6002" weight="M6002=0.2222222222222222" fromType="1"/>
				<link to="2_R_394" method="M6002" weight="M6002=1.7109135344444443E-6" fromType="1"/>
				<link to="2_R_403" method="M6002" weight="M6002=20.0" toType="2" fromType="2"/>
				<link to="2_R_449" method="M6002" weight="M6002=1.7109135344444443E-6" fromType="1"/>
				<link to="2_R_461" method="M6002" weight="M6002=1.1061401800666667E-6" fromType="1"/>
				<link to="2_R_472" method="M6002" weight="M6002=20.0" toType="2" fromType="2"/>
				<link to="2_R_480" method="M6002" weight="M6002=0.0016783865855111112" toType="1"/>
				<link to="2_R_482" method="M6002" weight="M6002=1.7109135344444443E-6" fromType="1"/>
				<link to="2_R_483" method="M6002" weight="M6002=0.2222222222222222" toType="1"/>
				<link to="2_R_488" method="M6002" weight="M6002=6.697954424444445E-6" fromType="1"/>
				<link to="2_R_493" method="M6002" weight="M6002=6.697954424444445E-6" fromType="1"/>
				<link to="2_R_503" method="M6002" weight="M6002=8.512053034222222E-7" fromType="1"/>
				<link to="2_R_513" method="M6002" weight="M6002=5.244511656222221E-7" fromType="1"/>
				<link to="2_R_519" method="M6002" weight="M6002=1.7109135344444443E-6" fromType="1"/>
				<link to="2_R_535" method="M6002" weight="M6002=3.716387092666666E-8" fromType="1"/>
				<link to="2_R_538" method="M6002" weight="M6002=1.7109135344444443E-6" fromType="1"/>
				<link to="2_R_616" method="M6002" weight="M6002=4.085146538222223E-6" fromType="1"/>
				<link to="2_R_629" method="M6002" weight="M6002=4.106192482488889E-5" toType="1"/>
				<link to="2_R_636" method="M6002" weight="M6002=8.168853444444445E-8" toType="1"/>
				<link to="2_R_684" method="M6002" weight="M6002=1.7109135344444443E-6" fromType="1"/>
				<link to="2_R_704" method="M6002" weight="M6002=1.7109135344444443E-6" fromType="1"/>
				<link to="2_R_705" method="M6002" weight="M6002=1.6337706889111112E-7" fromType="1"/>
				<link to="2_R_709" method="M6002" weight="M6002=20.0" toType="1"/>
				<group name="common" value="Model_2"/>
			</data>
		</VNodes>
		<VNodes x="634" y="681" counter="0" w="0" h="0" linkLoaded="true" size="10" group="Model_2">
			<vlabel>D-Fructose_c0</vlabel>
			<data name="2_M_58" index="4050" type="1">
				<id name="layout_order" value="0"/>
				<link to="2_R_19" method="M6002" weight="M6002=20.0" toType="2" fromType="2"/>
				<link to="2_R_386" method="M6002" weight="M6002=20.0" fromType="2"/>
				<group name="common" value="Model_2"/>
			</data>
		</VNodes>
		<VNodes x="634" y="681" counter="0" w="0" h="0" linkLoaded="true" size="10" group="Model_2">
			<vlabel>D-Glucose 1-phosphate_c0</vlabel>
			<data name="2_M_57" index="4049" type="1">
				<id name="layout_order" value="0"/>
				<link to="2_R_19" method="M6002" weight="M6002=20.0" toType="2" fromType="2"/>
				<link to="2_R_92" method="M6002" weight="M6002=6.355021928666667E-6" fromType="1"/>
				<link to="2_R_416" method="M6002" weight="M6002=4.4781518475555556E-5" fromType="1"/>
				<link to="2_R_431" method="M6002" weight="M6002=4.4781518475555556E-5" toType="1"/>
				<link to="2_R_467" method="M6002" weight="M6002=6.355021928666667E-6" toType="1"/>
				<group name="common" value="Model_2"/>
			</data>
		</VNodes>
		<VNodes x="633" y="681" counter="0" w="0" h="0" linkLoaded="true" size="10" group="Model_2">
			<vlabel>Sucrose_c0</vlabel>
			<data name="2_M_56" index="4048" type="1">
				<id name="layout_order" value="0"/>
				<link to="2_R_19" method="M6002" weight="M6002=20.0" toType="2" fromType="2"/>
				<link to="2_R_308" method="M6002" weight="M6002=20.0" fromType="2"/>
				<link to="2_R_386" method="M6002" weight="M6002=20.0" toType="2"/>
				<group name="common" value="Model_2"/>
			</data>
		</VNodes>
		<VNodes x="633" y="681" counter="0" w="0" h="0" linkLoaded="true" size="10" group="Model_2">
			<vlabel>UDP-glucose_c0</vlabel>
			<data name="2_M_55" index="4047" type="1">
				<id name="layout_order" value="0"/>
				<link to="2_R_18" method="M6002" weight="M6002=20.0" toType="2" fromType="2"/>
				<link to="2_R_37" method="M6002" weight="M6002=1.6723741916999998E-6" toType="1"/>
				<link to="2_R_104" method="M6002" weight="M6002=8.919329022399999E-7" toType="1"/>
				<link to="2_R_136" method="M6002" weight="M6002=20.0" toType="2" fromType="2"/>
				<link to="2_R_220" method="M6002" weight="M6002=20.0" toType="2" fromType="2"/>
				<link to="2_R_246" method="M6002" weight="M6002=20.0" toType="2" fromType="2"/>
				<link to="2_R_252" method="M6002" weight="M6002=20.0" toType="2" fromType="2"/>
				<link to="2_R_319" method="M6002" weight="M6002=20.0" toType="2" fromType="2"/>
				<link to="2_R_345" method="M6002" weight="M6002=8.919329022399999E-7" toType="1"/>
				<link to="2_R_451" method="M6002" weight="M6002=20.0" toType="2" fromType="2"/>
				<link to="2_R_467" method="M6002" weight="M6002=6.355021928666667E-6" fromType="1"/>
				<link to="2_R_516" method="M6002" weight="M6002=8.919329022399999E-7" toType="1"/>
				<link to="2_R_598" method="M6002" weight="M6002=1.4865548371111111E-7" toType="1"/>
				<link to="2_R_626" method="M6002" weight="M6002=1.4865548371111111E-7" toType="1"/>
				<link to="2_R_633" method="M6002" weight="M6002=1.4865548371111111E-7" toType="1"/>
				<link to="2_R_649" method="M6002" weight="M6002=1.4865548371111111E-7" toType="1"/>
				<link to="2_R_672" method="M6002" weight="M6002=1.4865548371111111E-7" toType="1"/>
				<link to="2_R_697" method="M6002" weight="M6002=1.4865548371111111E-7" toType="1"/>
				<link to="2_R_698" method="M6002" weight="M6002=1.1149161277999998E-6" toType="1"/>
				<group name="common" value="Model_2"/>
			</data>
		</VNodes>
		<VNodes x="633" y="680" counter="0" w="0" h="0" linkLoaded="true" size="10" group="Model_2">
			<vlabel>UDP_c0</vlabel>
			<data name="2_M_54" index="4046" type="1">
				<id name="layout_order" value="0"/>
				<link to="2_R_18" method="M6002" weight="M6002=20.0" toType="2" fromType="2"/>
				<link to="2_R_26" method="M6002" weight="M6002=1.1149163336000001E-7" fromType="1"/>
				<link to="2_R_37" method="M6002" weight="M6002=1.6723741916999998E-6" fromType="1"/>
				<link to="2_R_97" method="M6002" weight="M6002=20.0" toType="2" fromType="2"/>
				<link to="2_R_104" method="M6002" weight="M6002=8.919329022399999E-7" fromType="1"/>
				<link to="2_R_105" method="M6002" weight="M6002=8.919329022399999E-7" fromType="1"/>
				<link to="2_R_136" method="M6002" weight="M6002=20.0" toType="2" fromType="2"/>
				<link to="2_R_140" method="M6002" weight="M6002=20.0" toType="2" fromType="2"/>
				<link to="2_R_203" method="M6002" weight="M6002=20.0" toType="2" fromType="2"/>
				<link to="2_R_209" method="M6002" weight="M6002=8.919329022399999E-7" fromType="1"/>
				<link to="2_R_220" method="M6002" weight="M6002=20.0" toType="2" fromType="2"/>
				<link to="2_R_246" method="M6002" weight="M6002=20.0" toType="2" fromType="2"/>
				<link to="2_R_252" method="M6002" weight="M6002=20.0" toType="2" fromType="2"/>
				<link to="2_R_253" method="M6002" weight="M6002=3.716387092666666E-8" fromType="1"/>
				<link to="2_R_266" method="M6002" weight="M6002=20.0" fromType="2"/>
				<link to="2_R_319" method="M6002" weight="M6002=20.0" toType="2" fromType="2"/>
				<link to="2_R_345" method="M6002" weight="M6002=8.919329022399999E-7" fromType="1"/>
				<link to="2_R_358" method="M6002" weight="M6002=20.0" toType="2" fromType="2"/>
				<link to="2_R_376" method="M6002" weight="M6002=20.0" toType="2" fromType="2"/>
				<link to="2_R_410" method="M6002" weight="M6002=8.919329022399999E-7" fromType="1"/>
				<link to="2_R_433" method="M6002" weight="M6002=2.934997558222222E-6" fromType="1"/>
				<link to="2_R_463" method="M6002" weight="M6002=1.1753399601333333E-5" toType="1"/>
				<link to="2_R_468" method="M6002" weight="M6002=20.0" toType="2" fromType="2"/>
				<link to="2_R_481" method="M6002" weight="M6002=3.6107409675555553E-7" toType="1"/>
				<link to="2_R_516" method="M6002" weight="M6002=8.919329022399999E-7" fromType="1"/>
				<link to="2_R_545" method="M6002" weight="M6002=20.0" toType="2" fromType="2"/>
				<link to="2_R_598" method="M6002" weight="M6002=1.4865548371111111E-7" fromType="1"/>
				<link to="2_R_626" method="M6002" weight="M6002=1.4865548371111111E-7" fromType="1"/>
				<link to="2_R_633" method="M6002" weight="M6002=1.4865548371111111E-7" fromType="1"/>
				<link to="2_R_649" method="M6002" weight="M6002=1.4865548371111111E-7" fromType="1"/>
				<link to="2_R_672" method="M6002" weight="M6002=1.4865548371111111E-7" fromType="1"/>
				<link to="2_R_697" method="M6002" weight="M6002=1.4865548371111111E-7" fromType="1"/>
				<link to="2_R_698" method="M6002" weight="M6002=1.1149161277999998E-6" fromType="1"/>
				<group name="common" value="Model_2"/>
			</data>
		</VNodes>
		<VNodes x="633" y="680" counter="0" w="0" h="0" linkLoaded="true" size="10" group="Model_2">
			<vlabel>Isopentadecanoyllipoteichoic acid (n=24), linked, glucose substituted_c0</vlabel>
			<data name="2_M_53" index="4045" type="1">
				<id name="layout_order" value="0"/>
				<link to="2_R_18" method="M6002" weight="M6002=20.0" toType="2" fromType="2"/>
				<group name="common" value="Model_2"/>
			</data>
		</VNodes>
		<VNodes x="632" y="680" counter="0" w="0" h="0" linkLoaded="true" size="10" group="Model_2">
			<vlabel>L-methionine R-oxide_e0</vlabel>
			<data name="2_M_52" index="4044" type="1">
				<id name="layout_order" value="0"/>
				<link to="2_R_17" method="M6002" weight="M6002=20.0" toType="2"/>
				<link to="2_R_714" method="M6002" weight="M6002=20.0" toType="2" fromType="2"/>
				<group name="common" value="Model_2"/>
			</data>
		</VNodes>
		<VNodes x="632" y="680" counter="0" w="0" h="0" linkLoaded="true" size="10" group="Model_2">
			<vlabel>L-methionine R-oxide_c0</vlabel>
			<data name="2_M_51" index="4043" type="1">
				<id name="layout_order" value="0"/>
				<link to="2_R_17" method="M6002" weight="M6002=20.0" fromType="2"/>
				<group name="common" value="Model_2"/>
			</data>
		</VNodes>
		<VNodes x="632" y="680" counter="0" w="0" h="0" linkLoaded="true" size="10" group="Model_2">
			<vlabel>CDP-glycerol_c0</vlabel>
			<data name="2_M_50" index="4042" type="1">
				<id name="layout_order" value="0"/>
				<link to="2_R_16" method="M6002" weight="M6002=20.0" toType="2" fromType="2"/>
				<link to="2_R_69" method="M6002" weight="M6002=20.0" toType="2" fromType="2"/>
				<link to="2_R_76" method="M6002" weight="M6002=3.567731609066667E-6" toType="1"/>
				<link to="2_R_114" method="M6002" weight="M6002=20.0" toType="2" fromType="2"/>
				<link to="2_R_184" method="M6002" weight="M6002=5.017123501200001E-6" toType="1"/>
				<link to="2_R_323" method="M6002" weight="M6002=1.5720318328444444E-5" fromType="1"/>
				<link to="2_R_330" method="M6002" weight="M6002=3.567731609066667E-6" toType="1"/>
				<link to="2_R_387" method="M6002" weight="M6002=20.0" toType="2" fromType="2"/>
				<link to="2_R_439" method="M6002" weight="M6002=3.567731609066667E-6" toType="1"/>
				<link to="2_R_454" method="M6002" weight="M6002=20.0" toType="2" fromType="2"/>
				<link to="2_R_512" method="M6002" weight="M6002=20.0" toType="2" fromType="2"/>
				<group name="common" value="Model_2"/>
			</data>
		</VNodes>
		<VNodes x="632" y="680" counter="0" w="0" h="0" linkLoaded="true" size="10" group="Model_2">
			<vlabel>Diglucosyl-1,2 diisopentadecanoylglycerol_c0</vlabel>
			<data name="2_M_49" index="4041" type="1">
				<id name="layout_order" value="0"/>
				<link to="2_R_16" method="M6002" weight="M6002=20.0" toType="2" fromType="2"/>
				<group name="common" value="Model_2"/>
			</data>
		</VNodes>
		<VNodes x="632" y="680" counter="0" w="0" h="0" linkLoaded="true" size="10" group="Model_2">
			<vlabel>Isopentadecanoyllipoteichoic acid (n=24), linked, unsubstituted_c0</vlabel>
			<data name="2_M_48" index="4040" type="1">
				<id name="layout_order" value="0"/>
				<link to="2_R_16" method="M6002" weight="M6002=20.0" toType="2" fromType="2"/>
				<link to="2_R_18" method="M6002" weight="M6002=20.0" toType="2" fromType="2"/>
				<link to="2_R_285" method="M6002" weight="M6002=20.0" toType="2"/>
				<link to="2_R_545" method="M6002" weight="M6002=20.0" toType="2" fromType="2"/>
				<group name="common" value="Model_2"/>
			</data>
		</VNodes>
		<VNodes x="664" y="651" counter="0" w="0" h="0" linkLoaded="true" size="10" group="Model_2">
			<vlabel>GDP_c0</vlabel>
			<data name="2_M_47" index="4039" type="1">
				<id name="layout_order" value="2"/>
				<link to="2_R_15" method="M6002" weight="M6002=0.2222222222222222" toType="1"/>
				<link to="2_R_205" method="M6002" weight="M6002=1.5889807320222223E-6" fromType="1"/>
				<link to="2_R_346" method="M6002" weight="M6002=3.6107409675555553E-7" toType="1"/>
				<link to="2_R_411" method="M6002" weight="M6002=1.9199599328666668E-7" toType="1"/>
				<link to="2_R_412" method="M6002" weight="M6002=1.7222371216000001E-6" fromType="1"/>
				<link to="2_R_528" method="M6002" weight="M6002=0.2222193006977778" fromType="1"/>
				<link to="2_R_612" method="M6002" weight="M6002=1.6337706889111112E-7" fromType="1"/>
				<group name="common" value="Model_2"/>
			</data>
		</VNodes>
		<VNodes x="664" y="651" counter="0" w="0" h="0" linkLoaded="true" size="10" group="Model_2">
			<vlabel>CMP_c0</vlabel>
			<data name="2_M_46" index="4038" type="1">
				<id name="layout_order" value="2"/>
				<link to="2_R_15" method="M6002" weight="M6002=0.2222222222222222" toType="1"/>
				<link to="2_R_16" method="M6002" weight="M6002=20.0" toType="2" fromType="2"/>
				<link to="2_R_31" method="M6002" weight="M6002=5.301009626222223E-7" fromType="1"/>
				<link to="2_R_69" method="M6002" weight="M6002=20.0" toType="2" fromType="2"/>
				<link to="2_R_76" method="M6002" weight="M6002=3.567731609066667E-6" fromType="1"/>
				<link to="2_R_114" method="M6002" weight="M6002=20.0" toType="2" fromType="2"/>
				<link to="2_R_121" method="M6002" weight="M6002=20.0" toType="2" fromType="2"/>
				<link to="2_R_138" method="M6002" weight="M6002=1.7133920895555555E-5" toType="1"/>
				<link to="2_R_165" method="M6002" weight="M6002=20.0" toType="2" fromType="2"/>
				<link to="2_R_175" method="M6002" weight="M6002=20.0" toType="2" fromType="2"/>
				<link to="2_R_184" method="M6002" weight="M6002=5.017123501200001E-6" fromType="1"/>
				<link to="2_R_241" method="M6002" weight="M6002=20.0" toType="2" fromType="2"/>
				<link to="2_R_277" method="M6002" weight="M6002=20.0" toType="2" fromType="2"/>
				<link to="2_R_282" method="M6002" weight="M6002=20.0" toType="2" fromType="2"/>
				<link to="2_R_321" method="M6002" weight="M6002=20.0" toType="2" fromType="2"/>
				<link to="2_R_330" method="M6002" weight="M6002=3.567731609066667E-6" fromType="1"/>
				<link to="2_R_333" method="M6002" weight="M6002=20.0" toType="2" fromType="2"/>
				<link to="2_R_337" method="M6002" weight="M6002=20.0" toType="2" fromType="2"/>
				<link to="2_R_387" method="M6002" weight="M6002=20.0" toType="2" fromType="2"/>
				<link to="2_R_406" method="M6002" weight="M6002=20.0" toType="2" fromType="2"/>
				<link to="2_R_439" method="M6002" weight="M6002=3.567731609066667E-6" fromType="1"/>
				<link to="2_R_454" method="M6002" weight="M6002=20.0" toType="2" fromType="2"/>
				<link to="2_R_456" method="M6002" weight="M6002=20.0" toType="2" fromType="2"/>
				<link to="2_R_463" method="M6002" weight="M6002=1.1753399601333333E-5" toType="1"/>
				<link to="2_R_484" method="M6002" weight="M6002=0.2222222222222222" fromType="1"/>
				<link to="2_R_496" method="M6002" weight="M6002=20.0" toType="2" fromType="2"/>
				<link to="2_R_510" method="M6002" weight="M6002=5.301009626222223E-7" fromType="1"/>
				<link to="2_R_512" method="M6002" weight="M6002=20.0" toType="2" fromType="2"/>
				<link to="2_R_534" method="M6002" weight="M6002=1.1753399601333333E-5" fromType="1"/>
				<link to="2_R_580" method="M6002" weight="M6002=1.767003208777778E-7" fromType="1"/>
				<link to="2_R_687" method="M6002" weight="M6002=1.767003208777778E-7" fromType="1"/>
				<group name="common" value="Model_2"/>
			</data>
		</VNodes>
		<VNodes x="664" y="651" counter="0" w="0" h="0" linkLoaded="true" size="10" group="Model_2">
			<vlabel>GTP_c0</vlabel>
			<data name="2_M_45" index="4037" type="1">
				<id name="layout_order" value="2"/>
				<link to="2_R_15" method="M6002" weight="M6002=0.2222222222222222" fromType="1"/>
				<link to="2_R_147" method="M6002" weight="M6002=20.0" toType="2" fromType="2"/>
				<link to="2_R_295" method="M6002" weight="M6002=20.0" toType="2"/>
				<link to="2_R_412" method="M6002" weight="M6002=1.7222371216000001E-6" toType="1"/>
				<link to="2_R_528" method="M6002" weight="M6002=0.2222193006977778" toType="1"/>
				<link to="2_R_612" method="M6002" weight="M6002=1.6337706889111112E-7" toType="1"/>
				<link to="2_R_668" method="M6002" weight="M6002=1.6337706889111112E-7" toType="1"/>
				<link to="2_R_709" method="M6002" weight="M6002=20.0" toType="1"/>
				<group name="common" value="Model_2"/>
			</data>
		</VNodes>
		<VNodes x="664" y="652" counter="0" w="0" h="0" linkLoaded="true" size="10" group="Model_2">
			<vlabel>Cytidine_c0</vlabel>
			<data name="2_M_44" index="4036" type="1">
				<id name="layout_order" value="2"/>
				<link to="2_R_15" method="M6002" weight="M6002=0.2222222222222222" fromType="1"/>
				<link to="2_R_463" method="M6002" weight="M6002=1.1753399601333333E-5" fromType="1"/>
				<link to="2_R_484" method="M6002" weight="M6002=0.2222222222222222" toType="1"/>
				<link to="2_R_534" method="M6002" weight="M6002=1.1753399601333333E-5" toType="1"/>
				<group name="common" value="Model_2"/>
			</data>
		</VNodes>
		<VNodes x="632" y="679" counter="0" w="0" h="0" linkLoaded="true" size="10" group="Model_2">
			<vlabel>Gly-Cys_e0</vlabel>
			<data name="2_M_43" index="4035" type="1">
				<id name="layout_order" value="0"/>
				<link to="2_R_14" method="M6002" weight="M6002=1.3353389354666667E-6" toType="1"/>
				<link to="2_R_713" method="M6002" weight="M6002=1.3353389354666667E-6" fromType="1"/>
				<group name="common" value="Model_2"/>
			</data>
		</VNodes>
		<VNodes x="632" y="679" counter="0" w="0" h="0" linkLoaded="true" size="10" group="Model_2">
			<vlabel>Gly-Cys_c0</vlabel>
			<data name="2_M_42" index="4034" type="1">
				<id name="layout_order" value="0"/>
				<link to="2_R_14" method="M6002" weight="M6002=1.3353389354666667E-6" fromType="1"/>
				<link to="2_R_64" method="M6002" weight="M6002=1.3353389354666667E-6" toType="1"/>
				<group name="common" value="Model_2"/>
			</data>
		</VNodes>
		<VNodes x="632" y="679" counter="0" w="0" h="0" linkLoaded="true" size="10" group="Model_2">
			<vlabel>Menaquinol 8_c0</vlabel>
			<data name="2_M_41" index="4033" type="1">
				<id name="layout_order" value="0"/>
				<link to="2_R_13" method="M6002" weight="M6002=20.0" toType="2" fromType="2"/>
				<link to="2_R_47" method="M6002" weight="M6002=20.0" toType="2"/>
				<link to="2_R_335" method="M6002" weight="M6002=20.0" fromType="2"/>
				<link to="2_R_409" method="M6002" weight="M6002=20.0" fromType="2"/>
				<link to="2_R_548" method="M6002" weight="M6002=20.0" fromType="2"/>
				<group name="common" value="Model_2"/>
			</data>
		</VNodes>
		<VNodes x="631" y="679" counter="0" w="0" h="0" linkLoaded="true" size="10" group="Model_2">
			<vlabel>Fumarate_c0</vlabel>
			<data name="2_M_40" index="4032" type="1">
				<id name="layout_order" value="0"/>
				<link to="2_R_13" method="M6002" weight="M6002=20.0" toType="2" fromType="2"/>
				<link to="2_R_221" method="M6002" weight="M6002=20.0" toType="2" fromType="2"/>
				<link to="2_R_292" method="M6002" weight="M6002=1.7222371216000001E-6" fromType="1"/>
				<link to="2_R_347" method="M6002" weight="M6002=1.7222371216000001E-6" toType="1"/>
				<link to="2_R_470" method="M6002" weight="M6002=3.267541377777778E-7" toType="1"/>
				<link to="2_R_502" method="M6002" weight="M6002=3.267541377777778E-7" fromType="1"/>
				<link to="2_R_529" method="M6002" weight="M6002=20.0" toType="2"/>
				<group name="common" value="Model_2"/>
			</data>
		</VNodes>
		<VNodes x="631" y="679" counter="0" w="0" h="0" linkLoaded="true" size="10" group="Model_2">
			<vlabel>Menaquinone 8_c0</vlabel>
			<data name="2_M_39" index="4031" type="1">
				<id name="layout_order" value="0"/>
				<link to="2_R_13" method="M6002" weight="M6002=20.0" toType="2" fromType="2"/>
				<link to="2_R_47" method="M6002" weight="M6002=20.0" fromType="2"/>
				<link to="2_R_335" method="M6002" weight="M6002=20.0" toType="2"/>
				<link to="2_R_409" method="M6002" weight="M6002=20.0" toType="2"/>
				<link to="2_R_548" method="M6002" weight="M6002=20.0" toType="2"/>
				<link to="2_R_688" method="M6002" weight="M6002=1.6337706889111112E-7" fromType="1"/>
				<link to="2_R_709" method="M6002" weight="M6002=20.0" toType="1"/>
				<group name="common" value="Model_2"/>
			</data>
		</VNodes>
		<VNodes x="631" y="679" counter="0" w="0" h="0" linkLoaded="true" size="10" group="Model_2">
			<vlabel>Succinate_c0</vlabel>
			<data name="2_M_38" index="4030" type="1">
				<id name="layout_order" value="0"/>
				<link to="2_R_13" method="M6002" weight="M6002=20.0" toType="2" fromType="2"/>
				<link to="2_R_340" method="M6002" weight="M6002=20.0" fromType="2"/>
				<link to="2_R_470" method="M6002" weight="M6002=3.267541377777778E-7" fromType="1"/>
				<link to="2_R_473" method="M6002" weight="M6002=20.0" fromType="2"/>
				<link to="2_R_502" method="M6002" weight="M6002=3.267541377777778E-7" toType="1"/>
				<link to="2_R_529" method="M6002" weight="M6002=20.0" fromType="2"/>
				<group name="common" value="Model_2"/>
			</data>
		</VNodes>
		<VNodes x="631" y="679" counter="0" w="0" h="0" linkLoaded="true" size="10" group="Model_2">
			<vlabel>D-Galactose_c0</vlabel>
			<data name="2_M_37" index="4029" type="1">
				<id name="layout_order" value="0"/>
				<link to="2_R_12" method="M6002" weight="M6002=20.0" toType="2" fromType="2"/>
				<link to="2_R_173" method="M6002" weight="M6002=20.0" toType="2" fromType="2"/>
				<link to="2_R_308" method="M6002" weight="M6002=20.0" fromType="2"/>
				<link to="2_R_465" method="M6002" weight="M6002=20.0" fromType="2"/>
				<link to="2_R_474" method="M6002" weight="M6002=20.0" toType="2" fromType="2"/>
				<link to="2_R_479" method="M6002" weight="M6002=20.0" fromType="2"/>
				<group name="common" value="Model_2"/>
			</data>
		</VNodes>
		<VNodes x="631" y="679" counter="0" w="0" h="0" linkLoaded="true" size="10" group="Model_2">
			<vlabel>Lactose_c0</vlabel>
			<data name="2_M_36" index="4028" type="1">
				<id name="layout_order" value="0"/>
				<link to="2_R_12" method="M6002" weight="M6002=20.0" toType="2" fromType="2"/>
				<group name="common" value="Model_2"/>
			</data>
		</VNodes>
		<VNodes x="664" y="652" counter="0" w="0" h="0" linkLoaded="true" size="10" group="Model_2">
			<vlabel>D-Glucose_c0</vlabel>
			<data name="2_M_35" index="4027" type="1">
				<id name="layout_order" value="2"/>
				<link to="2_R_12" method="M6002" weight="M6002=20.0" toType="2" fromType="2"/>
				<link to="2_R_25" method="M6002" weight="M6002=20.0" toType="2" fromType="2"/>
				<link to="2_R_35" method="M6002" weight="M6002=20.0" toType="2" fromType="2"/>
				<link to="2_R_81" method="M6002" weight="M6002=20.0" fromType="2"/>
				<link to="2_R_145" method="M6002" weight="M6002=20.0" toType="2" fromType="2"/>
				<link to="2_R_155" method="M6002" weight="M6002=20.0" toType="2" fromType="2"/>
				<link to="2_R_157" method="M6002" weight="M6002=20.0" fromType="2"/>
				<link to="2_R_227" method="M6002" weight="M6002=5.243417053555555E-4" toType="1"/>
				<link to="2_R_230" method="M6002" weight="M6002=5.243417053555555E-4" fromType="1"/>
				<link to="2_R_267" method="M6002" weight="M6002=20.0" fromType="2"/>
				<link to="2_R_280" method="M6002" weight="M6002=20.0" fromType="2"/>
				<link to="2_R_305" method="M6002" weight="M6002=20.0" toType="2" fromType="2"/>
				<link to="2_R_317" method="M6002" weight="M6002=20.0" toType="2" fromType="2"/>
				<link to="2_R_386" method="M6002" weight="M6002=20.0" fromType="2"/>
				<link to="2_R_434" method="M6002" weight="M6002=20.0" toType="2" fromType="2"/>
				<link to="2_R_436" method="M6002" weight="M6002=20.0" toType="2" fromType="2"/>
				<link to="2_R_441" method="M6002" weight="M6002=20.0" toType="2" fromType="2"/>
				<link to="2_R_459" method="M6002" weight="M6002=20.0" toType="2" fromType="2"/>
				<link to="2_R_460" method="M6002" weight="M6002=20.0" fromType="2"/>
				<link to="2_R_474" method="M6002" weight="M6002=20.0" toType="2" fromType="2"/>
				<link to="2_R_546" method="M6002" weight="M6002=20.0" fromType="2"/>
				<group name="common" value="Model_2"/>
			</data>
		</VNodes>
		<VNodes x="631" y="679" counter="0" w="0" h="0" linkLoaded="true" size="10" group="Model_2">
			<vlabel>Deoxyribose_e0</vlabel>
			<data name="2_M_34" index="4026" type="1">
				<id name="layout_order" value="0"/>
				<link to="2_R_11" method="M6002" weight="M6002=20.0" toType="2"/>
				<link to="2_R_712" method="M6002" weight="M6002=20.0" toType="2" fromType="2"/>
				<group name="common" value="Model_2"/>
			</data>
		</VNodes>
		<VNodes x="631" y="679" counter="0" w="0" h="0" linkLoaded="true" size="10" group="Model_2">
			<vlabel>Deoxyribose_c0</vlabel>
			<data name="2_M_33" index="4025" type="1">
				<id name="layout_order" value="0"/>
				<link to="2_R_11" method="M6002" weight="M6002=20.0" fromType="2"/>
				<link to="2_R_258" method="M6002" weight="M6002=20.0" toType="2" fromType="2"/>
				<group name="common" value="Model_2"/>
			</data>
		</VNodes>
		<VNodes x="630" y="678" counter="0" w="0" h="0" linkLoaded="true" size="10" group="Model_2">
			<vlabel>N-L-Alanyl-L-leucine_e0</vlabel>
			<data name="2_M_32" index="4024" type="1">
				<id name="layout_order" value="0"/>
				<link to="2_R_10" method="M6002" weight="M6002=20.0" toType="2"/>
				<link to="2_R_711" method="M6002" weight="M6002=20.0" toType="2" fromType="2"/>
				<group name="common" value="Model_2"/>
			</data>
		</VNodes>
		<VNodes x="630" y="678" counter="0" w="0" h="0" linkLoaded="true" size="10" group="Model_2">
			<vlabel>N-L-Alanyl-L-leucine_c0</vlabel>
			<data name="2_M_31" index="4023" type="1">
				<id name="layout_order" value="0"/>
				<link to="2_R_10" method="M6002" weight="M6002=20.0" fromType="2"/>
				<link to="2_R_438" method="M6002" weight="M6002=20.0" toType="2"/>
				<group name="common" value="Model_2"/>
			</data>
		</VNodes>
		<VNodes x="629" y="678" counter="0" w="0" h="0" linkLoaded="true" size="10" group="Model_2">
			<vlabel>Pyridoxal phosphate_c0</vlabel>
			<data name="2_M_30" index="4022" type="1">
				<id name="layout_order" value="0"/>
				<link to="2_R_9" method="M6002" weight="M6002=20.0" toType="2" fromType="2"/>
				<link to="2_R_641" method="M6002" weight="M6002=1.6337706889111112E-7" fromType="1"/>
				<link to="2_R_709" method="M6002" weight="M6002=20.0" toType="1"/>
				<group name="common" value="Model_2"/>
			</data>
		</VNodes>
		<VNodes x="629" y="678" counter="0" w="0" h="0" linkLoaded="true" size="10" group="Model_2">
			<vlabel>Pyridoxal_c0</vlabel>
			<data name="2_M_29" index="4021" type="1">
				<id name="layout_order" value="0"/>
				<link to="2_R_9" method="M6002" weight="M6002=20.0" toType="2" fromType="2"/>
				<group name="common" value="Model_2"/>
			</data>
		</VNodes>
		<VNodes x="629" y="677" counter="0" w="0" h="0" linkLoaded="true" size="10" group="Model_2">
			<vlabel>met-L-ala-L_e0</vlabel>
			<data name="2_M_28" index="4020" type="1">
				<id name="layout_order" value="0"/>
				<link to="2_R_8" method="M6002" weight="M6002=2.4988702655555553E-6" toType="1"/>
				<link to="2_R_710" method="M6002" weight="M6002=2.4988702655555553E-6" fromType="1"/>
				<group name="common" value="Model_2"/>
			</data>
		</VNodes>
		<VNodes x="666" y="659" counter="0" w="0" h="0" linkLoaded="true" size="10" group="Model_2">
			<vlabel>Orthophosphate_c0</vlabel>
			<data name="2_M_27" index="4019" type="1">
				<id name="layout_order" value="6"/>
				<link to="2_R_8" method="M6002" weight="M6002=2.4988702655555553E-6" fromType="1"/>
				<link to="2_R_10" method="M6002" weight="M6002=20.0" fromType="2"/>
				<link to="2_R_11" method="M6002" weight="M6002=20.0" fromType="2"/>
				<link to="2_R_14" method="M6002" weight="M6002=1.3353389354666667E-6" fromType="1"/>
				<link to="2_R_17" method="M6002" weight="M6002=20.0" fromType="2"/>
				<link to="2_R_19" method="M6002" weight="M6002=20.0" toType="2" fromType="2"/>
				<link to="2_R_22" method="M6002" weight="M6002=3.716387092666666E-8" fromType="1"/>
				<link to="2_R_23" method="M6002" weight="M6002=20.0" fromType="2"/>
				<link to="2_R_41" method="M6002" weight="M6002=3.220249748222222E-5" fromType="1"/>
				<link to="2_R_44" method="M6002" weight="M6002=20.0" toType="2" fromType="2"/>
				<link to="2_R_48" method="M6002" weight="M6002=2.2849038042222222E-6" fromType="1"/>
				<link to="2_R_55" method="M6002" weight="M6002=20.0" fromType="2"/>
				<link to="2_R_61" method="M6002" weight="M6002=1.6337706889111112E-7" fromType="1"/>
				<link to="2_R_71" method="M6002" weight="M6002=20.0" fromType="2"/>
				<link to="2_R_75" method="M6002" weight="M6002=2.0425732691111113E-6" fromType="1"/>
				<link to="2_R_83" method="M6002" weight="M6002=8.478477311333333E-6" fromType="1"/>
				<link to="2_R_84" method="M6002" weight="M6002=20.0" fromType="2"/>
				<link to="2_R_95" method="M6002" weight="M6002=20.0" fromType="2"/>
				<link to="2_R_98" method="M6002" weight="M6002=20.0" fromType="2"/>
				<link to="2_R_102" method="M6002" weight="M6002=20.0" fromType="2"/>
				<link to="2_R_103" method="M6002" weight="M6002=3.716387092666666E-8" fromType="1"/>
				<link to="2_R_107" method="M6002" weight="M6002=20.0" fromType="2"/>
				<link to="2_R_110" method="M6002" weight="M6002=20.0" fromType="2"/>
				<link to="2_R_112" method="M6002" weight="M6002=20.0" fromType="2"/>
				<link to="2_R_117" method="M6002" weight="M6002=20.0" toType="2" fromType="2"/>
				<link to="2_R_124" method="M6002" weight="M6002=3.716387092666666E-8" fromType="1"/>
				<link to="2_R_128" method="M6002" weight="M6002=3.716387092666666E-8" fromType="1"/>
				<link to="2_R_143" method="M6002" weight="M6002=1.474847972288889E-5" fromType="1"/>
				<link to="2_R_159" method="M6002" weight="M6002=20.0" fromType="2"/>
				<link to="2_R_180" method="M6002" weight="M6002=3.4395044244444443E-6" toType="1"/>
				<link to="2_R_186" method="M6002" weight="M6002=1.6862762431777778E-6" fromType="1"/>
				<link to="2_R_191" method="M6002" weight="M6002=20.0" fromType="2"/>
				<link to="2_R_194" method="M6002" weight="M6002=0.0015067102050666666" toType="1"/>
				<link to="2_R_195" method="M6002" weight="M6002=8.478477311333333E-6" fromType="1"/>
				<link to="2_R_200" method="M6002" weight="M6002=20.0" fromType="1"/>
				<link to="2_R_217" method="M6002" weight="M6002=20.0" fromType="2"/>
				<link to="2_R_232" method="M6002" weight="M6002=20.0" fromType="2"/>
				<link to="2_R_235" method="M6002" weight="M6002=20.0" toType="2" fromType="2"/>
				<link to="2_R_259" method="M6002" weight="M6002=1.0942118598444445E-5" fromType="1"/>
				<link to="2_R_265" method="M6002" weight="M6002=20.0" fromType="2"/>
				<link to="2_R_267" method="M6002" weight="M6002=20.0" fromType="2"/>
				<link to="2_R_270" method="M6002" weight="M6002=20.0" fromType="2"/>
				<link to="2_R_275" method="M6002" weight="M6002=0.006526536690222223" toType="1"/>
				<link to="2_R_291" method="M6002" weight="M6002=0.05805675620222222" toType="1"/>
				<link to="2_R_313" method="M6002" weight="M6002=20.0" fromType="1"/>
				<link to="2_R_326" method="M6002" weight="M6002=20.0" toType="2"/>
				<link to="2_R_331" method="M6002" weight="M6002=20.0" fromType="2"/>
				<link to="2_R_344" method="M6002" weight="M6002=20.0" fromType="2"/>
				<link to="2_R_350" method="M6002" weight="M6002=20.0" toType="2"/>
				<link to="2_R_371" method="M6002" weight="M6002=1.6337706889111112E-7" fromType="1"/>
				<link to="2_R_372" method="M6002" weight="M6002=20.0" fromType="2"/>
				<link to="2_R_373" method="M6002" weight="M6002=20.0" fromType="1"/>
				<link to="2_R_378" method="M6002" weight="M6002=3.052160821111111E-6" fromType="1"/>
				<link to="2_R_382" method="M6002" weight="M6002=20.0" fromType="2"/>
				<link to="2_R_385" method="M6002" weight="M6002=20.0" fromType="2"/>
				<link to="2_R_395" method="M6002" weight="M6002=20.0" fromType="2"/>
				<link to="2_R_412" method="M6002" weight="M6002=1.7222371216000001E-6" fromType="1"/>
				<link to="2_R_421" method="M6002" weight="M6002=20.0" toType="2" fromType="2"/>
				<link to="2_R_423" method="M6002" weight="M6002=20.0" fromType="2"/>
				<link to="2_R_430" method="M6002" weight="M6002=20.0" fromType="2"/>
				<link to="2_R_431" method="M6002" weight="M6002=4.4781518475555556E-5" fromType="1"/>
				<link to="2_R_434" method="M6002" weight="M6002=20.0" toType="2" fromType="2"/>
				<link to="2_R_436" method="M6002" weight="M6002=20.0" toType="2" fromType="2"/>
				<link to="2_R_448" method="M6002" weight="M6002=20.0" fromType="2"/>
				<link to="2_R_469" method="M6002" weight="M6002=1.4347329773333334E-5" fromType="1"/>
				<link to="2_R_477" method="M6002" weight="M6002=20.0" fromType="2"/>
				<link to="2_R_488" method="M6002" weight="M6002=6.697954424444445E-6" fromType="1"/>
				<link to="2_R_491" method="M6002" weight="M6002=20.0" fromType="2"/>
				<link to="2_R_498" method="M6002" weight="M6002=0.0015074397682444444" fromType="1"/>
				<link to="2_R_507" method="M6002" weight="M6002=20.0" fromType="2"/>
				<link to="2_R_508" method="M6002" weight="M6002=3.6254928631111116E-6" fromType="1"/>
				<link to="2_R_511" method="M6002" weight="M6002=1.6337706889111112E-7" fromType="1"/>
				<link to="2_R_520" method="M6002" weight="M6002=4.142989504888889E-6" fromType="1"/>
				<link to="2_R_521" method="M6002" weight="M6002=20.0" fromType="2"/>
				<link to="2_R_524" method="M6002" weight="M6002=3.763020913111111E-6" fromType="1"/>
				<link to="2_R_530" method="M6002" weight="M6002=20.0" fromType="2"/>
				<link to="2_R_533" method="M6002" weight="M6002=3.313532146E-6" fromType="1"/>
				<link to="2_R_542" method="M6002" weight="M6002=20.0" toType="2"/>
				<link to="2_R_543" method="M6002" weight="M6002=20.0" fromType="2"/>
				<link to="2_R_549" method="M6002" weight="M6002=20.0" fromType="2"/>
				<link to="2_R_553" method="M6002" weight="M6002=3.716387092666666E-8" fromType="1"/>
				<link to="2_R_557" method="M6002" weight="M6002=1.6337706889111112E-7" fromType="1"/>
				<link to="2_R_558" method="M6002" weight="M6002=4.0844267222222224E-7" fromType="1"/>
				<link to="2_R_559" method="M6002" weight="M6002=0.06356419018888888" fromType="1"/>
				<link to="2_R_581" method="M6002" weight="M6002=5.301009626222223E-7" fromType="1"/>
				<link to="2_R_592" method="M6002" weight="M6002=3.267541377777778E-7" toType="1"/>
				<link to="2_R_608" method="M6002" weight="M6002=8.168853444444445E-8" fromType="1"/>
				<link to="2_R_611" method="M6002" weight="M6002=1.6337706889111112E-7" fromType="1"/>
				<link to="2_R_615" method="M6002" weight="M6002=1.6337706889111112E-7" fromType="1"/>
				<link to="2_R_617" method="M6002" weight="M6002=8.168853444444445E-8" toType="1"/>
				<link to="2_R_641" method="M6002" weight="M6002=1.6337706889111112E-7" fromType="1"/>
				<link to="2_R_646" method="M6002" weight="M6002=3.716387092666666E-8" fromType="1"/>
				<link to="2_R_652" method="M6002" weight="M6002=8.168853444444445E-8" toType="1"/>
				<link to="2_R_671" method="M6002" weight="M6002=2.4506560333333335E-7" fromType="1"/>
				<link to="2_R_682" method="M6002" weight="M6002=1.6337706889111112E-7" fromType="1"/>
				<link to="2_R_700" method="M6002" weight="M6002=5.301009626222223E-7" fromType="1"/>
				<link to="2_R_708" method="M6002" weight="M6002=3.716387092666666E-8" fromType="1"/>
				<link to="2_R_709" method="M6002" weight="M6002=8.436709718251111E-4" fromType="1"/>
				<group name="common" value="Model_2"/>
			</data>
		</VNodes>
		<VNodes x="629" y="677" counter="0" w="0" h="0" linkLoaded="true" size="10" group="Model_2">
			<vlabel>N-L-alanyl-L-threonine_c0</vlabel>
			<data name="2_M_26" index="4018" type="1">
				<id name="layout_order" value="0"/>
				<link to="2_R_7" method="M6002" weight="M6002=3.763020913111111E-6" toType="1"/>
				<link to="2_R_524" method="M6002" weight="M6002=3.763020913111111E-6" fromType="1"/>
				<group name="common" value="Model_2"/>
			</data>
		</VNodes>
		<VNodes x="629" y="677" counter="0" w="0" h="0" linkLoaded="true" size="10" group="Model_2">
			<vlabel>L-Threonine_c0</vlabel>
			<data name="2_M_25" index="4017" type="1">
				<id name="layout_order" value="0"/>
				<link to="2_R_7" method="M6002" weight="M6002=3.763020913111111E-6" fromType="1"/>
				<link to="2_R_107" method="M6002" weight="M6002=20.0" fromType="2"/>
				<link to="2_R_666" method="M6002" weight="M6002=8.168853444444445E-8" fromType="1"/>
				<link to="2_R_709" method="M6002" weight="M6002=20.0" toType="1"/>
				<group name="common" value="Model_2"/>
			</data>
		</VNodes>
		<VNodes x="629" y="677" counter="0" w="0" h="0" linkLoaded="true" size="10" group="Model_2">
			<vlabel>met-L-ala-L_c0</vlabel>
			<data name="2_M_24" index="4016" type="1">
				<id name="layout_order" value="0"/>
				<link to="2_R_6" method="M6002" weight="M6002=2.4988702655555553E-6" toType="1"/>
				<link to="2_R_8" method="M6002" weight="M6002=2.4988702655555553E-6" fromType="1"/>
				<group name="common" value="Model_2"/>
			</data>
		</VNodes>
		<VNodes x="628" y="677" counter="0" w="0" h="0" linkLoaded="true" size="10" group="Model_2">
			<vlabel>L-Alanine_c0</vlabel>
			<data name="2_M_23" index="4015" type="1">
				<id name="layout_order" value="0"/>
				<link to="2_R_6" method="M6002" weight="M6002=2.4988702655555553E-6" fromType="1"/>
				<link to="2_R_7" method="M6002" weight="M6002=3.763020913111111E-6" fromType="1"/>
				<link to="2_R_74" method="M6002" weight="M6002=20.0" fromType="2"/>
				<link to="2_R_85" method="M6002" weight="M6002=20.0" toType="2" fromType="2"/>
				<link to="2_R_103" method="M6002" weight="M6002=3.716387092666666E-8" toType="1"/>
				<link to="2_R_130" method="M6002" weight="M6002=1.3347430331555556E-5" toType="1"/>
				<link to="2_R_202" method="M6002" weight="M6002=20.0" toType="2" fromType="2"/>
				<link to="2_R_210" method="M6002" weight="M6002=20.0" fromType="1"/>
				<link to="2_R_325" method="M6002" weight="M6002=1.6862762431777778E-6" fromType="1"/>
				<link to="2_R_343" method="M6002" weight="M6002=1.0942118598444445E-5" fromType="1"/>
				<link to="2_R_438" method="M6002" weight="M6002=20.0" fromType="2"/>
				<link to="2_R_709" method="M6002" weight="M6002=20.0" toType="1"/>
				<group name="common" value="Model_2"/>
			</data>
		</VNodes>
		<VNodes x="666" y="661" counter="0" w="0" h="0" linkLoaded="true" size="10" group="Model_2">
			<vlabel>H2O_c0</vlabel>
			<data name="2_M_22" index="4014" type="1">
				<id name="layout_order" value="12"/>
				<link to="2_R_6" method="M6002" weight="M6002=2.4988702655555553E-6" toType="1"/>
				<link to="2_R_7" method="M6002" weight="M6002=3.763020913111111E-6" toType="1"/>
				<link to="2_R_8" method="M6002" weight="M6002=2.4988702655555553E-6" toType="1"/>
				<link to="2_R_10" method="M6002" weight="M6002=20.0" toType="2"/>
				<link to="2_R_11" method="M6002" weight="M6002=20.0" toType="2"/>
				<link to="2_R_12" method="M6002" weight="M6002=20.0" toType="2" fromType="2"/>
				<link to="2_R_14" method="M6002" weight="M6002=1.3353389354666667E-6" toType="1"/>
				<link to="2_R_17" method="M6002" weight="M6002=20.0" toType="2"/>
				<link to="2_R_24" method="M6002" weight="M6002=1.474847972288889E-5" toType="1"/>
				<link to="2_R_25" method="M6002" weight="M6002=20.0" toType="2" fromType="2"/>
				<link to="2_R_29" method="M6002" weight="M6002=0.006526536690222223" fromType="1"/>
				<link to="2_R_35" method="M6002" weight="M6002=20.0" toType="2" fromType="2"/>
				<link to="2_R_41" method="M6002" weight="M6002=1.610124874111111E-5" toType="1"/>
				<link to="2_R_47" method="M6002" weight="M6002=20.0" fromType="2"/>
				<link to="2_R_48" method="M6002" weight="M6002=2.2849038042222222E-6" toType="1"/>
				<link to="2_R_53" method="M6002" weight="M6002=20.0" toType="2" fromType="2"/>
				<link to="2_R_57" method="M6002" weight="M6002=20.0" fromType="2"/>
				<link to="2_R_59" method="M6002" weight="M6002=0.2222222222222222" toType="1"/>
				<link to="2_R_60" method="M6002" weight="M6002=1.767003208777778E-7" fromType="1"/>
				<link to="2_R_61" method="M6002" weight="M6002=1.6337706889111112E-7" toType="1"/>
				<link to="2_R_64" method="M6002" weight="M6002=1.3353389354666667E-6" toType="1"/>
				<link to="2_R_65" method="M6002" weight="M6002=20.0" toType="2"/>
				<link to="2_R_74" method="M6002" weight="M6002=20.0" fromType="2"/>
				<link to="2_R_81" method="M6002" weight="M6002=20.0" toType="2"/>
				<link to="2_R_83" method="M6002" weight="M6002=8.478477311333333E-6" toType="1"/>
				<link to="2_R_85" method="M6002" weight="M6002=20.0" toType="2" fromType="2"/>
				<link to="2_R_94" method="M6002" weight="M6002=20.0" toType="2"/>
				<link to="2_R_95" method="M6002" weight="M6002=20.0" toType="2"/>
				<link to="2_R_107" method="M6002" weight="M6002=20.0" toType="2"/>
				<link to="2_R_110" method="M6002" weight="M6002=20.0" toType="2"/>
				<link to="2_R_112" method="M6002" weight="M6002=20.0" toType="2"/>
				<link to="2_R_123" method="M6002" weight="M6002=3.052160821111111E-6" toType="1"/>
				<link to="2_R_133" method="M6002" weight="M6002=20.0" toType="2" fromType="2"/>
				<link to="2_R_135" method="M6002" weight="M6002=20.0" toType="2"/>
				<link to="2_R_143" method="M6002" weight="M6002=1.474847972288889E-5" toType="1"/>
				<link to="2_R_145" method="M6002" weight="M6002=20.0" toType="2" fromType="2"/>
				<link to="2_R_153" method="M6002" weight="M6002=5.301009626222223E-7" fromType="1"/>
				<link to="2_R_157" method="M6002" weight="M6002=20.0" toType="2"/>
				<link to="2_R_158" method="M6002" weight="M6002=20.0" toType="2"/>
				<link to="2_R_159" method="M6002" weight="M6002=20.0" toType="2"/>
				<link to="2_R_160" method="M6002" weight="M6002=20.0" toType="2"/>
				<link to="2_R_167" method="M6002" weight="M6002=0.003988615064666667" fromType="1"/>
				<link to="2_R_172" method="M6002" weight="M6002=3.6107409675555553E-7" fromType="1"/>
				<link to="2_R_177" method="M6002" weight="M6002=20.0" toType="2" fromType="2"/>
				<link to="2_R_179" method="M6002" weight="M6002=20.0" toType="2" fromType="2"/>
				<link to="2_R_180" method="M6002" weight="M6002=3.4395044244444443E-6" fromType="1"/>
				<link to="2_R_185" method="M6002" weight="M6002=20.0" toType="2" fromType="2"/>
				<link to="2_R_186" method="M6002" weight="M6002=1.6862762431777778E-6" toType="1"/>
				<link to="2_R_191" method="M6002" weight="M6002=20.0" toType="2"/>
				<link to="2_R_195" method="M6002" weight="M6002=8.478477311333333E-6" toType="1"/>
				<link to="2_R_200" method="M6002" weight="M6002=20.0" toType="1"/>
				<link to="2_R_202" method="M6002" weight="M6002=20.0" toType="2" fromType="2"/>
				<link to="2_R_210" method="M6002" weight="M6002=20.0" toType="1"/>
				<link to="2_R_213" method="M6002" weight="M6002=20.0" toType="2"/>
				<link to="2_R_217" method="M6002" weight="M6002=20.0" toType="2"/>
				<link to="2_R_222" method="M6002" weight="M6002=20.0" toType="2"/>
				<link to="2_R_226" method="M6002" weight="M6002=20.0" fromType="2"/>
				<link to="2_R_227" method="M6002" weight="M6002=5.243417053555555E-4" fromType="1"/>
				<link to="2_R_229" method="M6002" weight="M6002=20.0" toType="2"/>
				<link to="2_R_230" method="M6002" weight="M6002=5.243417053555555E-4" toType="1"/>
				<link to="2_R_233" method="M6002" weight="M6002=1.6337706889111112E-7" toType="1"/>
				<link to="2_R_237" method="M6002" weight="M6002=1.6337706889111112E-7" fromType="1"/>
				<link to="2_R_240" method="M6002" weight="M6002=20.0" fromType="2"/>
				<link to="2_R_242" method="M6002" weight="M6002=20.0" toType="1"/>
				<link to="2_R_243" method="M6002" weight="M6002=20.0" fromType="2"/>
				<link to="2_R_249" method="M6002" weight="M6002=20.0" toType="2"/>
				<link to="2_R_259" method="M6002" weight="M6002=1.0942118598444445E-5" toType="1"/>
				<link to="2_R_260" method="M6002" weight="M6002=20.0" toType="2"/>
				<link to="2_R_265" method="M6002" weight="M6002=20.0" toType="2"/>
				<link to="2_R_266" method="M6002" weight="M6002=20.0" toType="2"/>
				<link to="2_R_267" method="M6002" weight="M6002=20.0" toType="2"/>
				<link to="2_R_269" method="M6002" weight="M6002=20.0" toType="2" fromType="2"/>
				<link to="2_R_270" method="M6002" weight="M6002=20.0" toType="2"/>
				<link to="2_R_276" method="M6002" weight="M6002=20.0" toType="2"/>
				<link to="2_R_278" method="M6002" weight="M6002=20.0" toType="2"/>
				<link to="2_R_280" method="M6002" weight="M6002=20.0" toType="2"/>
				<link to="2_R_281" method="M6002" weight="M6002=1.0645295663777778E-6" toType="1"/>
				<link to="2_R_283" method="M6002" weight="M6002=3.6254928631111116E-6" toType="1"/>
				<link to="2_R_288" method="M6002" weight="M6002=20.0" toType="2"/>
				<link to="2_R_290" method="M6002" weight="M6002=20.0" toType="2"/>
				<link to="2_R_291" method="M6002" weight="M6002=0.05805675620222222" fromType="1"/>
				<link to="2_R_295" method="M6002" weight="M6002=20.0" fromType="2"/>
				<link to="2_R_302" method="M6002" weight="M6002=20.0" toType="2" fromType="2"/>
				<link to="2_R_304" method="M6002" weight="M6002=20.0" toType="2" fromType="2"/>
				<link to="2_R_305" method="M6002" weight="M6002=20.0" toType="2" fromType="2"/>
				<link to="2_R_308" method="M6002" weight="M6002=20.0" toType="2"/>
				<link to="2_R_313" method="M6002" weight="M6002=20.0" toType="1"/>
				<link to="2_R_314" method="M6002" weight="M6002=20.0" toType="2"/>
				<link to="2_R_316" method="M6002" weight="M6002=1.2253280166666667E-7" toType="1"/>
				<link to="2_R_317" method="M6002" weight="M6002=20.0" toType="2" fromType="2"/>
				<link to="2_R_318" method="M6002" weight="M6002=20.0" fromType="2"/>
				<link to="2_R_325" method="M6002" weight="M6002=1.6862762431777778E-6" toType="1"/>
				<link to="2_R_329" method="M6002" weight="M6002=20.0" toType="2" fromType="2"/>
				<link to="2_R_331" method="M6002" weight="M6002=20.0" toType="2"/>
				<link to="2_R_332" method="M6002" weight="M6002=6.878282345333334E-7" fromType="1"/>
				<link to="2_R_334" method="M6002" weight="M6002=20.0" toType="2"/>
				<link to="2_R_336" method="M6002" weight="M6002=20.0" toType="2" fromType="2"/>
				<link to="2_R_340" method="M6002" weight="M6002=20.0" toType="2"/>
				<link to="2_R_341" method="M6002" weight="M6002=20.0" toType="2"/>
				<link to="2_R_343" method="M6002" weight="M6002=1.0942118598444445E-5" toType="1"/>
				<link to="2_R_344" method="M6002" weight="M6002=20.0" toType="2"/>
				<link to="2_R_347" method="M6002" weight="M6002=1.7222371216000001E-6" toType="1"/>
				<link to="2_R_349" method="M6002" weight="M6002=6.697954424444445E-6" toType="1"/>
				<link to="2_R_350" method="M6002" weight="M6002=20.0" fromType="2"/>
				<link to="2_R_357" method="M6002" weight="M6002=7.567686814444445E-6" toType="1"/>
				<link to="2_R_368" method="M6002" weight="M6002=1.9199599328666668E-7" fromType="1"/>
				<link to="2_R_371" method="M6002" weight="M6002=1.6337706889111112E-7" toType="1"/>
				<link to="2_R_372" method="M6002" weight="M6002=20.0" toType="2"/>
				<link to="2_R_373" method="M6002" weight="M6002=20.0" toType="1"/>
				<link to="2_R_378" method="M6002" weight="M6002=3.052160821111111E-6" toType="1"/>
				<link to="2_R_379" method="M6002" weight="M6002=1.339590884888889E-5" fromType="1"/>
				<link to="2_R_380" method="M6002" weight="M6002=3.979612436E-6" fromType="1"/>
				<link to="2_R_382" method="M6002" weight="M6002=20.0" toType="2"/>
				<link to="2_R_385" method="M6002" weight="M6002=20.0" toType="2"/>
				<link to="2_R_386" method="M6002" weight="M6002=20.0" toType="2"/>
				<link to="2_R_392" method="M6002" weight="M6002=6.697954424444445E-6" toType="1"/>
				<link to="2_R_395" method="M6002" weight="M6002=20.0" toType="2"/>
				<link to="2_R_397" method="M6002" weight="M6002=20.0" toType="2"/>
				<link to="2_R_399" method="M6002" weight="M6002=20.0" toType="2"/>
				<link to="2_R_402" method="M6002" weight="M6002=2.2849038042222222E-6" toType="1"/>
				<link to="2_R_404" method="M6002" weight="M6002=20.0" toType="2"/>
				<link to="2_R_411" method="M6002" weight="M6002=1.9199599328666668E-7" fromType="1"/>
				<link to="2_R_414" method="M6002" weight="M6002=2.0425732691111113E-6" toType="1"/>
				<link to="2_R_426" method="M6002" weight="M6002=20.0" toType="1"/>
				<link to="2_R_430" method="M6002" weight="M6002=20.0" toType="2"/>
				<link to="2_R_437" method="M6002" weight="M6002=3.313532146E-6" toType="1"/>
				<link to="2_R_438" method="M6002" weight="M6002=20.0" toType="2"/>
				<link to="2_R_441" method="M6002" weight="M6002=20.0" toType="2" fromType="2"/>
				<link to="2_R_448" method="M6002" weight="M6002=20.0" toType="2"/>
				<link to="2_R_458" method="M6002" weight="M6002=1.9199599328666668E-7" fromType="1"/>
				<link to="2_R_459" method="M6002" weight="M6002=20.0" toType="2" fromType="2"/>
				<link to="2_R_460" method="M6002" weight="M6002=20.0" toType="2"/>
				<link to="2_R_464" method="M6002" weight="M6002=20.0" toType="2" fromType="2"/>
				<link to="2_R_465" method="M6002" weight="M6002=20.0" toType="2"/>
				<link to="2_R_473" method="M6002" weight="M6002=20.0" toType="2"/>
				<link to="2_R_474" method="M6002" weight="M6002=20.0" toType="2" fromType="2"/>
				<link to="2_R_475" method="M6002" weight="M6002=20.0" toType="2" fromType="2"/>
				<link to="2_R_476" method="M6002" weight="M6002=20.0" toType="2" fromType="2"/>
				<link to="2_R_479" method="M6002" weight="M6002=20.0" toType="2"/>
				<link to="2_R_481" method="M6002" weight="M6002=3.6107409675555553E-7" fromType="1"/>
				<link to="2_R_498" method="M6002" weight="M6002=0.0015074397682444444" toType="1"/>
				<link to="2_R_507" method="M6002" weight="M6002=20.0" toType="2"/>
				<link to="2_R_508" method="M6002" weight="M6002=3.6254928631111116E-6" toType="1"/>
				<link to="2_R_511" method="M6002" weight="M6002=1.6337706889111112E-7" toType="1"/>
				<link to="2_R_520" method="M6002" weight="M6002=4.142989504888889E-6" toType="1"/>
				<link to="2_R_524" method="M6002" weight="M6002=3.763020913111111E-6" toType="1"/>
				<link to="2_R_530" method="M6002" weight="M6002=20.0" toType="2"/>
				<link to="2_R_533" method="M6002" weight="M6002=3.313532146E-6" toType="1"/>
				<link to="2_R_541" method="M6002" weight="M6002=0.2222222222222222" fromType="1"/>
				<link to="2_R_542" method="M6002" weight="M6002=20.0" fromType="2"/>
				<link to="2_R_543" method="M6002" weight="M6002=20.0" toType="2"/>
				<link to="2_R_544" method="M6002" weight="M6002=0.0016783865855111112" toType="1"/>
				<link to="2_R_546" method="M6002" weight="M6002=20.0" toType="2"/>
				<link to="2_R_547" method="M6002" weight="M6002=20.0" toType="2" fromType="2"/>
				<link to="2_R_557" method="M6002" weight="M6002=1.6337706889111112E-7" toType="1"/>
				<link to="2_R_558" method="M6002" weight="M6002=4.0844267222222224E-7" toType="1"/>
				<link to="2_R_559" method="M6002" weight="M6002=0.06356419018888888" toType="1"/>
				<link to="2_R_561" method="M6002" weight="M6002=20.0" toType="2"/>
				<link to="2_R_562" method="M6002" weight="M6002=20.0" toType="2"/>
				<link to="2_R_563" method="M6002" weight="M6002=9.255357297333333E-4" toType="1"/>
				<link to="2_R_566" method="M6002" weight="M6002=20.0" fromType="2"/>
				<link to="2_R_568" method="M6002" weight="M6002=20.0" fromType="2"/>
				<link to="2_R_573" method="M6002" weight="M6002=20.0" fromType="2"/>
				<link to="2_R_574" method="M6002" weight="M6002=20.0" fromType="2"/>
				<link to="2_R_575" method="M6002" weight="M6002=1.7109135344444443E-6" fromType="1"/>
				<link to="2_R_576" method="M6002" weight="M6002=1.7109135344444443E-6" fromType="1"/>
				<link to="2_R_579" method="M6002" weight="M6002=1.7109135344444443E-6" fromType="1"/>
				<link to="2_R_581" method="M6002" weight="M6002=5.301009626222223E-7" toType="1"/>
				<link to="2_R_582" method="M6002" weight="M6002=5.301009626222223E-7" fromType="1"/>
				<link to="2_R_587" method="M6002" weight="M6002=1.7109135344444443E-6" fromType="1"/>
				<link to="2_R_592" method="M6002" weight="M6002=3.267541377777778E-7" fromType="1"/>
				<link to="2_R_593" method="M6002" weight="M6002=1.767003208777778E-7" fromType="1"/>
				<link to="2_R_595" method="M6002" weight="M6002=1.6337706889111112E-7" fromType="1"/>
				<link to="2_R_597" method="M6002" weight="M6002=5.301009626222223E-7" fromType="1"/>
				<link to="2_R_602" method="M6002" weight="M6002=1.7109135344444443E-6" fromType="1"/>
				<link to="2_R_608" method="M6002" weight="M6002=8.168853444444445E-8" toType="1"/>
				<link to="2_R_611" method="M6002" weight="M6002=1.6337706889111112E-7" toType="1"/>
				<link to="2_R_615" method="M6002" weight="M6002=1.6337706889111112E-7" toType="1"/>
				<link to="2_R_622" method="M6002" weight="M6002=1.633770688888889E-7" toType="1"/>
				<link to="2_R_629" method="M6002" weight="M6002=2.0530962412444445E-5" toType="1"/>
				<link to="2_R_639" method="M6002" weight="M6002=1.7109135344444443E-6" fromType="1"/>
				<link to="2_R_641" method="M6002" weight="M6002=4.901312066733334E-7" fromType="1"/>
				<link to="2_R_643" method="M6002" weight="M6002=20.0" fromType="2"/>
				<link to="2_R_645" method="M6002" weight="M6002=2.863681269111111E-6" fromType="1"/>
				<link to="2_R_646" method="M6002" weight="M6002=3.716387092666666E-8" toType="1"/>
				<link to="2_R_647" method="M6002" weight="M6002=8.168853444444445E-8" fromType="1"/>
				<link to="2_R_648" method="M6002" weight="M6002=1.7109135344444443E-6" fromType="1"/>
				<link to="2_R_650" method="M6002" weight="M6002=1.7109135344444443E-6" fromType="1"/>
				<link to="2_R_652" method="M6002" weight="M6002=8.168853444444445E-8" fromType="1"/>
				<link to="2_R_660" method="M6002" weight="M6002=1.7109135344444443E-6" fromType="1"/>
				<link to="2_R_661" method="M6002" weight="M6002=1.6337706889111112E-7" fromType="1"/>
				<link to="2_R_664" method="M6002" weight="M6002=8.168853444444445E-8" fromType="1"/>
				<link to="2_R_671" method="M6002" weight="M6002=2.4506560333333335E-7" toType="1"/>
				<link to="2_R_682" method="M6002" weight="M6002=1.6337706889111112E-7" toType="1"/>
				<link to="2_R_683" method="M6002" weight="M6002=2.4506560333333335E-7" toType="1"/>
				<link to="2_R_689" method="M6002" weight="M6002=1.767003208777778E-7" fromType="1"/>
				<link to="2_R_690" method="M6002" weight="M6002=1.7109135344444443E-6" fromType="1"/>
				<link to="2_R_691" method="M6002" weight="M6002=20.0" fromType="2"/>
				<link to="2_R_693" method="M6002" weight="M6002=1.7109135344444443E-6" fromType="1"/>
				<link to="2_R_694" method="M6002" weight="M6002=1.7109135344444443E-6" fromType="1"/>
				<link to="2_R_698" method="M6002" weight="M6002=3.716387092666666E-8" toType="1"/>
				<link to="2_R_700" method="M6002" weight="M6002=5.301009626222223E-7" toType="1"/>
				<link to="2_R_705" method="M6002" weight="M6002=1.6337706889111112E-7" fromType="1"/>
				<link to="2_R_709" method="M6002" weight="M6002=7.613616087202222E-4" toType="1"/>
				<group name="common" value="Model_2"/>
			</data>
		</VNodes>
		<VNodes x="628" y="677" counter="0" w="0" h="0" linkLoaded="true" size="10" group="Model_2">
			<vlabel>L-Methionine_c0</vlabel>
			<data name="2_M_21" index="4013" type="1">
				<id name="layout_order" value="0"/>
				<link to="2_R_6" method="M6002" weight="M6002=2.4988702655555553E-6" fromType="1"/>
				<link to="2_R_112" method="M6002" weight="M6002=20.0" fromType="2"/>
				<link to="2_R_371" method="M6002" weight="M6002=1.6337706889111112E-7" toType="1"/>
				<link to="2_R_444" method="M6002" weight="M6002=20.0" fromType="2"/>
				<link to="2_R_464" method="M6002" weight="M6002=20.0" toType="2" fromType="2"/>
				<link to="2_R_475" method="M6002" weight="M6002=20.0" toType="2" fromType="2"/>
				<link to="2_R_709" method="M6002" weight="M6002=20.0" toType="1"/>
				<group name="common" value="Model_2"/>
			</data>
		</VNodes>
		<VNodes x="628" y="676" counter="0" w="0" h="0" linkLoaded="true" size="10" group="Model_2">
			<vlabel>D-Alanine_c0</vlabel>
			<data name="2_M_20" index="4012" type="1">
				<id name="layout_order" value="0"/>
				<link to="2_R_5" method="M6002" weight="M6002=8.919329022399999E-7" toType="1"/>
				<link to="2_R_49" method="M6002" weight="M6002=20.0" toType="2"/>
				<link to="2_R_82" method="M6002" weight="M6002=8.919329022399999E-7" toType="1"/>
				<link to="2_R_130" method="M6002" weight="M6002=1.3347430331555556E-5" fromType="1"/>
				<link to="2_R_161" method="M6002" weight="M6002=8.919329022399999E-7" toType="1"/>
				<link to="2_R_214" method="M6002" weight="M6002=1.6723751177E-6" toType="1"/>
				<link to="2_R_224" method="M6002" weight="M6002=20.0" toType="2"/>
				<link to="2_R_285" method="M6002" weight="M6002=20.0" toType="2"/>
				<link to="2_R_315" method="M6002" weight="M6002=20.0" toType="2"/>
				<link to="2_R_466" method="M6002" weight="M6002=20.0" toType="2"/>
				<link to="2_R_504" method="M6002" weight="M6002=8.924928765333335E-6" toType="1"/>
				<link to="2_R_531" method="M6002" weight="M6002=20.0" toType="2"/>
				<link to="2_R_553" method="M6002" weight="M6002=7.432774185333333E-8" toType="1"/>
				<group name="common" value="Model_2"/>
			</data>
		</VNodes>
		<VNodes x="627" y="675" counter="0" w="0" h="0" linkLoaded="true" size="10" group="Model_2">
			<vlabel>Pyrophosphate_c0</vlabel>
			<data name="2_M_19" index="4011" type="1">
				<id name="layout_order" value="0"/>
				<link to="2_R_5" method="M6002" weight="M6002=8.919329022399999E-7" fromType="1"/>
				<link to="2_R_30" method="M6002" weight="M6002=20.0" toType="2" fromType="2"/>
				<link to="2_R_34" method="M6002" weight="M6002=20.0" toType="2" fromType="2"/>
				<link to="2_R_49" method="M6002" weight="M6002=20.0" fromType="2"/>
				<link to="2_R_74" method="M6002" weight="M6002=20.0" fromType="2"/>
				<link to="2_R_82" method="M6002" weight="M6002=8.919329022399999E-7" fromType="1"/>
				<link to="2_R_119" method="M6002" weight="M6002=20.0" toType="2" fromType="2"/>
				<link to="2_R_126" method="M6002" weight="M6002=3.2675413775555557E-7" fromType="1"/>
				<link to="2_R_127" method="M6002" weight="M6002=20.0" fromType="2"/>
				<link to="2_R_137" method="M6002" weight="M6002=7.068012835111112E-7" fromType="1"/>
				<link to="2_R_138" method="M6002" weight="M6002=1.7133920895555555E-5" toType="1"/>
				<link to="2_R_148" method="M6002" weight="M6002=1.6337706889111112E-7" fromType="1"/>
				<link to="2_R_152" method="M6002" weight="M6002=20.0" toType="2" fromType="2"/>
				<link to="2_R_160" method="M6002" weight="M6002=20.0" fromType="2"/>
				<link to="2_R_161" method="M6002" weight="M6002=8.919329022399999E-7" fromType="1"/>
				<link to="2_R_188" method="M6002" weight="M6002=20.0" toType="2" fromType="2"/>
				<link to="2_R_190" method="M6002" weight="M6002=20.0" toType="2" fromType="2"/>
				<link to="2_R_192" method="M6002" weight="M6002=20.0" fromType="2"/>
				<link to="2_R_208" method="M6002" weight="M6002=1.6714259261555555E-6" fromType="1"/>
				<link to="2_R_214" method="M6002" weight="M6002=1.6723751177E-6" fromType="1"/>
				<link to="2_R_219" method="M6002" weight="M6002=3.2675413775555557E-7" fromType="1"/>
				<link to="2_R_224" method="M6002" weight="M6002=20.0" fromType="2"/>
				<link to="2_R_239" method="M6002" weight="M6002=1.7222371216000001E-6" fromType="1"/>
				<link to="2_R_247" method="M6002" weight="M6002=20.0" toType="2" fromType="2"/>
				<link to="2_R_281" method="M6002" weight="M6002=1.0645295663777778E-6" fromType="1"/>
				<link to="2_R_285" method="M6002" weight="M6002=20.0" fromType="2"/>
				<link to="2_R_312" method="M6002" weight="M6002=20.0" toType="2" fromType="2"/>
				<link to="2_R_315" method="M6002" weight="M6002=20.0" fromType="2"/>
				<link to="2_R_323" method="M6002" weight="M6002=1.5720318328444444E-5" fromType="1"/>
				<link to="2_R_341" method="M6002" weight="M6002=20.0" fromType="2"/>
				<link to="2_R_354" method="M6002" weight="M6002=20.0" toType="2" fromType="2"/>
				<link to="2_R_366" method="M6002" weight="M6002=2.8618924397777775E-8" toType="1"/>
				<link to="2_R_371" method="M6002" weight="M6002=1.6337706889111112E-7" fromType="1"/>
				<link to="2_R_374" method="M6002" weight="M6002=20.0" fromType="2"/>
				<link to="2_R_388" method="M6002" weight="M6002=20.0" fromType="2"/>
				<link to="2_R_396" method="M6002" weight="M6002=4.901312066444445E-7" fromType="1"/>
				<link to="2_R_404" method="M6002" weight="M6002=20.0" fromType="2"/>
				<link to="2_R_416" method="M6002" weight="M6002=4.4781518475555556E-5" toType="1"/>
				<link to="2_R_422" method="M6002" weight="M6002=2.0054093981777777E-7" fromType="1"/>
				<link to="2_R_429" method="M6002" weight="M6002=4.088025843111111E-6" fromType="1"/>
				<link to="2_R_446" method="M6002" weight="M6002=20.0" toType="2" fromType="2"/>
				<link to="2_R_466" method="M6002" weight="M6002=20.0" fromType="2"/>
				<link to="2_R_467" method="M6002" weight="M6002=6.355021928666667E-6" fromType="1"/>
				<link to="2_R_492" method="M6002" weight="M6002=20.0" fromType="2"/>
				<link to="2_R_495" method="M6002" weight="M6002=20.0" toType="2" fromType="2"/>
				<link to="2_R_499" method="M6002" weight="M6002=20.0" toType="2" fromType="2"/>
				<link to="2_R_501" method="M6002" weight="M6002=1.7133920895555555E-5" fromType="1"/>
				<link to="2_R_517" method="M6002" weight="M6002=2.0054093981777777E-7" fromType="1"/>
				<link to="2_R_526" method="M6002" weight="M6002=20.0" toType="2" fromType="2"/>
				<link to="2_R_527" method="M6002" weight="M6002=1.0645295663777778E-6" fromType="1"/>
				<link to="2_R_531" method="M6002" weight="M6002=20.0" fromType="2"/>
				<link to="2_R_543" method="M6002" weight="M6002=20.0" toType="2"/>
				<link to="2_R_551" method="M6002" weight="M6002=7.068012835111112E-7" fromType="1"/>
				<link to="2_R_578" method="M6002" weight="M6002=3.267541377777778E-7" toType="1"/>
				<link to="2_R_596" method="M6002" weight="M6002=1.6337706889111112E-7" fromType="1"/>
				<link to="2_R_599" method="M6002" weight="M6002=4.901312066666667E-7" fromType="1"/>
				<link to="2_R_609" method="M6002" weight="M6002=1.6337706889111112E-7" fromType="1"/>
				<link to="2_R_664" method="M6002" weight="M6002=8.168853444444445E-8" toType="1"/>
				<link to="2_R_668" method="M6002" weight="M6002=1.6337706889111112E-7" fromType="1"/>
				<link to="2_R_673" method="M6002" weight="M6002=2.973109674133333E-7" fromType="1"/>
				<link to="2_R_686" method="M6002" weight="M6002=3.267541377777778E-7" fromType="1"/>
				<link to="2_R_692" method="M6002" weight="M6002=4.901312066733334E-7" fromType="1"/>
				<link to="2_R_709" method="M6002" weight="M6002=20.0" fromType="1"/>
				<group name="common" value="Model_2"/>
			</data>
		</VNodes>
		<VNodes x="627" y="675" counter="0" w="0" h="0" linkLoaded="true" size="10" group="Model_2">
			<vlabel>Stearoyllipoteichoic acid (n=24), linked, unsubstituted_c0</vlabel>
			<data name="2_M_18" index="4010" type="1">
				<id name="layout_order" value="0"/>
				<link to="2_R_5" method="M6002" weight="M6002=3.716387092666666E-8" toType="1"/>
				<link to="2_R_209" method="M6002" weight="M6002=3.716387092666666E-8" toType="1"/>
				<link to="2_R_345" method="M6002" weight="M6002=3.716387092666666E-8" toType="1"/>
				<link to="2_R_439" method="M6002" weight="M6002=1.4865548371111111E-7" fromType="1"/>
				<link to="2_R_709" method="M6002" weight="M6002=20.0" toType="1"/>
				<group name="common" value="Model_2"/>
			</data>
		</VNodes>
		<VNodes x="626" y="675" counter="0" w="0" h="0" linkLoaded="true" size="10" group="Model_2">
			<vlabel>AMP_c0</vlabel>
			<data name="2_M_17" index="4009" type="1">
				<id name="layout_order" value="0"/>
				<link to="2_R_5" method="M6002" weight="M6002=8.919329022399999E-7" fromType="1"/>
				<link to="2_R_49" method="M6002" weight="M6002=20.0" fromType="2"/>
				<link to="2_R_74" method="M6002" weight="M6002=20.0" fromType="2"/>
				<link to="2_R_82" method="M6002" weight="M6002=8.919329022399999E-7" fromType="1"/>
				<link to="2_R_147" method="M6002" weight="M6002=20.0" toType="2" fromType="2"/>
				<link to="2_R_161" method="M6002" weight="M6002=8.919329022399999E-7" fromType="1"/>
				<link to="2_R_192" method="M6002" weight="M6002=20.0" fromType="2"/>
				<link to="2_R_214" method="M6002" weight="M6002=1.6723751177E-6" fromType="1"/>
				<link to="2_R_219" method="M6002" weight="M6002=3.2675413775555557E-7" fromType="1"/>
				<link to="2_R_224" method="M6002" weight="M6002=20.0" fromType="2"/>
				<link to="2_R_276" method="M6002" weight="M6002=20.0" fromType="2"/>
				<link to="2_R_281" method="M6002" weight="M6002=1.0645295663777778E-6" fromType="1"/>
				<link to="2_R_285" method="M6002" weight="M6002=20.0" fromType="2"/>
				<link to="2_R_292" method="M6002" weight="M6002=1.7222371216000001E-6" fromType="1"/>
				<link to="2_R_315" method="M6002" weight="M6002=20.0" fromType="2"/>
				<link to="2_R_361" method="M6002" weight="M6002=4.948323820888889E-6" fromType="1"/>
				<link to="2_R_366" method="M6002" weight="M6002=2.8618924397777775E-8" fromType="1"/>
				<link to="2_R_369" method="M6002" weight="M6002=2.9899312428888885E-5" toType="1"/>
				<link to="2_R_374" method="M6002" weight="M6002=20.0" fromType="2"/>
				<link to="2_R_388" method="M6002" weight="M6002=20.0" fromType="2"/>
				<link to="2_R_404" method="M6002" weight="M6002=20.0" fromType="2"/>
				<link to="2_R_445" method="M6002" weight="M6002=1.6337706889111112E-7" fromType="1"/>
				<link to="2_R_466" method="M6002" weight="M6002=20.0" fromType="2"/>
				<link to="2_R_501" method="M6002" weight="M6002=1.7133920895555555E-5" fromType="1"/>
				<link to="2_R_531" method="M6002" weight="M6002=20.0" fromType="2"/>
				<link to="2_R_611" method="M6002" weight="M6002=1.6337706889111112E-7" fromType="1"/>
				<group name="common" value="Model_2"/>
			</data>
		</VNodes>
		<VNodes x="626" y="675" counter="0" w="0" h="0" linkLoaded="true" size="10" group="Model_2">
			<vlabel>Stearoyllipoteichoic acid (n=24), linked, D-alanine substituted_c0</vlabel>
			<data name="2_M_16" index="4008" type="1">
				<id name="layout_order" value="0"/>
				<link to="2_R_5" method="M6002" weight="M6002=3.716387092666666E-8" fromType="1"/>
				<link to="2_R_709" method="M6002" weight="M6002=20.0" toType="1"/>
				<group name="common" value="Model_2"/>
			</data>
		</VNodes>
		<VNodes x="626" y="675" counter="0" w="0" h="0" linkLoaded="true" size="10" group="Model_2">
			<vlabel>Acetyl-CoA_c0</vlabel>
			<data name="2_M_15" index="4007" type="1">
				<id name="layout_order" value="0"/>
				<link to="2_R_4" method="M6002" weight="M6002=4.088025843111111E-6" toType="1"/>
				<link to="2_R_89" method="M6002" weight="M6002=20.0" toType="2" fromType="2"/>
				<link to="2_R_199" method="M6002" weight="M6002=20.0" toType="2" fromType="2"/>
				<link to="2_R_311" method="M6002" weight="M6002=20.0" toType="2" fromType="2"/>
				<link to="2_R_351" method="M6002" weight="M6002=20.0" toType="2" fromType="2"/>
				<link to="2_R_392" method="M6002" weight="M6002=6.697954424444445E-6" toType="1"/>
				<link to="2_R_414" method="M6002" weight="M6002=2.0425732691111113E-6" toType="1"/>
				<link to="2_R_428" method="M6002" weight="M6002=20.0" toType="2" fromType="2"/>
				<link to="2_R_452" method="M6002" weight="M6002=20.0" toType="2" fromType="2"/>
				<link to="2_R_469" method="M6002" weight="M6002=1.4347329773333334E-5" fromType="1"/>
				<link to="2_R_494" method="M6002" weight="M6002=20.0" toType="2" fromType="2"/>
				<link to="2_R_523" method="M6002" weight="M6002=4.085146538222223E-6" toType="1"/>
				<link to="2_R_555" method="M6002" weight="M6002=20.0" toType="2" fromType="2"/>
				<link to="2_R_635" method="M6002" weight="M6002=2.5663703015555556E-6" fromType="1"/>
				<group name="common" value="Model_2"/>
			</data>
		</VNodes>
		<VNodes x="626" y="675" counter="0" w="0" h="0" linkLoaded="true" size="10" group="Model_2">
			<vlabel>N-Acetyl-D-glucosamine 1-phosphate_c0</vlabel>
			<data name="2_M_14" index="4006" type="1">
				<id name="layout_order" value="0"/>
				<link to="2_R_4" method="M6002" weight="M6002=4.088025843111111E-6" fromType="1"/>
				<link to="2_R_429" method="M6002" weight="M6002=4.088025843111111E-6" toType="1"/>
				<group name="common" value="Model_2"/>
			</data>
		</VNodes>
		<VNodes x="626" y="674" counter="0" w="0" h="0" linkLoaded="true" size="10" group="Model_2">
			<vlabel>alpha-D-Glucosamine 1-phosphate_c0</vlabel>
			<data name="2_M_13" index="4005" type="1">
				<id name="layout_order" value="0"/>
				<link to="2_R_4" method="M6002" weight="M6002=4.088025843111111E-6" toType="1"/>
				<link to="2_R_254" method="M6002" weight="M6002=4.088025843111111E-6" fromType="1"/>
				<group name="common" value="Model_2"/>
			</data>
		</VNodes>
		<VNodes x="626" y="674" counter="0" w="0" h="0" linkLoaded="true" size="10" group="Model_2">
			<vlabel>2-Carboxy-2,5-dihydro-5-oxofuran-2-acetate_c0</vlabel>
			<data name="2_M_12" index="4004" type="1">
				<id name="layout_order" value="0"/>
				<link to="2_R_3" method="M6002" weight="M6002=20.0" toType="2"/>
				<group name="common" value="Model_2"/>
			</data>
		</VNodes>
		<VNodes x="664" y="652" counter="0" w="0" h="0" linkLoaded="true" size="10" group="Model_2">
			<vlabel>CO2_c0</vlabel>
			<data name="2_M_11" index="4003" type="1">
				<id name="layout_order" value="2"/>
				<link to="2_R_3" method="M6002" weight="M6002=20.0" fromType="2"/>
				<link to="2_R_27" method="M6002" weight="M6002=20.0" fromType="2"/>
				<link to="2_R_73" method="M6002" weight="M6002=20.0" fromType="2"/>
				<link to="2_R_74" method="M6002" weight="M6002=20.0" fromType="2"/>
				<link to="2_R_75" method="M6002" weight="M6002=2.0425732691111113E-6" fromType="1"/>
				<link to="2_R_93" method="M6002" weight="M6002=20.0" fromType="2"/>
				<link to="2_R_150" method="M6002" weight="M6002=3.979612436E-6" toType="1"/>
				<link to="2_R_180" method="M6002" weight="M6002=3.4395044244444443E-6" fromType="1"/>
				<link to="2_R_326" method="M6002" weight="M6002=20.0" fromType="2"/>
				<link to="2_R_348" method="M6002" weight="M6002=6.660790553555555E-6" fromType="1"/>
				<link to="2_R_377" method="M6002" weight="M6002=1.7222371216000001E-6" fromType="1"/>
				<link to="2_R_383" method="M6002" weight="M6002=20.0" fromType="2"/>
				<link to="2_R_480" method="M6002" weight="M6002=0.0016783865855111112" fromType="1"/>
				<link to="2_R_514" method="M6002" weight="M6002=20.0" fromType="2"/>
				<link to="2_R_560" method="M6002" weight="M6002=20.0" fromType="2"/>
				<link to="2_R_561" method="M6002" weight="M6002=20.0" fromType="2"/>
				<link to="2_R_562" method="M6002" weight="M6002=20.0" fromType="2"/>
				<link to="2_R_564" method="M6002" weight="M6002=0.0016915571749555555" toType="1"/>
				<link to="2_R_567" method="M6002" weight="M6002=20.0" fromType="2"/>
				<link to="2_R_569" method="M6002" weight="M6002=20.0" toType="2" fromType="2"/>
				<link to="2_R_570" method="M6002" weight="M6002=8.168853444444445E-8" toType="1"/>
				<link to="2_R_571" method="M6002" weight="M6002=20.0" fromType="2"/>
				<link to="2_R_572" method="M6002" weight="M6002=20.0" fromType="2"/>
				<link to="2_R_578" method="M6002" weight="M6002=3.267541377777778E-7" toType="1"/>
				<link to="2_R_588" method="M6002" weight="M6002=8.168853444444445E-8" toType="1"/>
				<link to="2_R_601" method="M6002" weight="M6002=1.7109135344444443E-6" fromType="1"/>
				<link to="2_R_604" method="M6002" weight="M6002=1.767003208777778E-7" fromType="1"/>
				<link to="2_R_605" method="M6002" weight="M6002=1.7109135344444443E-6" fromType="1"/>
				<link to="2_R_622" method="M6002" weight="M6002=1.633770688888889E-7" toType="1"/>
				<link to="2_R_623" method="M6002" weight="M6002=1.7109135344444443E-6" fromType="1"/>
				<link to="2_R_625" method="M6002" weight="M6002=1.7109135344444443E-6" fromType="1"/>
				<link to="2_R_629" method="M6002" weight="M6002=1.796459211088889E-5" toType="1"/>
				<link to="2_R_630" method="M6002" weight="M6002=1.6337706889111112E-7" fromType="1"/>
				<link to="2_R_631" method="M6002" weight="M6002=1.7109135344444443E-6" fromType="1"/>
				<link to="2_R_635" method="M6002" weight="M6002=2.5663703015555556E-6" toType="1"/>
				<link to="2_R_642" method="M6002" weight="M6002=1.7109135344444443E-6" fromType="1"/>
				<link to="2_R_644" method="M6002" weight="M6002=3.267541377777778E-7" toType="1"/>
				<link to="2_R_653" method="M6002" weight="M6002=1.7109135344444443E-6" fromType="1"/>
				<link to="2_R_654" method="M6002" weight="M6002=1.767003208777778E-7" fromType="1"/>
				<link to="2_R_655" method="M6002" weight="M6002=1.7109135344444443E-6" fromType="1"/>
				<link to="2_R_656" method="M6002" weight="M6002=1.7109135344444443E-6" fromType="1"/>
				<link to="2_R_659" method="M6002" weight="M6002=1.7109135344444443E-6" fromType="1"/>
				<link to="2_R_675" method="M6002" weight="M6002=1.7109135344444443E-6" fromType="1"/>
				<link to="2_R_680" method="M6002" weight="M6002=1.7109135344444443E-6" fromType="1"/>
				<link to="2_R_686" method="M6002" weight="M6002=3.267541377777778E-7" fromType="1"/>
				<link to="2_R_695" method="M6002" weight="M6002=1.7109135344444443E-6" fromType="1"/>
				<link to="2_R_706" method="M6002" weight="M6002=1.7109135344444443E-6" fromType="1"/>
				<group name="common" value="Model_2"/>
			</data>
		</VNodes>
		<VNodes x="626" y="674" counter="0" w="0" h="0" linkLoaded="true" size="10" group="Model_2">
			<vlabel>2-Oxo-2,3-dihydrofuran-5-acetate_c0</vlabel>
			<data name="2_M_10" index="4002" type="1">
				<id name="layout_order" value="0"/>
				<link to="2_R_3" method="M6002" weight="M6002=20.0" fromType="2"/>
				<group name="common" value="Model_2"/>
			</data>
		</VNodes>
		<VNodes x="755" y="855" counter="-2" w="0" h="0" linkLoaded="true" size="10">
			<vlabel>Nicotinate_e0</vlabel>
			<data name="Nicotinate_e0" index="6401" type="1">
				<id name="COMETs_isExchg" value="true"/>
				<id name="COMETS_uninteresting" value="true"/>
				<link to="2_R_803" method="M6002" weight="M6002=3.2675413775555557E-7" toType="1"/>
			</data>
		</VNodes>
		<VNodes x="1225" y="242" counter="10" w="0" h="0" linkLoaded="true" size="10" ncc="64 64 64">
			<vlabel>L-Proline, 1-glycyl-_e0</vlabel>
			<data name="L-Proline,%201-glycyl-_e0" index="3971" type="1">
				<id name="COMETs_isExchg" value="true"/>
				<link to="1_R_1316" method="M6002" weight="M6002=1.3528938473999999E-5" toType="1"/>
				<link to="2_R_778" method="M6002" weight="M6002=3.313532146E-6" toType="1"/>
				<link to="3_R_909" method="M6002" weight="M6002=20.0" toType="2" fromType="2"/>
				<link to="4_R_904" method="M6002" weight="M6002=20.0" toType="2" fromType="2"/>
				<link to="5_R_1599" method="M6002" weight="M6002=1.504501201622222E-4" toType="1"/>
			</data>
		</VNodes>
		<VNodes x="560" y="855" counter="-12" w="0" h="0" linkLoaded="true" size="10">
			<vlabel>Copper2_e0</vlabel>
			<data name="Copper2_e0" index="3955" type="1">
				<id name="COMETs_isExchg" value="true"/>
				<id name="COMETS_uninteresting" value="true"/>
				<link to="1_R_1300" method="M6002" weight="M6002=6.670580563777778E-7" toType="1"/>
				<link to="2_R_795" method="M6002" weight="M6002=1.6337706889111112E-7" toType="1"/>
				<link to="3_R_900" method="M6002" weight="M6002=5.072036942222222E-7" toType="1"/>
				<link to="4_R_892" method="M6002" weight="M6002=1.5370127866888888E-6" toType="1"/>
				<link to="5_R_1582" method="M6002" weight="M6002=3.249786379777778E-6" toType="1"/>
				<link to="6_R_1022" method="M6002" weight="M6002=2.0351442033555556E-7" toType="1"/>
			</data>
		</VNodes>
		<VNodes x="603" y="855" counter="-8" w="0" h="0" linkLoaded="true" size="10">
			<vlabel>Mannitol_e0</vlabel>
			<data name="Mannitol_e0" index="3898" type="1">
				<id name="COMETs_isExchg" value="true"/>
				<id name="COMETS_uninteresting" value="true"/>
				<link to="1_R_1244" method="M6002" weight="M6002=4.252922463333333E-5" toType="1"/>
				<link to="2_R_742" method="M6002" weight="M6002=20.0" toType="2" fromType="2"/>
				<link to="4_R_864" method="M6002" weight="M6002=20.0" toType="2" fromType="2"/>
				<link to="5_R_1514" method="M6002" weight="M6002=1.0381437965555555E-5" toType="1"/>
			</data>
		</VNodes>
		<VNodes x="960" y="726" counter="0" w="0" h="0" linkLoaded="true" size="10">
			<vlabel>Gly-Cys_e0</vlabel>
			<data name="Gly-Cys_e0" index="3849" type="1">
				<id name="COMETs_isExchg" value="true"/>
				<link to="1_R_1197" method="M6002" weight="M6002=1.6988945488444445E-5" toType="1"/>
				<link to="2_R_713" method="M6002" weight="M6002=1.3353389354666667E-6" toType="1"/>
				<link to="3_R_846" method="M6002" weight="M6002=1.3994465154666668E-5" toType="1"/>
				<link to="4_R_835" method="M6002" weight="M6002=3.472328626444444E-5" toType="1"/>
				<link to="5_R_1447" method="M6002" weight="M6002=8.96661888911111E-5" toType="1"/>
			</data>
		</VNodes>
		<VNodes x="112" y="855" counter="-8" w="0" h="0" linkLoaded="true" size="10">
			<vlabel>Thymidine_e0</vlabel>
			<data name="Thymidine_e0" index="3927" type="1">
				<id name="COMETs_isExchg" value="true"/>
				<id name="COMETS_uninteresting" value="true"/>
				<link to="1_R_1272" method="M6002" weight="M6002=1.5248392265333334E-6" toType="1"/>
				<link to="3_R_886" method="M6002" weight="M6002=3.2134288608888888E-6" toType="1"/>
				<link to="5_R_1494" method="M6002" weight="M6002=1.6548510506666666E-5" toType="1"/>
				<link to="6_R_1013" method="M6002" weight="M6002=1.1711007707999999E-6" toType="1"/>
			</data>
		</VNodes>
		<VNodes x="407" y="171" counter="0" w="0" h="0" linkLoaded="true" size="10" group="Model_6">
			<vlabel>heptosyl-heptosyl-kdo2-lipidA_c0</vlabel>
			<data name="6_M_1008" index="17481" type="1">
				<id name="layout_order" value="0"/>
				<link to="6_R_976" method="M6002" weight="M6002=1.6438146317111111E-6" fromType="1"/>
				<link to="6_R_977" method="M6002" weight="M6002=1.6438146317111111E-6" toType="1"/>
				<group name="common" value="Model_6"/>
			</data>
		</VNodes>
		<VNodes x="407" y="171" counter="0" w="0" h="0" linkLoaded="true" size="10" group="Model_6">
			<vlabel>Riboflavin_e0</vlabel>
			<data name="6_M_1007" index="17480" type="1">
				<id name="layout_order" value="0"/>
				<link to="6_R_975" method="M6002" weight="M6002=4.070288406666667E-7" toType="1"/>
				<link to="6_R_1046" method="M6002" weight="M6002=4.070288406666667E-7" fromType="1"/>
				<group name="common" value="Model_6"/>
			</data>
		</VNodes>
		<VNodes x="407" y="171" counter="0" w="0" h="0" linkLoaded="true" size="10" group="Model_6">
			<vlabel>N-Glycyl-L-methionine_e0</vlabel>
			<data name="6_M_1006" index="17479" type="1">
				<id name="layout_order" value="0"/>
				<link to="6_R_971" method="M6002" weight="M6002=3.1914899722222224E-6" toType="1"/>
				<link to="6_R_1045" method="M6002" weight="M6002=3.1914899722222224E-6" fromType="1"/>
				<group name="common" value="Model_6"/>
			</data>
		</VNodes>
		<VNodes x="407" y="170" counter="0" w="0" h="0" linkLoaded="true" size="10" group="Model_6">
			<vlabel>heptosyl-kdo2-lipidA_c0</vlabel>
			<data name="6_M_1005" index="17478" type="1">
				<id name="layout_order" value="0"/>
				<link to="6_R_965" method="M6002" weight="M6002=1.6438146317111111E-6" fromType="1"/>
				<link to="6_R_976" method="M6002" weight="M6002=1.6438146317111111E-6" toType="1"/>
				<group name="common" value="Model_6"/>
			</data>
		</VNodes>
		<VNodes x="407" y="170" counter="0" w="0" h="0" linkLoaded="true" size="10" group="Model_6">
			<vlabel>phospho-heptosyl-heptosyl-kdo2-lipidA_c0</vlabel>
			<data name="6_M_1004" index="17477" type="1">
				<id name="layout_order" value="0"/>
				<link to="6_R_963" method="M6002" weight="M6002=1.6438146317111111E-6" toType="1"/>
				<link to="6_R_977" method="M6002" weight="M6002=1.6438146317111111E-6" fromType="1"/>
				<group name="common" value="Model_6"/>
			</data>
		</VNodes>
		<VNodes x="407" y="170" counter="0" w="0" h="0" linkLoaded="true" size="10" group="Model_6">
			<vlabel>ADP-L-glycero-D-manno-heptose_c0</vlabel>
			<data name="6_M_1003" index="17476" type="1">
				<id name="layout_order" value="0"/>
				<link to="6_R_962" method="M6002" weight="M6002=6.575258526888888E-6" fromType="1"/>
				<link to="6_R_963" method="M6002" weight="M6002=1.6438146317111111E-6" toType="1"/>
				<link to="6_R_965" method="M6002" weight="M6002=1.6438146317111111E-6" toType="1"/>
				<link to="6_R_968" method="M6002" weight="M6002=1.6438146317111111E-6" toType="1"/>
				<link to="6_R_976" method="M6002" weight="M6002=1.6438146317111111E-6" toType="1"/>
				<group name="common" value="Model_6"/>
			</data>
		</VNodes>
		<VNodes x="407" y="170" counter="0" w="0" h="0" linkLoaded="true" size="10" group="Model_6">
			<vlabel>Folate_e0</vlabel>
			<data name="6_M_1002" index="17475" type="1">
				<id name="layout_order" value="0"/>
				<link to="6_R_958" method="M6002" weight="M6002=6.10543261E-7" toType="1"/>
				<link to="6_R_1044" method="M6002" weight="M6002=6.10543261E-7" fromType="1"/>
				<group name="common" value="Model_6"/>
			</data>
		</VNodes>
		<VNodes x="407" y="170" counter="0" w="0" h="0" linkLoaded="true" size="10" group="Model_6">
			<vlabel>2-Octaprenyl-3-methyl-5-hydroxy-6-methoxy-1,4-benzoquinone_c0</vlabel>
			<data name="6_M_1001" index="17474" type="1">
				<id name="layout_order" value="0"/>
				<link to="6_R_956" method="M6002" weight="M6002=2.0351442033555556E-7" toType="1"/>
				<link to="6_R_974" method="M6002" weight="M6002=2.0351442033555556E-7" fromType="1"/>
				<group name="common" value="Model_6"/>
			</data>
		</VNodes>
		<VNodes x="407" y="170" counter="0" w="0" h="0" linkLoaded="true" size="10" group="Model_6">
			<vlabel>Glutathione disulfide_e0</vlabel>
			<data name="6_M_1000" index="17473" type="1">
				<id name="layout_order" value="0"/>
				<link to="6_R_955" method="M6002" weight="M6002=1.0175721016666667E-7" toType="1"/>
				<link to="6_R_1043" method="M6002" weight="M6002=1.0175721016666667E-7" fromType="1"/>
				<group name="common" value="Model_6"/>
			</data>
		</VNodes>
		<VNodes x="658" y="70" counter="0" w="0" h="0" linkLoaded="true" size="10" group="Model_1">
			<vlabel>Folate_e0</vlabel>
			<data name="1_M_1175" index="1174" type="1">
				<id name="layout_order" value="0"/>
				<link to="1_R_1190" method="M6002" weight="M6002=2.0011741691555557E-6" toType="1"/>
				<link to="1_R_1335" method="M6002" weight="M6002=2.0011741691555557E-6" fromType="1"/>
				<group name="common" value="Model_1"/>
			</data>
		</VNodes>
		<VNodes x="659" y="70" counter="0" w="0" h="0" linkLoaded="true" size="10" group="Model_1">
			<vlabel>Pantothenate_e0</vlabel>
			<data name="1_M_1174" index="1173" type="1">
				<id name="layout_order" value="0"/>
				<link to="1_R_1189" method="M6002" weight="M6002=1.3341161127555556E-6" toType="1"/>
				<link to="1_R_1334" method="M6002" weight="M6002=1.3341161127555556E-6" fromType="1"/>
				<group name="common" value="Model_1"/>
			</data>
		</VNodes>
		<VNodes x="659" y="70" counter="0" w="0" h="0" linkLoaded="true" size="10" group="Model_1">
			<vlabel>Heme_e0</vlabel>
			<data name="1_M_1173" index="1172" type="1">
				<id name="layout_order" value="0"/>
				<link to="1_R_1185" method="M6002" weight="M6002=1.0005870845777778E-6" toType="1"/>
				<link to="1_R_1333" method="M6002" weight="M6002=1.0005870845777778E-6" fromType="1"/>
				<group name="common" value="Model_1"/>
			</data>
		</VNodes>
		<VNodes x="659" y="70" counter="0" w="0" h="0" linkLoaded="true" size="10" group="Model_1">
			<vlabel>Cobinamide_e0</vlabel>
			<data name="1_M_1172" index="1171" type="1">
				<id name="layout_order" value="0"/>
				<link to="1_R_1183" method="M6002" weight="M6002=3.335290282E-7" toType="1"/>
				<link to="1_R_1332" method="M6002" weight="M6002=3.335290282E-7" fromType="1"/>
				<group name="common" value="Model_1"/>
			</data>
		</VNodes>
		<VNodes x="659" y="70" counter="0" w="0" h="0" linkLoaded="true" size="10" group="Model_1">
			<vlabel>Calcium_e0</vlabel>
			<data name="1_M_1171" index="1170" type="1">
				<id name="layout_order" value="0"/>
				<link to="1_R_1182" method="M6002" weight="M6002=6.670580563777778E-7" toType="1"/>
				<link to="1_R_1331" method="M6002" weight="M6002=6.670580563777778E-7" fromType="1"/>
				<group name="common" value="Model_1"/>
			</data>
		</VNodes>
		<VNodes x="659" y="70" counter="0" w="0" h="0" linkLoaded="true" size="10" group="Model_1">
			<vlabel>Citrate_e0</vlabel>
			<data name="1_M_1170" index="1169" type="1">
				<id name="layout_order" value="0"/>
				<link to="1_R_1182" method="M6002" weight="M6002=6.670580563777778E-7" toType="1"/>
				<link to="1_R_1330" method="M6002" weight="M6002=6.670580563777778E-7" fromType="1"/>
				<group name="common" value="Model_1"/>
			</data>
		</VNodes>
		<VNodes x="661" y="69" counter="0" w="0" h="0" linkLoaded="true" size="10" group="Model_1">
			<vlabel>2-Octaprenyl-3-methyl-5-hydroxy-6-methoxy-1,4-benzoquinone_c0</vlabel>
			<data name="1_M_1169" index="1168" type="1">
				<id name="layout_order" value="0"/>
				<link to="1_R_1179" method="M6002" weight="M6002=6.670580563777778E-7" fromType="1"/>
				<link to="1_R_1186" method="M6002" weight="M6002=6.670580563777778E-7" toType="1"/>
				<group name="common" value="Model_1"/>
			</data>
		</VNodes>
		<VNodes x="661" y="69" counter="0" w="0" h="0" linkLoaded="true" size="10" group="Model_1">
			<vlabel>Cob(I)yrinate a,c diamide_c0</vlabel>
			<data name="1_M_1168" index="1167" type="1">
				<id name="layout_order" value="0"/>
				<link to="1_R_1173" method="M6002" weight="M6002=3.335290281911111E-7" toType="1"/>
				<link to="1_R_1187" method="M6002" weight="M6002=3.335290282E-7" fromType="1"/>
				<group name="common" value="Model_1"/>
			</data>
		</VNodes>
		<VNodes x="661" y="69" counter="0" w="0" h="0" linkLoaded="true" size="10" group="Model_1">
			<vlabel>2-Octaprenyl-3-methyl-6-methoxy-1,4-benzoquinone_c0</vlabel>
			<data name="1_M_1167" index="1166" type="1">
				<id name="layout_order" value="0"/>
				<link to="1_R_1169" method="M6002" weight="M6002=6.670580563777778E-7" fromType="1"/>
				<link to="1_R_1179" method="M6002" weight="M6002=6.670580563777778E-7" toType="1"/>
				<group name="common" value="Model_1"/>
			</data>
		</VNodes>
		<VNodes x="662" y="69" counter="0" w="0" h="0" linkLoaded="true" size="10" group="Model_1">
			<vlabel>2-Octaprenyl-6-methoxy-1,4-benzoquinone_c0</vlabel>
			<data name="1_M_1166" index="1165" type="1">
				<id name="layout_order" value="0"/>
				<link to="1_R_1168" method="M6002" weight="M6002=6.670580563777778E-7" fromType="1"/>
				<link to="1_R_1169" method="M6002" weight="M6002=6.670580563777778E-7" toType="1"/>
				<group name="common" value="Model_1"/>
			</data>
		</VNodes>
		<VNodes x="662" y="69" counter="0" w="0" h="0" linkLoaded="true" size="10" group="Model_1">
			<vlabel>2-Octaprenyl-6-methoxyphenol_c0</vlabel>
			<data name="1_M_1165" index="1164" type="1">
				<id name="layout_order" value="0"/>
				<link to="1_R_1168" method="M6002" weight="M6002=6.670580563777778E-7" toType="1"/>
				<link to="1_R_1180" method="M6002" weight="M6002=6.670580563777778E-7" fromType="1"/>
				<group name="common" value="Model_1"/>
			</data>
		</VNodes>
		<VNodes x="662" y="69" counter="0" w="0" h="0" linkLoaded="true" size="10" group="Model_1">
			<vlabel>4-Hydroxybenzoate_c0</vlabel>
			<data name="1_M_1164" index="1163" type="1">
				<id name="layout_order" value="0"/>
				<link to="1_R_1164" method="M6002" weight="M6002=6.670580563777778E-7" fromType="1"/>
				<link to="1_R_1171" method="M6002" weight="M6002=6.670580563777778E-7" toType="1"/>
				<group name="common" value="Model_1"/>
			</data>
		</VNodes>
		<VNodes x="662" y="69" counter="0" w="0" h="0" linkLoaded="true" size="10" group="Model_1">
			<vlabel>Dianteisoheptadecanoylphosphatidylserine_c0</vlabel>
			<data name="1_M_1163" index="1162" type="1">
				<id name="layout_order" value="0"/>
				<link to="1_R_1158" method="M6002" weight="M6002=7.214560366888889E-7" fromType="1"/>
				<link to="1_R_1177" method="M6002" weight="M6002=7.214560366888889E-7" toType="1"/>
				<group name="common" value="Model_1"/>
			</data>
		</VNodes>
		<VNodes x="662" y="69" counter="0" w="0" h="0" linkLoaded="true" size="10" group="Model_1">
			<vlabel>Diisoheptadecanoylphosphatidylserine_c0</vlabel>
			<data name="1_M_1162" index="1161" type="1">
				<id name="layout_order" value="0"/>
				<link to="1_R_1154" method="M6002" weight="M6002=7.214560366888889E-7" fromType="1"/>
				<link to="1_R_1155" method="M6002" weight="M6002=7.214560366888889E-7" toType="1"/>
				<group name="common" value="Model_1"/>
			</data>
		</VNodes>
		<VNodes x="662" y="69" counter="0" w="0" h="0" linkLoaded="true" size="10" group="Model_1">
			<vlabel>2-Demethylmenaquinone_c0</vlabel>
			<data name="1_M_1161" index="1160" type="1">
				<id name="layout_order" value="0"/>
				<link to="1_R_1151" method="M6002" weight="M6002=1.3341161127555556E-6" toType="1"/>
				<link to="1_R_1166" method="M6002" weight="M6002=1.3341161127555556E-6" fromType="1"/>
				<group name="common" value="Model_1"/>
			</data>
		</VNodes>
		<VNodes x="662" y="69" counter="0" w="0" h="0" linkLoaded="true" size="10" group="Model_1">
			<vlabel>CDP-glycerol_c0</vlabel>
			<data name="1_M_1160" index="1159" type="1">
				<id name="layout_order" value="0"/>
				<link to="1_R_1150" method="M6002" weight="M6002=6.418504788444444E-5" fromType="1"/>
				<link to="1_R_1160" method="M6002" weight="M6002=1.4566818519999998E-5" toType="1"/>
				<link to="1_R_1167" method="M6002" weight="M6002=2.0484592324E-5" toType="1"/>
				<link to="1_R_1174" method="M6002" weight="M6002=1.4566818519999998E-5" toType="1"/>
				<link to="1_R_1191" method="M6002" weight="M6002=1.4566818519999998E-5" toType="1"/>
				<group name="common" value="Model_1"/>
			</data>
		</VNodes>
		<VNodes x="664" y="69" counter="0" w="0" h="0" linkLoaded="true" size="10" group="Model_1">
			<vlabel>Menaquinone 7_e0</vlabel>
			<data name="1_M_1159" index="1158" type="1">
				<id name="layout_order" value="0"/>
				<link to="1_R_1149" method="M6002" weight="M6002=1.3341161127555556E-6" toType="1"/>
				<link to="1_R_1329" method="M6002" weight="M6002=1.3341161127555556E-6" fromType="1"/>
				<group name="common" value="Model_1"/>
			</data>
		</VNodes>
		<VNodes x="664" y="69" counter="0" w="0" h="0" linkLoaded="true" size="10" group="Model_1">
			<vlabel>Menaquinone 7_c0</vlabel>
			<data name="1_M_1158" index="1157" type="1">
				<id name="layout_order" value="0"/>
				<link to="1_R_1149" method="M6002" weight="M6002=1.3341161127555556E-6" fromType="1"/>
				<link to="1_R_1166" method="M6002" weight="M6002=1.3341161127555556E-6" toType="1"/>
				<group name="common" value="Model_1"/>
			</data>
		</VNodes>
		<VNodes x="664" y="69" counter="0" w="0" h="0" linkLoaded="true" size="10" group="Model_1">
			<vlabel>Protoporphyrin_c0</vlabel>
			<data name="1_M_1157" index="1156" type="1">
				<id name="layout_order" value="0"/>
				<link to="1_R_1148" method="M6002" weight="M6002=3.335290281911111E-7" toType="1"/>
				<link to="1_R_1165" method="M6002" weight="M6002=3.335290282E-7" fromType="1"/>
				<group name="common" value="Model_1"/>
			</data>
		</VNodes>
		<VNodes x="664" y="69" counter="0" w="0" h="0" linkLoaded="true" size="10" group="Model_1">
			<vlabel>Heme_c0</vlabel>
			<data name="1_M_1156" index="1155" type="1">
				<id name="layout_order" value="0"/>
				<link to="1_R_1165" method="M6002" weight="M6002=3.335290282E-7" toType="1"/>
				<link to="1_R_1185" method="M6002" weight="M6002=1.0005870845777778E-6" fromType="1"/>
				<link to="1_R_1192" method="M6002" weight="M6002=20.0" toType="1"/>
				<group name="common" value="Model_1"/>
			</data>
		</VNodes>
		<VNodes x="664" y="69" counter="0" w="0" h="0" linkLoaded="true" size="10" group="Model_1">
			<vlabel>phosphatidylethanolamine (dioctadecanoyl, n-C18:0)_c0</vlabel>
			<data name="1_M_1155" index="1154" type="1">
				<id name="layout_order" value="0"/>
				<link to="1_R_1156" method="M6002" weight="M6002=7.214560366888889E-7" fromType="1"/>
				<link to="1_R_1192" method="M6002" weight="M6002=20.0" toType="1"/>
				<group name="common" value="Model_1"/>
			</data>
		</VNodes>
		<VNodes x="665" y="69" counter="0" w="0" h="0" linkLoaded="true" size="10" group="Model_1">
			<vlabel>minor teichoic acid (acetylgalactosamine glucose_c0</vlabel>
			<data name="1_M_1154" index="1153" type="1">
				<id name="layout_order" value="0"/>
				<link to="1_R_1163" method="M6002" weight="M6002=1.5173769291555556E-7" fromType="1"/>
				<link to="1_R_1192" method="M6002" weight="M6002=20.0" toType="1"/>
				<group name="common" value="Model_1"/>
			</data>
		</VNodes>
		<VNodes x="665" y="69" counter="0" w="0" h="0" linkLoaded="true" size="10" group="Model_1">
			<vlabel>Biomass_c0</vlabel>
			<data name="1_M_1153" index="1152" type="1">
				<id name="layout_order" value="0"/>
				<link to="1_R_1192" method="M6002" weight="M6002=8.401595791333333E-5" fromType="1"/>
				<link to="1_R_1328" method="M6002" weight="M6002=8.401595791333333E-5" toType="1"/>
				<group name="common" value="Model_1"/>
			</data>
		</VNodes>
		<VNodes x="665" y="69" counter="0" w="0" h="0" linkLoaded="true" size="10" group="Model_1">
			<vlabel>Calcium_c0</vlabel>
			<data name="1_M_1152" index="1151" type="1">
				<id name="layout_order" value="0"/>
				<link to="1_R_1182" method="M6002" weight="M6002=6.670580563777778E-7" fromType="1"/>
				<link to="1_R_1192" method="M6002" weight="M6002=20.0" toType="1"/>
				<group name="common" value="Model_1"/>
			</data>
		</VNodes>
		<VNodes x="665" y="69" counter="0" w="0" h="0" linkLoaded="true" size="10" group="Model_1">
			<vlabel>Anteisoheptadecanoyllipoteichoic acid (n=24), linked, glucose substituted_c0</vlabel>
			<data name="1_M_1151" index="1150" type="1">
				<id name="layout_order" value="0"/>
				<link to="1_R_1157" method="M6002" weight="M6002=1.5173769291555556E-7" fromType="1"/>
				<link to="1_R_1192" method="M6002" weight="M6002=20.0" toType="1"/>
				<group name="common" value="Model_1"/>
			</data>
		</VNodes>
		<VNodes x="665" y="69" counter="0" w="0" h="0" linkLoaded="true" size="10" group="Model_1">
			<vlabel>Isoheptadecanoyllipoteichoic acid (n=24), linked, glucose substituted_c0</vlabel>
			<data name="1_M_1150" index="1149" type="1">
				<id name="layout_order" value="0"/>
				<link to="1_R_1172" method="M6002" weight="M6002=1.5173769291555556E-7" fromType="1"/>
				<link to="1_R_1192" method="M6002" weight="M6002=20.0" toType="1"/>
				<group name="common" value="Model_1"/>
			</data>
		</VNodes>
		<VNodes x="667" y="69" counter="0" w="0" h="0" linkLoaded="true" size="10" group="Model_1">
			<vlabel>Cobinamide_c0</vlabel>
			<data name="1_M_1149" index="1148" type="1">
				<id name="layout_order" value="0"/>
				<link to="1_R_1161" method="M6002" weight="M6002=1.0005870845777778E-6" toType="1"/>
				<link to="1_R_1183" method="M6002" weight="M6002=3.335290282E-7" fromType="1"/>
				<link to="1_R_1192" method="M6002" weight="M6002=20.0" fromType="1"/>
				<group name="common" value="Model_1"/>
			</data>
		</VNodes>
		<VNodes x="667" y="69" counter="0" w="0" h="0" linkLoaded="true" size="10" group="Model_1">
			<vlabel>Siroheme_c0</vlabel>
			<data name="1_M_1148" index="1147" type="1">
				<id name="layout_order" value="0"/>
				<link to="1_R_1175" method="M6002" weight="M6002=6.670580563777778E-7" fromType="1"/>
				<link to="1_R_1192" method="M6002" weight="M6002=20.0" toType="1"/>
				<group name="common" value="Model_1"/>
			</data>
		</VNodes>
		<VNodes x="667" y="69" counter="0" w="0" h="0" linkLoaded="true" size="10" group="Model_1">
			<vlabel>Dianteisoheptadecanoylphosphatidylethanolamine_c0</vlabel>
			<data name="1_M_1147" index="1146" type="1">
				<id name="layout_order" value="0"/>
				<link to="1_R_1177" method="M6002" weight="M6002=7.214560366888889E-7" fromType="1"/>
				<link to="1_R_1192" method="M6002" weight="M6002=20.0" toType="1"/>
				<group name="common" value="Model_1"/>
			</data>
		</VNodes>
		<VNodes x="668" y="69" counter="0" w="0" h="0" linkLoaded="true" size="10" group="Model_1">
			<vlabel>Diisoheptadecanoylphosphatidylethanolamine_c0</vlabel>
			<data name="1_M_1146" index="1145" type="1">
				<id name="layout_order" value="0"/>
				<link to="1_R_1155" method="M6002" weight="M6002=7.214560366888889E-7" fromType="1"/>
				<link to="1_R_1192" method="M6002" weight="M6002=20.0" toType="1"/>
				<group name="common" value="Model_1"/>
			</data>
		</VNodes>
		<VNodes x="668" y="69" counter="0" w="0" h="0" linkLoaded="true" size="10" group="Model_1">
			<vlabel>Stearoyllipoteichoic acid (n=24), linked, glucose substituted_c0</vlabel>
			<data name="1_M_1145" index="1144" type="1">
				<id name="layout_order" value="0"/>
				<link to="1_R_1162" method="M6002" weight="M6002=1.5173769291555556E-7" fromType="1"/>
				<link to="1_R_1192" method="M6002" weight="M6002=20.0" toType="1"/>
				<group name="common" value="Model_1"/>
			</data>
		</VNodes>
		<VNodes x="668" y="69" counter="0" w="0" h="0" linkLoaded="true" size="10" group="Model_1">
			<vlabel>6-Amino-2-oxohexanoate_c0</vlabel>
			<data name="1_M_1144" index="1143" type="1">
				<id name="layout_order" value="0"/>
				<link to="1_R_1147" method="M6002" weight="M6002=20.0" toType="2"/>
				<group name="common" value="Model_1"/>
			</data>
		</VNodes>
		<VNodes x="668" y="69" counter="0" w="0" h="0" linkLoaded="true" size="10" group="Model_1">
			<vlabel>1,2-Didehydropiperidine-2-carboxylate_c0</vlabel>
			<data name="1_M_1143" index="1142" type="1">
				<id name="layout_order" value="0"/>
				<link to="1_R_1147" method="M6002" weight="M6002=20.0" fromType="2"/>
				<group name="common" value="Model_1"/>
			</data>
		</VNodes>
		<VNodes x="668" y="69" counter="0" w="0" h="0" linkLoaded="true" size="10" group="Model_1">
			<vlabel>2,3,4,5-Tetrahydropyridine-2-carboxylate_c0</vlabel>
			<data name="1_M_1142" index="1141" type="1">
				<id name="layout_order" value="0"/>
				<link to="1_R_1146" method="M6002" weight="M6002=20.0" fromType="2"/>
				<group name="common" value="Model_1"/>
			</data>
		</VNodes>
		<VNodes x="668" y="69" counter="0" w="0" h="0" linkLoaded="true" size="10" group="Model_1">
			<vlabel>L-2-Aminoadipate 6-semialdehyde_c0</vlabel>
			<data name="1_M_1141" index="1140" type="1">
				<id name="layout_order" value="0"/>
				<link to="1_R_1146" method="M6002" weight="M6002=20.0" toType="2"/>
				<group name="common" value="Model_1"/>
			</data>
		</VNodes>
		<VNodes x="668" y="69" counter="0" w="0" h="0" linkLoaded="true" size="10" group="Model_1">
			<vlabel>5-Hydroxy-2-oxo-4-ureido-2,5-dihydro-1H-imidazole-5-carboxylate_c0</vlabel>
			<data name="1_M_1140" index="1139" type="1">
				<id name="layout_order" value="0"/>
				<link to="1_R_1144" method="M6002" weight="M6002=20.0" toType="2"/>
				<link to="1_R_1145" method="M6002" weight="M6002=20.0" toType="2"/>
				<group name="common" value="Model_1"/>
			</data>
		</VNodes>
		<VNodes x="670" y="69" counter="0" w="0" h="0" linkLoaded="true" size="10" group="Model_1">
			<vlabel>Aminoacetone_c0</vlabel>
			<data name="1_M_1139" index="1138" type="1">
				<id name="layout_order" value="0"/>
				<link to="1_R_1143" method="M6002" weight="M6002=20.0" fromType="2"/>
				<group name="common" value="Model_1"/>
			</data>
		</VNodes>
		<VNodes x="670" y="69" counter="0" w="0" h="0" linkLoaded="true" size="10" group="Model_1">
			<vlabel>Carbamate_c0</vlabel>
			<data name="1_M_1138" index="1137" type="1">
				<id name="layout_order" value="0"/>
				<link to="1_R_1142" method="M6002" weight="M6002=20.0" toType="2" fromType="2"/>
				<group name="common" value="Model_1"/>
			</data>
		</VNodes>
		<VNodes x="671" y="69" counter="0" w="0" h="0" linkLoaded="true" size="10" group="Model_1">
			<vlabel>L-2-Amino-6-oxoheptanedioate_c0</vlabel>
			<data name="1_M_1137" index="1136" type="1">
				<id name="layout_order" value="0"/>
				<link to="1_R_1141" method="M6002" weight="M6002=20.0" toType="2"/>
				<group name="common" value="Model_1"/>
			</data>
		</VNodes>
		<VNodes x="671" y="69" counter="0" w="0" h="0" linkLoaded="true" size="10" group="Model_1">
			<vlabel>3-Amino-2-oxopropyl phosphate_c0</vlabel>
			<data name="1_M_1136" index="1135" type="1">
				<id name="layout_order" value="0"/>
				<link to="1_R_1140" method="M6002" weight="M6002=20.0" fromType="2"/>
				<group name="common" value="Model_1"/>
			</data>
		</VNodes>
		<VNodes x="671" y="69" counter="0" w="0" h="0" linkLoaded="true" size="10" group="Model_1">
			<vlabel>2-Amino-3-oxo-4-phosphonooxybutyrate_c0</vlabel>
			<data name="1_M_1135" index="1134" type="1">
				<id name="layout_order" value="0"/>
				<link to="1_R_1140" method="M6002" weight="M6002=20.0" toType="2"/>
				<group name="common" value="Model_1"/>
			</data>
		</VNodes>
		<VNodes x="671" y="69" counter="0" w="0" h="0" linkLoaded="true" size="10" group="Model_1">
			<vlabel>Oxygen_e0</vlabel>
			<data name="1_M_1134" index="1133" type="1">
				<id name="layout_order" value="0"/>
				<link to="1_R_1138" method="M6002" weight="M6002=5.124897151333333E-5" toType="1"/>
				<link to="1_R_1327" method="M6002" weight="M6002=5.124897151333333E-5" fromType="1"/>
				<group name="common" value="Model_1"/>
			</data>
		</VNodes>
		<VNodes x="610" y="855" counter="-2" w="0" h="0" linkLoaded="true" size="10">
			<vlabel>GTP_e0</vlabel>
			<data name="GTP_e0" index="11949" type="1">
				<id name="COMETs_isExchg" value="true"/>
				<id name="COMETS_uninteresting" value="true"/>
				<link to="4_R_918" method="M6002" weight="M6002=7.669646485999999E-5" toType="1"/>
			</data>
		</VNodes>
		<VNodes x="696" y="90" counter="0" w="0" h="0" linkLoaded="true" size="10" group="Model_1">
			<vlabel>CO2_e0</vlabel>
			<data name="1_M_1133" index="1132" type="1">
				<id name="layout_order" value="2"/>
				<link to="1_R_1137" method="M6002" weight="M6002=1.2148810553777776E-4" fromType="1"/>
				<link to="1_R_1326" method="M6002" weight="M6002=1.2148810553777776E-4" toType="1"/>
				<group name="common" value="Model_1"/>
			</data>
		</VNodes>
		<VNodes x="696" y="90" counter="0" w="0" h="0" linkLoaded="true" size="10" group="Model_1">
			<vlabel>H2O_e0</vlabel>
			<data name="1_M_1132" index="1131" type="1">
				<id name="layout_order" value="2"/>
				<link to="1_R_1136" method="M6002" weight="M6002=0.003306649251777778" fromType="1"/>
				<link to="1_R_1325" method="M6002" weight="M6002=0.003306649251777778" toType="1"/>
				<group name="common" value="Model_1"/>
			</data>
		</VNodes>
		<VNodes x="671" y="69" counter="0" w="0" h="0" linkLoaded="true" size="10" group="Model_1">
			<vlabel>(R)(-)-Allantoin_c0</vlabel>
			<data name="1_M_1131" index="1130" type="1">
				<id name="layout_order" value="0"/>
				<link to="1_R_1134" method="M6002" weight="M6002=20.0" fromType="2"/>
				<link to="1_R_1144" method="M6002" weight="M6002=20.0" fromType="2"/>
				<group name="common" value="Model_1"/>
			</data>
		</VNodes>
		<VNodes x="671" y="69" counter="0" w="0" h="0" linkLoaded="true" size="10" group="Model_1">
			<vlabel>5-Hydroxyisourate_c0</vlabel>
			<data name="1_M_1130" index="1129" type="1">
				<id name="layout_order" value="0"/>
				<link to="1_R_1134" method="M6002" weight="M6002=20.0" toType="2"/>
				<link to="1_R_1135" method="M6002" weight="M6002=20.0" toType="2"/>
				<group name="common" value="Model_1"/>
			</data>
		</VNodes>
		<VNodes x="673" y="70" counter="0" w="0" h="0" linkLoaded="true" size="10" group="Model_1">
			<vlabel>Fe3+_e0</vlabel>
			<data name="1_M_1129" index="1128" type="1">
				<id name="layout_order" value="0"/>
				<link to="1_R_1131" method="M6002" weight="M6002=20.0" toType="2"/>
				<link to="1_R_1324" method="M6002" weight="M6002=20.0" toType="2" fromType="2"/>
				<group name="common" value="Model_1"/>
			</data>
		</VNodes>
		<VNodes x="673" y="70" counter="0" w="0" h="0" linkLoaded="true" size="10" group="Model_1">
			<vlabel>Deoxycytidine_e0</vlabel>
			<data name="1_M_1128" index="1127" type="1">
				<id name="layout_order" value="0"/>
				<link to="1_R_1129" method="M6002" weight="M6002=4.252922463333333E-5" toType="1"/>
				<link to="1_R_1323" method="M6002" weight="M6002=4.252922463333333E-5" fromType="1"/>
				<group name="common" value="Model_1"/>
			</data>
		</VNodes>
		<VNodes x="674" y="70" counter="0" w="0" h="0" linkLoaded="true" size="10" group="Model_1">
			<vlabel>L-Leucine_e0</vlabel>
			<data name="1_M_1127" index="1126" type="1">
				<id name="layout_order" value="0"/>
				<link to="1_R_1128" method="M6002" weight="M6002=3.617776818E-5" toType="1"/>
				<link to="1_R_1322" method="M6002" weight="M6002=3.617776818E-5" fromType="1"/>
				<group name="common" value="Model_1"/>
			</data>
		</VNodes>
		<VNodes x="674" y="70" counter="0" w="0" h="0" linkLoaded="true" size="10" group="Model_1">
			<vlabel>(R)-Lactate_e0</vlabel>
			<data name="1_M_1126" index="1125" type="1">
				<id name="layout_order" value="0"/>
				<link to="1_R_1127" method="M6002" weight="M6002=20.0" toType="2" fromType="2"/>
				<link to="1_R_1321" method="M6002" weight="M6002=20.0" toType="2" fromType="2"/>
				<group name="common" value="Model_1"/>
			</data>
		</VNodes>
		<VNodes x="674" y="70" counter="0" w="0" h="0" linkLoaded="true" size="10" group="Model_1">
			<vlabel>Octanoyl-CoA_c0</vlabel>
			<data name="1_M_1125" index="1124" type="1">
				<id name="layout_order" value="0"/>
				<link to="1_R_1125" method="M6002" weight="M6002=20.0" toType="2" fromType="2"/>
				<group name="common" value="Model_1"/>
			</data>
		</VNodes>
		<VNodes x="674" y="70" counter="0" w="0" h="0" linkLoaded="true" size="10" group="Model_1">
			<vlabel>3-Oxodecanoyl-CoA_c0</vlabel>
			<data name="1_M_1124" index="1123" type="1">
				<id name="layout_order" value="0"/>
				<link to="1_R_1125" method="M6002" weight="M6002=20.0" toType="2" fromType="2"/>
				<group name="common" value="Model_1"/>
			</data>
		</VNodes>
		<VNodes x="675" y="70" counter="0" w="0" h="0" linkLoaded="true" size="10" group="Model_1">
			<vlabel>Nitrite_e0</vlabel>
			<data name="1_M_1123" index="1122" type="1">
				<id name="layout_order" value="0"/>
				<link to="1_R_1124" method="M6002" weight="M6002=20.0" toType="1"/>
				<link to="1_R_1320" method="M6002" weight="M6002=20.0" fromType="1"/>
				<group name="common" value="Model_1"/>
			</data>
		</VNodes>
		<VNodes x="675" y="70" counter="0" w="0" h="0" linkLoaded="true" size="10" group="Model_1">
			<vlabel>Riboflavin_e0</vlabel>
			<data name="1_M_1122" index="1121" type="1">
				<id name="layout_order" value="0"/>
				<link to="1_R_1122" method="M6002" weight="M6002=1.334116112777778E-6" toType="1"/>
				<link to="1_R_1319" method="M6002" weight="M6002=1.334116112777778E-6" fromType="1"/>
				<group name="common" value="Model_1"/>
			</data>
		</VNodes>
		<VNodes x="675" y="70" counter="0" w="0" h="0" linkLoaded="true" size="10" group="Model_1">
			<vlabel>2-Methylbut-2-enoyl-CoA_c0</vlabel>
			<data name="1_M_1121" index="1120" type="1">
				<id name="layout_order" value="0"/>
				<link to="1_R_1120" method="M6002" weight="M6002=20.0" fromType="2"/>
				<group name="common" value="Model_1"/>
			</data>
		</VNodes>
		<VNodes x="675" y="70" counter="0" w="0" h="0" linkLoaded="true" size="10" group="Model_1">
			<vlabel>2-Methylnaphthalene_c0</vlabel>
			<data name="1_M_1120" index="1119" type="1">
				<id name="layout_order" value="0"/>
				<link to="1_R_1115" method="M6002" weight="M6002=20.0" toType="2"/>
				<group name="common" value="Model_1"/>
			</data>
		</VNodes>
		<VNodes x="675" y="70" counter="0" w="0" h="0" linkLoaded="true" size="10" group="Model_1">
			<vlabel>Naphthyl-2-methyl-succinic acid_c0</vlabel>
			<data name="1_M_1119" index="1118" type="1">
				<id name="layout_order" value="0"/>
				<link to="1_R_1115" method="M6002" weight="M6002=20.0" fromType="2"/>
				<group name="common" value="Model_1"/>
			</data>
		</VNodes>
		<VNodes x="675" y="70" counter="0" w="0" h="0" linkLoaded="true" size="10" group="Model_1">
			<vlabel>Arbutin_e0</vlabel>
			<data name="1_M_1118" index="1117" type="1">
				<id name="layout_order" value="0"/>
				<link to="1_R_1112" method="M6002" weight="M6002=20.0" toType="2" fromType="2"/>
				<link to="1_R_1318" method="M6002" weight="M6002=20.0" toType="2" fromType="2"/>
				<group name="common" value="Model_1"/>
			</data>
		</VNodes>
		<VNodes x="675" y="70" counter="0" w="0" h="0" linkLoaded="true" size="10" group="Model_1">
			<vlabel>10-Formyltetrahydrofolyl L-glutamate_c0</vlabel>
			<data name="1_M_1117" index="1116" type="1">
				<id name="layout_order" value="0"/>
				<link to="1_R_1111" method="M6002" weight="M6002=20.0" fromType="2"/>
				<group name="common" value="Model_1"/>
			</data>
		</VNodes>
		<VNodes x="676" y="70" counter="0" w="0" h="0" linkLoaded="true" size="10" group="Model_1">
			<vlabel>Peptide-L-methionine_c0</vlabel>
			<data name="1_M_1116" index="1115" type="1">
				<id name="layout_order" value="0"/>
				<link to="1_R_1107" method="M6002" weight="M6002=20.0" toType="2" fromType="2"/>
				<group name="common" value="Model_1"/>
			</data>
		</VNodes>
		<VNodes x="676" y="70" counter="0" w="0" h="0" linkLoaded="true" size="10" group="Model_1">
			<vlabel>Peptide-L-methionine (R)-S-oxide_c0</vlabel>
			<data name="1_M_1115" index="1114" type="1">
				<id name="layout_order" value="0"/>
				<link to="1_R_1107" method="M6002" weight="M6002=20.0" toType="2" fromType="2"/>
				<group name="common" value="Model_1"/>
			</data>
		</VNodes>
		<VNodes x="676" y="70" counter="0" w="0" h="0" linkLoaded="true" size="10" group="Model_1">
			<vlabel>dTDP-6-deoxy-L-mannose_c0</vlabel>
			<data name="1_M_1114" index="1113" type="1">
				<id name="layout_order" value="0"/>
				<link to="1_R_1105" method="M6002" weight="M6002=20.0" toType="2" fromType="2"/>
				<group name="common" value="Model_1"/>
			</data>
		</VNodes>
		<VNodes x="676" y="70" counter="0" w="0" h="0" linkLoaded="true" size="10" group="Model_1">
			<vlabel>Dextrin_c0</vlabel>
			<data name="1_M_1113" index="1112" type="1">
				<id name="layout_order" value="0"/>
				<link to="1_R_1104" method="M6002" weight="M6002=20.0" toType="2"/>
				<group name="common" value="Model_1"/>
			</data>
		</VNodes>
		<VNodes x="676" y="70" counter="0" w="0" h="0" linkLoaded="true" size="10" group="Model_1">
			<vlabel>Isopentadecanoyllipoteichoic acid (n=24), linked, N-acetyl-D-glucosamine_c0</vlabel>
			<data name="1_M_1112" index="1111" type="1">
				<id name="layout_order" value="0"/>
				<link to="1_R_1103" method="M6002" weight="M6002=20.0" toType="2" fromType="2"/>
				<group name="common" value="Model_1"/>
			</data>
		</VNodes>
		<VNodes x="676" y="70" counter="0" w="0" h="0" linkLoaded="true" size="10" group="Model_1">
			<vlabel>phosphoserine_c0</vlabel>
			<data name="1_M_1111" index="1110" type="1">
				<id name="layout_order" value="0"/>
				<link to="1_R_1100" method="M6002" weight="M6002=20.0" toType="2"/>
				<group name="common" value="Model_1"/>
			</data>
		</VNodes>
		<VNodes x="676" y="71" counter="0" w="0" h="0" linkLoaded="true" size="10" group="Model_1">
			<vlabel>(S)(+)-Allantoin_e0</vlabel>
			<data name="1_M_1110" index="1109" type="1">
				<id name="layout_order" value="0"/>
				<link to="1_R_1086" method="M6002" weight="M6002=20.0" toType="2" fromType="2"/>
				<link to="1_R_1317" method="M6002" weight="M6002=20.0" toType="2" fromType="2"/>
				<group name="common" value="Model_1"/>
			</data>
		</VNodes>
		<VNodes x="676" y="71" counter="0" w="0" h="0" linkLoaded="true" size="10" group="Model_1">
			<vlabel>(S)(+)-Allantoin_c0</vlabel>
			<data name="1_M_1109" index="1108" type="1">
				<id name="layout_order" value="0"/>
				<link to="1_R_1086" method="M6002" weight="M6002=20.0" toType="2" fromType="2"/>
				<link to="1_R_1135" method="M6002" weight="M6002=20.0" fromType="2"/>
				<link to="1_R_1145" method="M6002" weight="M6002=20.0" fromType="2"/>
				<group name="common" value="Model_1"/>
			</data>
		</VNodes>
		<VNodes x="677" y="71" counter="0" w="0" h="0" linkLoaded="true" size="10" group="Model_1">
			<vlabel>L-Proline, 1-glycyl-_e0</vlabel>
			<data name="1_M_1108" index="1107" type="1">
				<id name="layout_order" value="0"/>
				<link to="1_R_1085" method="M6002" weight="M6002=1.3528938473999999E-5" toType="1"/>
				<link to="1_R_1316" method="M6002" weight="M6002=1.3528938473999999E-5" fromType="1"/>
				<group name="common" value="Model_1"/>
			</data>
		</VNodes>
		<VNodes x="677" y="71" counter="0" w="0" h="0" linkLoaded="true" size="10" group="Model_1">
			<vlabel>5-(2-Hydroxyethyl)-4-methylthiazole_c0</vlabel>
			<data name="1_M_1107" index="1106" type="1">
				<id name="layout_order" value="0"/>
				<link to="1_R_1082" method="M6002" weight="M6002=20.0" toType="2" fromType="2"/>
				<group name="common" value="Model_1"/>
			</data>
		</VNodes>
		<VNodes x="677" y="71" counter="0" w="0" h="0" linkLoaded="true" size="10" group="Model_1">
			<vlabel>Anteisopentadecanoyllipoteichoic acid (n=24), linked, D-alanine substituted_c0</vlabel>
			<data name="1_M_1106" index="1105" type="1">
				<id name="layout_order" value="0"/>
				<link to="1_R_1081" method="M6002" weight="M6002=20.0" fromType="2"/>
				<group name="common" value="Model_1"/>
			</data>
		</VNodes>
		<VNodes x="677" y="71" counter="0" w="0" h="0" linkLoaded="true" size="10" group="Model_1">
			<vlabel>(R)-Pantoate_c0</vlabel>
			<data name="1_M_1105" index="1104" type="1">
				<id name="layout_order" value="0"/>
				<link to="1_R_1080" method="M6002" weight="M6002=20.0" toType="2" fromType="2"/>
				<group name="common" value="Model_1"/>
			</data>
		</VNodes>
		<VNodes x="678" y="71" counter="0" w="0" h="0" linkLoaded="true" size="10" group="Model_1">
			<vlabel>D-Methionine_e0</vlabel>
			<data name="1_M_1104" index="1103" type="1">
				<id name="layout_order" value="0"/>
				<link to="1_R_1079" method="M6002" weight="M6002=20.0" toType="2"/>
				<link to="1_R_1315" method="M6002" weight="M6002=20.0" toType="2" fromType="2"/>
				<group name="common" value="Model_1"/>
			</data>
		</VNodes>
		<VNodes x="678" y="71" counter="0" w="0" h="0" linkLoaded="true" size="10" group="Model_1">
			<vlabel>D-Methionine_c0</vlabel>
			<data name="1_M_1103" index="1102" type="1">
				<id name="layout_order" value="0"/>
				<link to="1_R_1079" method="M6002" weight="M6002=20.0" fromType="2"/>
				<group name="common" value="Model_1"/>
			</data>
		</VNodes>
		<VNodes x="678" y="71" counter="0" w="0" h="0" linkLoaded="true" size="10" group="Model_1">
			<vlabel>4-Aminobutanoate_e0</vlabel>
			<data name="1_M_1102" index="1101" type="1">
				<id name="layout_order" value="0"/>
				<link to="1_R_1077" method="M6002" weight="M6002=20.0" toType="2" fromType="2"/>
				<link to="1_R_1314" method="M6002" weight="M6002=20.0" toType="2" fromType="2"/>
				<group name="common" value="Model_1"/>
			</data>
		</VNodes>
		<VNodes x="678" y="71" counter="0" w="0" h="0" linkLoaded="true" size="10" group="Model_1">
			<vlabel>FADH2_c0</vlabel>
			<data name="1_M_1101" index="1100" type="1">
				<id name="layout_order" value="0"/>
				<link to="1_R_1076" method="M6002" weight="M6002=20.0" toType="2"/>
				<group name="common" value="Model_1"/>
			</data>
		</VNodes>
		<VNodes x="678" y="71" counter="0" w="0" h="0" linkLoaded="true" size="10" group="Model_1">
			<vlabel>4-Hydroxy-L-glutamate_c0</vlabel>
			<data name="1_M_1100" index="1099" type="1">
				<id name="layout_order" value="0"/>
				<link to="1_R_1072" method="M6002" weight="M6002=20.0" toType="2" fromType="2"/>
				<group name="common" value="Model_1"/>
			</data>
		</VNodes>
		<VNodes x="668" y="855" counter="-2" w="0" h="0" linkLoaded="true" size="10">
			<vlabel>Molybdate_e0</vlabel>
			<data name="Molybdate_e0" index="3922" type="1">
				<id name="COMETs_isExchg" value="true"/>
				<id name="COMETS_uninteresting" value="true"/>
				<link to="1_R_1267" method="M6002" weight="M6002=20.0" toType="2" fromType="2"/>
			</data>
		</VNodes>
		<VNodes x="943" y="117" counter="4" w="0" h="0" linkLoaded="true" size="10" ncc="125 125 125">
			<vlabel>2-Dehydro-3-deoxy-D-gluconate_e0</vlabel>
			<data name="2-Dehydro-3-deoxy-D-gluconate_e0" index="3935" type="1">
				<id name="COMETs_isExchg" value="true"/>
				<link to="1_R_1280" method="M6002" weight="M6002=4.327647217111111E-4" fromType="1"/>
				<link to="5_R_1560" method="M6002" weight="M6002=7.435566833777778E-4" toType="1"/>
			</data>
		</VNodes>
		<VNodes x="741" y="668" counter="4" w="0" h="0" linkLoaded="true" size="10" ncc="64 64 64">
			<vlabel>Cellobiose_e0</vlabel>
			<data name="Cellobiose_e0" index="3857" type="1">
				<id name="COMETs_isExchg" value="true"/>
				<link to="1_R_1205" method="M6002" weight="M6002=20.0" toType="2" fromType="2"/>
				<link to="2_R_718" method="M6002" weight="M6002=5.243417053555555E-4" toType="1"/>
			</data>
		</VNodes>
		<VNodes x="1236" y="263" counter="6" w="0" h="0" linkLoaded="true" size="10" ncc="64 64 64">
			<vlabel>4-Aminobutanoate_e0</vlabel>
			<data name="4-Aminobutanoate_e0" index="3969" type="1">
				<id name="COMETs_isExchg" value="true"/>
				<link to="1_R_1314" method="M6002" weight="M6002=20.0" toType="2" fromType="2"/>
				<link to="5_R_1597" method="M6002" weight="M6002=4.8569648331111116E-4" toType="1"/>
				<link to="6_R_1029" method="M6002" weight="M6002=5.732010885555556E-5" fromType="1"/>
			</data>
		</VNodes>
		<VNodes x="1248" y="297" counter="2" w="0" h="0" linkLoaded="true" size="10" ncc="64 64 64">
			<vlabel>D-Galactonate_e0</vlabel>
			<data name="D-Galactonate_e0" index="16453" type="1">
				<id name="COMETs_isExchg" value="true"/>
				<link to="5_R_1500" method="M6002" weight="M6002=4.778422302E-4" toType="1"/>
			</data>
		</VNodes>
		<VNodes x="632" y="855" counter="-6" w="0" h="0" linkLoaded="true" size="10">
			<vlabel>sn-Glycerol 3-phosphate_e0</vlabel>
			<data name="sn-Glycerol%203-phosphate_e0" index="3868" type="1">
				<id name="COMETs_isExchg" value="true"/>
				<id name="COMETS_uninteresting" value="true"/>
				<link to="1_R_1216" method="M6002" weight="M6002=3.4700585697777777E-5" toType="1"/>
				<link to="2_R_726" method="M6002" weight="M6002=8.478477311333333E-6" toType="1"/>
				<link to="5_R_1475" method="M6002" weight="M6002=7.49185989E-6" toType="1"/>
			</data>
		</VNodes>
		<VNodes x="116" y="67" counter="1" w="0" h="0" labelOn="true" size="12" labelSize="12" labelPos="2" group="Network Legend" esymbol="false" ksymbol="false">
			<vlabel>Metabolite</vlabel>
			<data name="vLegend1_g10_g210_g3" index="0" type="1">
				<group name="common" value="Network Legend"/>
			</data>
		</VNodes>
		<VNodes x="596" y="855" counter="-8" w="0" h="0" linkLoaded="true" size="10">
			<vlabel>D-Sorbitol_e0</vlabel>
			<data name="D-Sorbitol_e0" index="3904" type="1">
				<id name="COMETs_isExchg" value="true"/>
				<id name="COMETS_uninteresting" value="true"/>
				<link to="1_R_1249" method="M6002" weight="M6002=4.252922463333333E-5" toType="1"/>
				<link to="2_R_744" method="M6002" weight="M6002=20.0" toType="2" fromType="2"/>
				<link to="4_R_868" method="M6002" weight="M6002=20.0" toType="2" fromType="2"/>
				<link to="5_R_1520" method="M6002" weight="M6002=1.0381437965555555E-5" toType="1"/>
			</data>
		</VNodes>
		<VNodes x="827" y="855" counter="-4" w="0" h="0" linkLoaded="true" size="10">
			<vlabel>Methanesulfonic acid_e0</vlabel>
			<data name="Methanesulfonic%20acid_e0" index="3856" type="1">
				<id name="COMETs_isExchg" value="true"/>
				<id name="COMETS_uninteresting" value="true"/>
				<link to="1_R_1204" method="M6002" weight="M6002=20.0" toType="2" fromType="2"/>
				<link to="5_R_1459" method="M6002" weight="M6002=20.0" toType="2" fromType="2"/>
			</data>
		</VNodes>
		<VNodes x="695" y="110" counter="0" w="0" h="0" linkLoaded="true" size="10" group="Model_1">
			<vlabel>N-L-alanyl-L-threonine_e0</vlabel>
			<data name="1_M_1099" index="1098" type="1">
				<id name="layout_order" value="0"/>
				<link to="1_R_1071" method="M6002" weight="M6002=5.119406485777778E-5" toType="1"/>
				<link to="1_R_1313" method="M6002" weight="M6002=5.119406485777778E-5" fromType="1"/>
				<group name="common" value="Model_1"/>
			</data>
		</VNodes>
		<VNodes x="695" y="110" counter="0" w="0" h="0" linkLoaded="true" size="10" group="Model_1">
			<vlabel>Cob(II)alamin_e0</vlabel>
			<data name="1_M_1098" index="1097" type="1">
				<id name="layout_order" value="0"/>
				<link to="1_R_1067" method="M6002" weight="M6002=20.0" toType="2"/>
				<link to="1_R_1312" method="M6002" weight="M6002=20.0" toType="2" fromType="2"/>
				<group name="common" value="Model_1"/>
			</data>
		</VNodes>
		<VNodes x="695" y="111" counter="0" w="0" h="0" linkLoaded="true" size="10" group="Model_1">
			<vlabel>Cob(II)alamin_c0</vlabel>
			<data name="1_M_1097" index="1096" type="1">
				<id name="layout_order" value="0"/>
				<link to="1_R_1067" method="M6002" weight="M6002=20.0" fromType="2"/>
				<group name="common" value="Model_1"/>
			</data>
		</VNodes>
		<VNodes x="695" y="111" counter="0" w="0" h="0" linkLoaded="true" size="10" group="Model_1">
			<vlabel>Putrescine_e0</vlabel>
			<data name="1_M_1096" index="1095" type="1">
				<id name="layout_order" value="0"/>
				<link to="1_R_1065" method="M6002" weight="M6002=6.670580563777778E-7" toType="1"/>
				<link to="1_R_1311" method="M6002" weight="M6002=6.670580563777778E-7" fromType="1"/>
				<group name="common" value="Model_1"/>
			</data>
		</VNodes>
		<VNodes x="695" y="111" counter="0" w="0" h="0" linkLoaded="true" size="10" group="Model_1">
			<vlabel>glycerol teichoic acid (n=45), linked, D-ala substituted_c0</vlabel>
			<data name="1_M_1095" index="1094" type="1">
				<id name="layout_order" value="0"/>
				<link to="1_R_1061" method="M6002" weight="M6002=1.5173777693111112E-7" fromType="1"/>
				<link to="1_R_1192" method="M6002" weight="M6002=20.0" toType="1"/>
				<group name="common" value="Model_1"/>
			</data>
		</VNodes>
		<VNodes x="695" y="111" counter="0" w="0" h="0" linkLoaded="true" size="10" group="Model_1">
			<vlabel>Hexadecenoyl-CoA (n-C16:1CoA)_c0</vlabel>
			<data name="1_M_1094" index="1093" type="1">
				<id name="layout_order" value="0"/>
				<link to="1_R_1058" method="M6002" weight="M6002=20.0" fromType="2"/>
				<group name="common" value="Model_1"/>
			</data>
		</VNodes>
		<VNodes x="694" y="111" counter="0" w="0" h="0" linkLoaded="true" size="10" group="Model_1">
			<vlabel>Urea_e0</vlabel>
			<data name="1_M_1093" index="1092" type="1">
				<id name="layout_order" value="0"/>
				<link to="1_R_1057" method="M6002" weight="M6002=20.0" fromType="1"/>
				<link to="1_R_1310" method="M6002" weight="M6002=20.0" toType="1"/>
				<group name="common" value="Model_1"/>
			</data>
		</VNodes>
		<VNodes x="694" y="111" counter="0" w="0" h="0" linkLoaded="true" size="10" group="Model_1">
			<vlabel>Urea_c0</vlabel>
			<data name="1_M_1092" index="1091" type="1">
				<id name="layout_order" value="0"/>
				<link to="1_R_1057" method="M6002" weight="M6002=20.0" toType="1"/>
				<link to="1_R_1119" method="M6002" weight="M6002=20.0" fromType="1"/>
				<group name="common" value="Model_1"/>
			</data>
		</VNodes>
		<VNodes x="694" y="111" counter="0" w="0" h="0" linkLoaded="true" size="10" group="Model_1">
			<vlabel>14-methyl-3-oxo-hexa-decanoyl-ACP_c0</vlabel>
			<data name="1_M_1091" index="1090" type="1">
				<id name="layout_order" value="0"/>
				<link to="1_R_1056" method="M6002" weight="M6002=6.9855498368888885E-6" fromType="1"/>
				<link to="1_R_1093" method="M6002" weight="M6002=6.9855498368888885E-6" toType="1"/>
				<group name="common" value="Model_1"/>
			</data>
		</VNodes>
		<VNodes x="694" y="111" counter="0" w="0" h="0" linkLoaded="true" size="10" group="Model_1">
			<vlabel>Cobalt-precorrin 3_c0</vlabel>
			<data name="1_M_1090" index="1089" type="1">
				<id name="layout_order" value="0"/>
				<link to="1_R_1052" method="M6002" weight="M6002=3.335290282E-7" fromType="1"/>
				<link to="1_R_1152" method="M6002" weight="M6002=3.335290282E-7" toType="1"/>
				<group name="common" value="Model_1"/>
			</data>
		</VNodes>
		<VNodes x="693" y="114" counter="0" w="0" h="0" linkLoaded="true" size="10" group="Model_1">
			<vlabel>Gly-Phe_e0</vlabel>
			<data name="1_M_1089" index="1088" type="1">
				<id name="layout_order" value="0"/>
				<link to="1_R_1044" method="M6002" weight="M6002=1.480265400222222E-5" toType="1"/>
				<link to="1_R_1309" method="M6002" weight="M6002=1.480265400222222E-5" fromType="1"/>
				<group name="common" value="Model_1"/>
			</data>
		</VNodes>
		<VNodes x="693" y="114" counter="0" w="0" h="0" linkLoaded="true" size="10" group="Model_1">
			<vlabel>Protoporphyrinogen IX_c0</vlabel>
			<data name="1_M_1088" index="1087" type="1">
				<id name="layout_order" value="0"/>
				<link to="1_R_1043" method="M6002" weight="M6002=3.335290282E-7" toType="1"/>
				<link to="1_R_1148" method="M6002" weight="M6002=3.335290281911111E-7" fromType="1"/>
				<group name="common" value="Model_1"/>
			</data>
		</VNodes>
		<VNodes x="693" y="115" counter="0" w="0" h="0" linkLoaded="true" size="10" group="Model_1">
			<vlabel>Coproporphyrinogen III_c0</vlabel>
			<data name="1_M_1087" index="1086" type="1">
				<id name="layout_order" value="0"/>
				<link to="1_R_1043" method="M6002" weight="M6002=3.335290282E-7" fromType="1"/>
				<link to="1_R_1181" method="M6002" weight="M6002=3.335290282E-7" toType="1"/>
				<group name="common" value="Model_1"/>
			</data>
		</VNodes>
		<VNodes x="693" y="115" counter="0" w="0" h="0" linkLoaded="true" size="10" group="Model_1">
			<vlabel>Maltose_e0</vlabel>
			<data name="1_M_1086" index="1085" type="1">
				<id name="layout_order" value="0"/>
				<link to="1_R_1042" method="M6002" weight="M6002=20.0" toType="2"/>
				<link to="1_R_1068" method="M6002" weight="M6002=20.0" toType="1"/>
				<link to="1_R_1308" method="M6002" weight="M6002=20.0" fromType="1"/>
				<group name="common" value="Model_1"/>
			</data>
		</VNodes>
		<VNodes x="693" y="115" counter="0" w="0" h="0" linkLoaded="true" size="10" group="Model_1">
			<vlabel>Nitrate_c0</vlabel>
			<data name="1_M_1085" index="1084" type="1">
				<id name="layout_order" value="0"/>
				<link to="1_R_1040" method="M6002" weight="M6002=20.0" toType="2"/>
				<group name="common" value="Model_1"/>
			</data>
		</VNodes>
		<VNodes x="693" y="115" counter="0" w="0" h="0" linkLoaded="true" size="10" group="Model_1">
			<vlabel>Butanoylphosphate_c0</vlabel>
			<data name="1_M_1084" index="1083" type="1">
				<id name="layout_order" value="0"/>
				<link to="1_R_1038" method="M6002" weight="M6002=20.0" toType="2" fromType="2"/>
				<group name="common" value="Model_1"/>
			</data>
		</VNodes>
		<VNodes x="686" y="76" counter="0" w="0" h="0" linkLoaded="true" size="10" group="Model_1">
			<vlabel>D-Alanine_e0</vlabel>
			<data name="1_M_1083" index="1082" type="1">
				<id name="layout_order" value="2"/>
				<link to="1_R_1036" method="M6002" weight="M6002=1.3036727686222224E-4" fromType="1"/>
				<link to="1_R_1307" method="M6002" weight="M6002=1.3036727686222224E-4" toType="1"/>
				<group name="common" value="Model_1"/>
			</data>
		</VNodes>
		<VNodes x="693" y="115" counter="0" w="0" h="0" linkLoaded="true" size="10" group="Model_1">
			<vlabel>Sucrose_e0</vlabel>
			<data name="1_M_1082" index="1081" type="1">
				<id name="layout_order" value="0"/>
				<link to="1_R_1032" method="M6002" weight="M6002=20.0" toType="2" fromType="2"/>
				<link to="1_R_1306" method="M6002" weight="M6002=20.0" toType="2" fromType="2"/>
				<group name="common" value="Model_1"/>
			</data>
		</VNodes>
		<VNodes x="693" y="116" counter="0" w="0" h="0" linkLoaded="true" size="10" group="Model_1">
			<vlabel>Sucrose 6-phosphate_c0</vlabel>
			<data name="1_M_1081" index="1080" type="1">
				<id name="layout_order" value="0"/>
				<link to="1_R_1032" method="M6002" weight="M6002=20.0" toType="2" fromType="2"/>
				<group name="common" value="Model_1"/>
			</data>
		</VNodes>
		<VNodes x="693" y="116" counter="0" w="0" h="0" linkLoaded="true" size="10" group="Model_1">
			<vlabel>D-glycero-D-manno-Heptose 7-phosphate_c0</vlabel>
			<data name="1_M_1080" index="1079" type="1">
				<id name="layout_order" value="0"/>
				<link to="1_R_1029" method="M6002" weight="M6002=20.0" toType="2" fromType="2"/>
				<group name="common" value="Model_1"/>
			</data>
		</VNodes>
		<VNodes x="691" y="117" counter="0" w="0" h="0" linkLoaded="true" size="10" group="Model_1">
			<vlabel>D-Mannose_e0</vlabel>
			<data name="1_M_1079" index="1078" type="1">
				<id name="layout_order" value="0"/>
				<link to="1_R_1023" method="M6002" weight="M6002=3.4700585697777777E-5" toType="1"/>
				<link to="1_R_1305" method="M6002" weight="M6002=3.4700585697777777E-5" fromType="1"/>
				<group name="common" value="Model_1"/>
			</data>
		</VNodes>
		<VNodes x="691" y="117" counter="0" w="0" h="0" linkLoaded="true" size="10" group="Model_1">
			<vlabel>Phytyl diphosphate_c0</vlabel>
			<data name="1_M_1078" index="1077" type="1">
				<id name="layout_order" value="0"/>
				<link to="1_R_1021" method="M6002" weight="M6002=20.0" toType="2"/>
				<group name="common" value="Model_1"/>
			</data>
		</VNodes>
		<VNodes x="691" y="117" counter="0" w="0" h="0" linkLoaded="true" size="10" group="Model_1">
			<vlabel>2-Phytyl-1,4-naphthoquinone_c0</vlabel>
			<data name="1_M_1077" index="1076" type="1">
				<id name="layout_order" value="0"/>
				<link to="1_R_1021" method="M6002" weight="M6002=20.0" fromType="2"/>
				<group name="common" value="Model_1"/>
			</data>
		</VNodes>
		<VNodes x="691" y="117" counter="0" w="0" h="0" linkLoaded="true" size="10" group="Model_1">
			<vlabel>3-Oxododecanoyl-CoA_c0</vlabel>
			<data name="1_M_1076" index="1075" type="1">
				<id name="layout_order" value="0"/>
				<link to="1_R_1013" method="M6002" weight="M6002=20.0" toType="2" fromType="2"/>
				<group name="common" value="Model_1"/>
			</data>
		</VNodes>
		<VNodes x="691" y="117" counter="0" w="0" h="0" linkLoaded="true" size="10" group="Model_1">
			<vlabel>Decanoyl-CoA_c0</vlabel>
			<data name="1_M_1075" index="1074" type="1">
				<id name="layout_order" value="0"/>
				<link to="1_R_1013" method="M6002" weight="M6002=20.0" toType="2" fromType="2"/>
				<group name="common" value="Model_1"/>
			</data>
		</VNodes>
		<VNodes x="691" y="118" counter="0" w="0" h="0" linkLoaded="true" size="10" group="Model_1">
			<vlabel>2-Acyl-sn-glycero-3-phosphoglycerol tetradecanoyl_c0</vlabel>
			<data name="1_M_1074" index="1073" type="1">
				<id name="layout_order" value="0"/>
				<link to="1_R_1009" method="M6002" weight="M6002=20.0" toType="2" fromType="2"/>
				<group name="common" value="Model_1"/>
			</data>
		</VNodes>
		<VNodes x="691" y="118" counter="0" w="0" h="0" linkLoaded="true" size="10" group="Model_1">
			<vlabel>5-Formyltetrahydrofolate_c0</vlabel>
			<data name="1_M_1073" index="1072" type="1">
				<id name="layout_order" value="0"/>
				<link to="1_R_1002" method="M6002" weight="M6002=20.0" toType="2"/>
				<group name="common" value="Model_1"/>
			</data>
		</VNodes>
		<VNodes x="691" y="118" counter="0" w="0" h="0" linkLoaded="true" size="10" group="Model_1">
			<vlabel>alpha,alpha-Trehalose_e0</vlabel>
			<data name="1_M_1072" index="1071" type="1">
				<id name="layout_order" value="0"/>
				<link to="1_R_1001" method="M6002" weight="M6002=6.757005172222223E-5" toType="1"/>
				<link to="1_R_1304" method="M6002" weight="M6002=6.757005172222223E-5" fromType="1"/>
				<group name="common" value="Model_1"/>
			</data>
		</VNodes>
		<VNodes x="691" y="118" counter="0" w="0" h="0" linkLoaded="true" size="10" group="Model_1">
			<vlabel>D-Gluconic acid_c0</vlabel>
			<data name="1_M_1071" index="1070" type="1">
				<id name="layout_order" value="0"/>
				<link to="1_R_999" method="M6002" weight="M6002=20.0" toType="2" fromType="2"/>
				<group name="common" value="Model_1"/>
			</data>
		</VNodes>
		<VNodes x="690" y="119" counter="0" w="0" h="0" linkLoaded="true" size="10" group="Model_1">
			<vlabel>Phosphatidylglycerol (dioctadecanoyl, n-C18:0)_c0</vlabel>
			<data name="1_M_1070" index="1069" type="1">
				<id name="layout_order" value="0"/>
				<link to="1_R_997" method="M6002" weight="M6002=1.4429120733777778E-6" toType="1"/>
				<link to="1_R_1005" method="M6002" weight="M6002=2.1643681100666667E-6" fromType="1"/>
				<link to="1_R_1192" method="M6002" weight="M6002=20.0" toType="1"/>
				<group name="common" value="Model_1"/>
			</data>
		</VNodes>
		<VNodes x="690" y="120" counter="0" w="0" h="0" linkLoaded="true" size="10" group="Model_1">
			<vlabel>Stearoylcardiolipin (B. subtilis)_c0</vlabel>
			<data name="1_M_1069" index="1068" type="1">
				<id name="layout_order" value="0"/>
				<link to="1_R_997" method="M6002" weight="M6002=7.214560366888889E-7" fromType="1"/>
				<link to="1_R_1192" method="M6002" weight="M6002=20.0" toType="1"/>
				<group name="common" value="Model_1"/>
			</data>
		</VNodes>
		<VNodes x="689" y="120" counter="0" w="0" h="0" linkLoaded="true" size="10" group="Model_1">
			<vlabel>3-Oxoadipate_c0</vlabel>
			<data name="1_M_1068" index="1067" type="1">
				<id name="layout_order" value="0"/>
				<link to="1_R_996" method="M6002" weight="M6002=20.0" fromType="2"/>
				<group name="common" value="Model_1"/>
			</data>
		</VNodes>
		<VNodes x="689" y="120" counter="0" w="0" h="0" linkLoaded="true" size="10" group="Model_1">
			<vlabel>Cobalt_e0</vlabel>
			<data name="1_M_1067" index="1066" type="1">
				<id name="layout_order" value="0"/>
				<link to="1_R_989" method="M6002" weight="M6002=3.335290282E-7" toType="1"/>
				<link to="1_R_1303" method="M6002" weight="M6002=3.335290282E-7" fromType="1"/>
				<group name="common" value="Model_1"/>
			</data>
		</VNodes>
		<VNodes x="689" y="120" counter="0" w="0" h="0" linkLoaded="true" size="10" group="Model_1">
			<vlabel>Adenosine_e0</vlabel>
			<data name="1_M_1066" index="1065" type="1">
				<id name="layout_order" value="0"/>
				<link to="1_R_988" method="M6002" weight="M6002=3.950989698444445E-5" toType="1"/>
				<link to="1_R_1302" method="M6002" weight="M6002=3.950989698444445E-5" fromType="1"/>
				<group name="common" value="Model_1"/>
			</data>
		</VNodes>
		<VNodes x="689" y="120" counter="0" w="0" h="0" linkLoaded="true" size="10" group="Model_1">
			<vlabel>Malonate_c0</vlabel>
			<data name="1_M_1065" index="1064" type="1">
				<id name="layout_order" value="0"/>
				<link to="1_R_986" method="M6002" weight="M6002=20.0" toType="2"/>
				<group name="common" value="Model_1"/>
			</data>
		</VNodes>
		<VNodes x="689" y="120" counter="0" w="0" h="0" linkLoaded="true" size="10" group="Model_1">
			<vlabel>Lead_c0</vlabel>
			<data name="1_M_1064" index="1063" type="1">
				<id name="layout_order" value="0"/>
				<link to="1_R_985" method="M6002" weight="M6002=20.0" toType="2"/>
				<group name="common" value="Model_1"/>
			</data>
		</VNodes>
		<VNodes x="688" y="120" counter="0" w="0" h="0" linkLoaded="true" size="10" group="Model_1">
			<vlabel>Lead_e0</vlabel>
			<data name="1_M_1063" index="1062" type="1">
				<id name="layout_order" value="0"/>
				<link to="1_R_985" method="M6002" weight="M6002=20.0" fromType="2"/>
				<link to="1_R_1301" method="M6002" weight="M6002=20.0" toType="2" fromType="2"/>
				<group name="common" value="Model_1"/>
			</data>
		</VNodes>
		<VNodes x="688" y="120" counter="0" w="0" h="0" linkLoaded="true" size="10" group="Model_1">
			<vlabel>Diglucosyl-1,2 diisotetradecanoylglycerol_c0</vlabel>
			<data name="1_M_1062" index="1061" type="1">
				<id name="layout_order" value="0"/>
				<link to="1_R_983" method="M6002" weight="M6002=20.0" toType="2" fromType="2"/>
				<group name="common" value="Model_1"/>
			</data>
		</VNodes>
		<VNodes x="688" y="120" counter="0" w="0" h="0" linkLoaded="true" size="10" group="Model_1">
			<vlabel>15-methyl-3-oxo-hexa-decanoyl-ACP_c0</vlabel>
			<data name="1_M_1061" index="1060" type="1">
				<id name="layout_order" value="0"/>
				<link to="1_R_980" method="M6002" weight="M6002=6.9855498368888885E-6" toType="1"/>
				<link to="1_R_990" method="M6002" weight="M6002=6.9855498368888885E-6" fromType="1"/>
				<group name="common" value="Model_1"/>
			</data>
		</VNodes>
		<VNodes x="688" y="121" counter="0" w="0" h="0" linkLoaded="true" size="10" group="Model_1">
			<vlabel>6-Phospho-D-gluconate_c0</vlabel>
			<data name="1_M_1060" index="1059" type="1">
				<id name="layout_order" value="0"/>
				<link to="1_R_978" method="M6002" weight="M6002=20.0" toType="2"/>
				<link to="1_R_999" method="M6002" weight="M6002=20.0" toType="2" fromType="2"/>
				<link to="1_R_1102" method="M6002" weight="M6002=20.0" fromType="2"/>
				<group name="common" value="Model_1"/>
			</data>
		</VNodes>
		<VNodes x="687" y="122" counter="0" w="0" h="0" linkLoaded="true" size="10" group="Model_1">
			<vlabel>Stachyose_c0</vlabel>
			<data name="1_M_1059" index="1058" type="1">
				<id name="layout_order" value="0"/>
				<link to="1_R_977" method="M6002" weight="M6002=20.0" toType="2"/>
				<group name="common" value="Model_1"/>
			</data>
		</VNodes>
		<VNodes x="686" y="123" counter="0" w="0" h="0" linkLoaded="true" size="10" group="Model_1">
			<vlabel>Copper2_e0</vlabel>
			<data name="1_M_1058" index="1057" type="1">
				<id name="layout_order" value="0"/>
				<link to="1_R_972" method="M6002" weight="M6002=6.670580563777778E-7" toType="1"/>
				<link to="1_R_1083" method="M6002" weight="M6002=20.0" fromType="2"/>
				<link to="1_R_1300" method="M6002" weight="M6002=6.670580563777778E-7" fromType="1"/>
				<group name="common" value="Model_1"/>
			</data>
		</VNodes>
		<VNodes x="686" y="123" counter="0" w="0" h="0" linkLoaded="true" size="10" group="Model_1">
			<vlabel>Copper2_c0</vlabel>
			<data name="1_M_1057" index="1056" type="1">
				<id name="layout_order" value="0"/>
				<link to="1_R_972" method="M6002" weight="M6002=6.670580563777778E-7" fromType="1"/>
				<link to="1_R_1083" method="M6002" weight="M6002=20.0" toType="2"/>
				<link to="1_R_1192" method="M6002" weight="M6002=20.0" toType="1"/>
				<group name="common" value="Model_1"/>
			</data>
		</VNodes>
		<VNodes x="685" y="123" counter="0" w="0" h="0" linkLoaded="true" size="10" group="Model_1">
			<vlabel>7-methyl-3-hydroxy-octanoyl-ACP_c0</vlabel>
			<data name="1_M_1056" index="1055" type="1">
				<id name="layout_order" value="0"/>
				<link to="1_R_970" method="M6002" weight="M6002=6.9855498368888885E-6" toType="1"/>
				<link to="1_R_1064" method="M6002" weight="M6002=6.9855498368888885E-6" fromType="1"/>
				<group name="common" value="Model_1"/>
			</data>
		</VNodes>
		<VNodes x="685" y="123" counter="0" w="0" h="0" linkLoaded="true" size="10" group="Model_1">
			<vlabel>Anteisopentadecanoyllipoteichoic acid (n=24), linked, N-acetyl-D-glucosamine_c0</vlabel>
			<data name="1_M_1055" index="1054" type="1">
				<id name="layout_order" value="0"/>
				<link to="1_R_961" method="M6002" weight="M6002=20.0" toType="2" fromType="2"/>
				<group name="common" value="Model_1"/>
			</data>
		</VNodes>
		<VNodes x="685" y="123" counter="0" w="0" h="0" linkLoaded="true" size="10" group="Model_1">
			<vlabel>Anteisopentadecanoyllipoteichoic acid (n=24), linked, unsubstituted_c0</vlabel>
			<data name="1_M_1054" index="1053" type="1">
				<id name="layout_order" value="0"/>
				<link to="1_R_961" method="M6002" weight="M6002=20.0" toType="2" fromType="2"/>
				<link to="1_R_1081" method="M6002" weight="M6002=20.0" toType="2"/>
				<group name="common" value="Model_1"/>
			</data>
		</VNodes>
		<VNodes x="685" y="124" counter="0" w="0" h="0" linkLoaded="true" size="10" group="Model_1">
			<vlabel>L-Arginine_e0</vlabel>
			<data name="1_M_1053" index="1052" type="1">
				<id name="layout_order" value="0"/>
				<link to="1_R_960" method="M6002" weight="M6002=1.6248501425111113E-5" toType="1"/>
				<link to="1_R_1299" method="M6002" weight="M6002=1.6248501425111113E-5" fromType="1"/>
				<group name="common" value="Model_1"/>
			</data>
		</VNodes>
		<VNodes x="685" y="124" counter="0" w="0" h="0" linkLoaded="true" size="10" group="Model_1">
			<vlabel>L-Ornithine_e0</vlabel>
			<data name="1_M_1052" index="1051" type="1">
				<id name="layout_order" value="0"/>
				<link to="1_R_960" method="M6002" weight="M6002=1.6248501425111113E-5" fromType="1"/>
				<link to="1_R_1298" method="M6002" weight="M6002=1.6248501425111113E-5" toType="1"/>
				<group name="common" value="Model_1"/>
			</data>
		</VNodes>
		<VNodes x="685" y="124" counter="0" w="0" h="0" linkLoaded="true" size="10" group="Model_1">
			<vlabel>Myristoyllipoteichoic acid (n=24), linked, D-alanine substituted_c0</vlabel>
			<data name="1_M_1051" index="1050" type="1">
				<id name="layout_order" value="0"/>
				<link to="1_R_957" method="M6002" weight="M6002=20.0" fromType="2"/>
				<group name="common" value="Model_1"/>
			</data>
		</VNodes>
		<VNodes x="685" y="124" counter="0" w="0" h="0" linkLoaded="true" size="10" group="Model_1">
			<vlabel>Melibiose_c0</vlabel>
			<data name="1_M_1050" index="1049" type="1">
				<id name="layout_order" value="0"/>
				<link to="1_R_956" method="M6002" weight="M6002=20.0" fromType="2"/>
				<link to="1_R_973" method="M6002" weight="M6002=20.0" toType="2" fromType="2"/>
				<group name="common" value="Model_1"/>
			</data>
		</VNodes>
		<VNodes x="119" y="855" counter="-10" w="0" h="0" linkLoaded="true" size="10">
			<vlabel>met-L-ala-L_e0</vlabel>
			<data name="met-L-ala-L_e0" index="3845" type="1">
				<id name="COMETs_isExchg" value="true"/>
				<id name="COMETS_uninteresting" value="true"/>
				<link to="1_R_1193" method="M6002" weight="M6002=20.0" toType="2" fromType="2"/>
				<link to="2_R_710" method="M6002" weight="M6002=2.4988702655555553E-6" toType="1"/>
				<link to="3_R_843" method="M6002" weight="M6002=20.0" toType="2" fromType="2"/>
				<link to="4_R_830" method="M6002" weight="M6002=20.0" toType="2" fromType="2"/>
				<link to="5_R_1442" method="M6002" weight="M6002=20.0" toType="2" fromType="2"/>
			</data>
		</VNodes>
		<VNodes x="682" y="125" counter="0" w="0" h="0" linkLoaded="true" size="10" group="Model_1">
			<vlabel>D-Gal alpha 1->6D-Gal alpha 1->6D-Glucose_c0</vlabel>
			<data name="1_M_1049" index="1048" type="1">
				<id name="layout_order" value="0"/>
				<link to="1_R_956" method="M6002" weight="M6002=20.0" toType="2"/>
				<group name="common" value="Model_1"/>
			</data>
		</VNodes>
		<VNodes x="682" y="126" counter="0" w="0" h="0" linkLoaded="true" size="10" group="Model_1">
			<vlabel>Adenosyl cobyrinate a,c diamide_c0</vlabel>
			<data name="1_M_1048" index="1047" type="1">
				<id name="layout_order" value="0"/>
				<link to="1_R_954" method="M6002" weight="M6002=3.335290282E-7" fromType="1"/>
				<link to="1_R_1187" method="M6002" weight="M6002=3.335290282E-7" toType="1"/>
				<group name="common" value="Model_1"/>
			</data>
		</VNodes>
		<VNodes x="682" y="126" counter="0" w="0" h="0" linkLoaded="true" size="10" group="Model_1">
			<vlabel>2-Acyl-sn-glycero-3-phosphoethanolamine (n-C18:0)_c0</vlabel>
			<data name="1_M_1047" index="1046" type="1">
				<id name="layout_order" value="0"/>
				<link to="1_R_953" method="M6002" weight="M6002=7.214560366888889E-7" fromType="1"/>
				<link to="1_R_1156" method="M6002" weight="M6002=7.214560366888889E-7" toType="1"/>
				<group name="common" value="Model_1"/>
			</data>
		</VNodes>
		<VNodes x="681" y="126" counter="0" w="0" h="0" linkLoaded="true" size="10" group="Model_1">
			<vlabel>Octadecenoyl-CoA (n-C18:1CoA)_c0</vlabel>
			<data name="1_M_1046" index="1045" type="1">
				<id name="layout_order" value="0"/>
				<link to="1_R_950" method="M6002" weight="M6002=20.0" fromType="2"/>
				<group name="common" value="Model_1"/>
			</data>
		</VNodes>
		<VNodes x="681" y="126" counter="0" w="0" h="0" linkLoaded="true" size="10" group="Model_1">
			<vlabel>Propane-1,2-diol_c0</vlabel>
			<data name="1_M_1045" index="1044" type="1">
				<id name="layout_order" value="0"/>
				<link to="1_R_948" method="M6002" weight="M6002=20.0" toType="2" fromType="2"/>
				<group name="common" value="Model_1"/>
			</data>
		</VNodes>
		<VNodes x="681" y="126" counter="0" w="0" h="0" linkLoaded="true" size="10" group="Model_1">
			<vlabel>(S)-Lactaldehyde_c0</vlabel>
			<data name="1_M_1044" index="1043" type="1">
				<id name="layout_order" value="0"/>
				<link to="1_R_948" method="M6002" weight="M6002=20.0" toType="2" fromType="2"/>
				<link to="1_R_1108" method="M6002" weight="M6002=20.0" toType="2" fromType="2"/>
				<group name="common" value="Model_1"/>
			</data>
		</VNodes>
		<VNodes x="681" y="126" counter="0" w="0" h="0" linkLoaded="true" size="10" group="Model_1">
			<vlabel>dTDP-4-dehydro-6-deoxy-L-mannose_c0</vlabel>
			<data name="1_M_1043" index="1042" type="1">
				<id name="layout_order" value="0"/>
				<link to="1_R_946" method="M6002" weight="M6002=20.0" toType="2" fromType="2"/>
				<link to="1_R_1105" method="M6002" weight="M6002=20.0" toType="2" fromType="2"/>
				<group name="common" value="Model_1"/>
			</data>
		</VNodes>
		<VNodes x="681" y="126" counter="0" w="0" h="0" linkLoaded="true" size="10" group="Model_1">
			<vlabel>2-Acyl-sn-glycero-3-phosphoethanolamine tetradecanoyl_c0</vlabel>
			<data name="1_M_1042" index="1041" type="1">
				<id name="layout_order" value="0"/>
				<link to="1_R_940" method="M6002" weight="M6002=20.0" toType="2" fromType="2"/>
				<group name="common" value="Model_1"/>
			</data>
		</VNodes>
		<VNodes x="681" y="126" counter="0" w="0" h="0" linkLoaded="true" size="10" group="Model_1">
			<vlabel>[H Protein]-dihydrolipoyllysine_c0</vlabel>
			<data name="1_M_1041" index="1040" type="1">
				<id name="layout_order" value="0"/>
				<link to="1_R_934" method="M6002" weight="M6002=20.0" fromType="1"/>
				<link to="1_R_1011" method="M6002" weight="M6002=20.0" toType="1"/>
				<group name="common" value="Model_1"/>
			</data>
		</VNodes>
		<VNodes x="687" y="76" counter="0" w="0" h="0" linkLoaded="true" size="10" group="Model_1">
			<vlabel>Uracil_e0</vlabel>
			<data name="1_M_1040" index="1039" type="1">
				<id name="layout_order" value="2"/>
				<link to="1_R_933" method="M6002" weight="M6002=5.080499546444444E-4" toType="1"/>
				<link to="1_R_1297" method="M6002" weight="M6002=5.080499546444444E-4" fromType="1"/>
				<group name="common" value="Model_1"/>
			</data>
		</VNodes>
		<VNodes x="679" y="127" counter="0" w="0" h="0" linkLoaded="true" size="10" group="Model_1">
			<vlabel>3-Oxohexanoyl-CoA_c0</vlabel>
			<data name="1_M_1039" index="1038" type="1">
				<id name="layout_order" value="0"/>
				<link to="1_R_932" method="M6002" weight="M6002=20.0" toType="2" fromType="2"/>
				<group name="common" value="Model_1"/>
			</data>
		</VNodes>
		<VNodes x="678" y="127" counter="0" w="0" h="0" linkLoaded="true" size="10" group="Model_1">
			<vlabel>1-Acyl-sn-glycero-3-phosphoethanolamine tetradecanoyl_c0</vlabel>
			<data name="1_M_1038" index="1037" type="1">
				<id name="layout_order" value="0"/>
				<link to="1_R_929" method="M6002" weight="M6002=20.0" toType="2" fromType="2"/>
				<group name="common" value="Model_1"/>
			</data>
		</VNodes>
		<VNodes x="678" y="128" counter="0" w="0" h="0" linkLoaded="true" size="10" group="Model_1">
			<vlabel>N-Glycyl-L-methionine_e0</vlabel>
			<data name="1_M_1037" index="1036" type="1">
				<id name="layout_order" value="0"/>
				<link to="1_R_926" method="M6002" weight="M6002=20.0" toType="2"/>
				<link to="1_R_1296" method="M6002" weight="M6002=20.0" toType="2" fromType="2"/>
				<group name="common" value="Model_1"/>
			</data>
		</VNodes>
		<VNodes x="678" y="128" counter="0" w="0" h="0" linkLoaded="true" size="10" group="Model_1">
			<vlabel>N-Glycyl-L-methionine_c0</vlabel>
			<data name="1_M_1036" index="1035" type="1">
				<id name="layout_order" value="0"/>
				<link to="1_R_926" method="M6002" weight="M6002=20.0" fromType="2"/>
				<link to="1_R_955" method="M6002" weight="M6002=20.0" toType="2" fromType="2"/>
				<group name="common" value="Model_1"/>
			</data>
		</VNodes>
		<VNodes x="678" y="128" counter="0" w="0" h="0" linkLoaded="true" size="10" group="Model_1">
			<vlabel>Propanoate_c0</vlabel>
			<data name="1_M_1035" index="1034" type="1">
				<id name="layout_order" value="0"/>
				<link to="1_R_917" method="M6002" weight="M6002=20.0" toType="2" fromType="2"/>
				<group name="common" value="Model_1"/>
			</data>
		</VNodes>
		<VNodes x="677" y="128" counter="0" w="0" h="0" linkLoaded="true" size="10" group="Model_1">
			<vlabel>UDPMurAc(oyl-L-Ala-D-gamma-Glu-L-Lys-D-Ala-D-Ala)_c0</vlabel>
			<data name="1_M_1034" index="1033" type="1">
				<id name="layout_order" value="0"/>
				<link to="1_R_916" method="M6002" weight="M6002=20.0" toType="2" fromType="2"/>
				<group name="common" value="Model_1"/>
			</data>
		</VNodes>
		<VNodes x="677" y="128" counter="0" w="0" h="0" linkLoaded="true" size="10" group="Model_1">
			<vlabel>beta-Methylglucoside_c0</vlabel>
			<data name="1_M_1033" index="1032" type="1">
				<id name="layout_order" value="0"/>
				<link to="1_R_915" method="M6002" weight="M6002=20.0" toType="2" fromType="2"/>
				<group name="common" value="Model_1"/>
			</data>
		</VNodes>
		<VNodes x="677" y="128" counter="0" w="0" h="0" linkLoaded="true" size="10" group="Model_1">
			<vlabel>L-Carnitine_e0</vlabel>
			<data name="1_M_1032" index="1031" type="1">
				<id name="layout_order" value="0"/>
				<link to="1_R_912" method="M6002" weight="M6002=20.0" toType="2"/>
				<link to="1_R_1295" method="M6002" weight="M6002=20.0" toType="2" fromType="2"/>
				<group name="common" value="Model_1"/>
			</data>
		</VNodes>
		<VNodes x="677" y="128" counter="0" w="0" h="0" linkLoaded="true" size="10" group="Model_1">
			<vlabel>L-Carnitine_c0</vlabel>
			<data name="1_M_1031" index="1030" type="1">
				<id name="layout_order" value="0"/>
				<link to="1_R_912" method="M6002" weight="M6002=20.0" fromType="2"/>
				<group name="common" value="Model_1"/>
			</data>
		</VNodes>
		<VNodes x="676" y="128" counter="0" w="0" h="0" linkLoaded="true" size="10" group="Model_1">
			<vlabel>Butyrate (n-C4:0)_c0</vlabel>
			<data name="1_M_1030" index="1029" type="1">
				<id name="layout_order" value="0"/>
				<link to="1_R_911" method="M6002" weight="M6002=20.0" toType="2" fromType="2"/>
				<link to="1_R_1038" method="M6002" weight="M6002=20.0" toType="2" fromType="2"/>
				<group name="common" value="Model_1"/>
			</data>
		</VNodes>
		<VNodes x="675" y="129" counter="0" w="0" h="0" linkLoaded="true" size="10" group="Model_1">
			<vlabel>L-Tryptophan_e0</vlabel>
			<data name="1_M_1029" index="1028" type="1">
				<id name="layout_order" value="0"/>
				<link to="1_R_910" method="M6002" weight="M6002=4.578496675333333E-6" toType="1"/>
				<link to="1_R_1294" method="M6002" weight="M6002=4.578496675333333E-6" fromType="1"/>
				<group name="common" value="Model_1"/>
			</data>
		</VNodes>
		<VNodes x="674" y="129" counter="0" w="0" h="0" linkLoaded="true" size="10" group="Model_1">
			<vlabel>L-Tryptophan_c0</vlabel>
			<data name="1_M_1028" index="1027" type="1">
				<id name="layout_order" value="0"/>
				<link to="1_R_910" method="M6002" weight="M6002=4.578496675333333E-6" fromType="1"/>
				<link to="1_R_1192" method="M6002" weight="M6002=20.0" toType="1"/>
				<group name="common" value="Model_1"/>
			</data>
		</VNodes>
		<VNodes x="673" y="129" counter="0" w="0" h="0" linkLoaded="true" size="10" group="Model_1">
			<vlabel>1-isotetradecanoyl-sn-glycerol 3-phosphate_c0</vlabel>
			<data name="1_M_1027" index="1026" type="1">
				<id name="layout_order" value="0"/>
				<link to="1_R_909" method="M6002" weight="M6002=20.0" fromType="2"/>
				<link to="1_R_976" method="M6002" weight="M6002=20.0" toType="2"/>
				<group name="common" value="Model_1"/>
			</data>
		</VNodes>
		<VNodes x="673" y="129" counter="0" w="0" h="0" linkLoaded="true" size="10" group="Model_1">
			<vlabel>L-Proline, 1-glycyl-_c0</vlabel>
			<data name="1_M_1026" index="1025" type="1">
				<id name="layout_order" value="0"/>
				<link to="1_R_907" method="M6002" weight="M6002=1.3528938473999999E-5" toType="1"/>
				<link to="1_R_1085" method="M6002" weight="M6002=1.3528938473999999E-5" fromType="1"/>
				<group name="common" value="Model_1"/>
			</data>
		</VNodes>
		<VNodes x="673" y="129" counter="0" w="0" h="0" linkLoaded="true" size="10" group="Model_1">
			<vlabel>Aminoacetaldehyde_c0</vlabel>
			<data name="1_M_1025" index="1024" type="1">
				<id name="layout_order" value="0"/>
				<link to="1_R_906" method="M6002" weight="M6002=20.0" toType="2"/>
				<group name="common" value="Model_1"/>
			</data>
		</VNodes>
		<VNodes x="673" y="129" counter="0" w="0" h="0" linkLoaded="true" size="10" group="Model_1">
			<vlabel>Thiamin_e0</vlabel>
			<data name="1_M_1024" index="1023" type="1">
				<id name="layout_order" value="0"/>
				<link to="1_R_905" method="M6002" weight="M6002=6.670580563777778E-7" toType="1"/>
				<link to="1_R_1293" method="M6002" weight="M6002=6.670580563777778E-7" fromType="1"/>
				<group name="common" value="Model_1"/>
			</data>
		</VNodes>
		<VNodes x="672" y="129" counter="0" w="0" h="0" linkLoaded="true" size="10" group="Model_1">
			<vlabel>Thiamin_c0</vlabel>
			<data name="1_M_1023" index="1022" type="1">
				<id name="layout_order" value="0"/>
				<link to="1_R_905" method="M6002" weight="M6002=6.670580563777778E-7" fromType="1"/>
				<link to="1_R_919" method="M6002" weight="M6002=6.670580563777778E-7" toType="1"/>
				<group name="common" value="Model_1"/>
			</data>
		</VNodes>
		<VNodes x="672" y="129" counter="0" w="0" h="0" linkLoaded="true" size="10" group="Model_1">
			<vlabel>Cob(I)alamin_e0</vlabel>
			<data name="1_M_1022" index="1021" type="1">
				<id name="layout_order" value="0"/>
				<link to="1_R_904" method="M6002" weight="M6002=20.0" toType="2"/>
				<link to="1_R_1292" method="M6002" weight="M6002=20.0" toType="2" fromType="2"/>
				<group name="common" value="Model_1"/>
			</data>
		</VNodes>
		<VNodes x="672" y="129" counter="0" w="0" h="0" linkLoaded="true" size="10" group="Model_1">
			<vlabel>Cob(I)alamin_c0</vlabel>
			<data name="1_M_1021" index="1020" type="1">
				<id name="layout_order" value="0"/>
				<link to="1_R_904" method="M6002" weight="M6002=20.0" fromType="2"/>
				<group name="common" value="Model_1"/>
			</data>
		</VNodes>
		<VNodes x="672" y="129" counter="0" w="0" h="0" linkLoaded="true" size="10" group="Model_1">
			<vlabel>Hydrogenobyrinate_c0</vlabel>
			<data name="1_M_1020" index="1019" type="1">
				<id name="layout_order" value="0"/>
				<link to="1_R_902" method="M6002" weight="M6002=20.0" toType="2" fromType="2"/>
				<link to="1_R_1090" method="M6002" weight="M6002=20.0" toType="2" fromType="2"/>
				<group name="common" value="Model_1"/>
			</data>
		</VNodes>
		<VNodes x="671" y="130" counter="0" w="0" h="0" linkLoaded="true" size="10" group="Model_1">
			<vlabel>Hydrogenobyrinate a,c diamide_c0</vlabel>
			<data name="1_M_1019" index="1018" type="1">
				<id name="layout_order" value="0"/>
				<link to="1_R_902" method="M6002" weight="M6002=20.0" toType="2" fromType="2"/>
				<group name="common" value="Model_1"/>
			</data>
		</VNodes>
		<VNodes x="670" y="130" counter="0" w="0" h="0" linkLoaded="true" size="10" group="Model_1">
			<vlabel>5%26#39;-Phosphoribosylglycinamide_c0</vlabel>
			<data name="1_M_1018" index="1017" type="1">
				<id name="layout_order" value="0"/>
				<link to="1_R_901" method="M6002" weight="M6002=20.0" toType="2" fromType="2"/>
				<link to="1_R_975" method="M6002" weight="M6002=20.0" fromType="2"/>
				<group name="common" value="Model_1"/>
			</data>
		</VNodes>
		<VNodes x="687" y="77" counter="0" w="0" h="0" linkLoaded="true" size="10" group="Model_1">
			<vlabel>Deoxyuridine_e0</vlabel>
			<data name="1_M_1017" index="1016" type="1">
				<id name="layout_order" value="2"/>
				<link to="1_R_899" method="M6002" weight="M6002=0.0013191046796666667" toType="1"/>
				<link to="1_R_1291" method="M6002" weight="M6002=0.0013191046796666667" fromType="1"/>
				<group name="common" value="Model_1"/>
			</data>
		</VNodes>
		<VNodes x="670" y="130" counter="0" w="0" h="0" linkLoaded="true" size="10" group="Model_1">
			<vlabel>alpha,alpha-Trehalose_c0</vlabel>
			<data name="1_M_1016" index="1015" type="1">
				<id name="layout_order" value="0"/>
				<link to="1_R_898" method="M6002" weight="M6002=20.0" toType="2" fromType="2"/>
				<group name="common" value="Model_1"/>
			</data>
		</VNodes>
		<VNodes x="687" y="77" counter="0" w="0" h="0" linkLoaded="true" size="10" group="Model_1">
			<vlabel>N-Acetyl-D-glucosamine_e0</vlabel>
			<data name="1_M_1015" index="1014" type="1">
				<id name="layout_order" value="2"/>
				<link to="1_R_895" method="M6002" weight="M6002=1.2698842784222223E-4" toType="1"/>
				<link to="1_R_1290" method="M6002" weight="M6002=1.2698842784222223E-4" fromType="1"/>
				<group name="common" value="Model_1"/>
			</data>
		</VNodes>
		<VNodes x="670" y="130" counter="0" w="0" h="0" linkLoaded="true" size="10" group="Model_1">
			<vlabel>3-(n-Morpholino)Propanesulfonic Acid_e0</vlabel>
			<data name="1_M_1014" index="1013" type="1">
				<id name="layout_order" value="0"/>
				<link to="1_R_893" method="M6002" weight="M6002=20.0" toType="2"/>
				<link to="1_R_1289" method="M6002" weight="M6002=20.0" toType="2" fromType="2"/>
				<group name="common" value="Model_1"/>
			</data>
		</VNodes>
		<VNodes x="670" y="130" counter="0" w="0" h="0" linkLoaded="true" size="10" group="Model_1">
			<vlabel>3-(n-Morpholino)Propanesulfonic Acid_c0</vlabel>
			<data name="1_M_1013" index="1012" type="1">
				<id name="layout_order" value="0"/>
				<link to="1_R_893" method="M6002" weight="M6002=20.0" fromType="2"/>
				<group name="common" value="Model_1"/>
			</data>
		</VNodes>
		<VNodes x="670" y="130" counter="0" w="0" h="0" linkLoaded="true" size="10" group="Model_1">
			<vlabel>glycerol teichoic acid (n=45), linked, unsubstituted_c0</vlabel>
			<data name="1_M_1012" index="1011" type="1">
				<id name="layout_order" value="0"/>
				<link to="1_R_891" method="M6002" weight="M6002=1.5173769291555556E-7" fromType="1"/>
				<link to="1_R_1192" method="M6002" weight="M6002=20.0" toType="1"/>
				<group name="common" value="Model_1"/>
			</data>
		</VNodes>
		<VNodes x="669" y="130" counter="0" w="0" h="0" linkLoaded="true" size="10" group="Model_1">
			<vlabel>Cobamide coenzyme_c0</vlabel>
			<data name="1_M_1011" index="1010" type="1">
				<id name="layout_order" value="0"/>
				<link to="1_R_889" method="M6002" weight="M6002=6.670580563777778E-7" fromType="1"/>
				<link to="1_R_1192" method="M6002" weight="M6002=20.0" toType="1"/>
				<group name="common" value="Model_1"/>
			</data>
		</VNodes>
		<VNodes x="669" y="130" counter="0" w="0" h="0" linkLoaded="true" size="10" group="Model_1">
			<vlabel>3-keto-L-gulonate-6-phosphate_c0</vlabel>
			<data name="1_M_1010" index="1009" type="1">
				<id name="layout_order" value="0"/>
				<link to="1_R_888" method="M6002" weight="M6002=20.0" fromType="2"/>
				<group name="common" value="Model_1"/>
			</data>
		</VNodes>
		<VNodes x="668" y="130" counter="0" w="0" h="0" linkLoaded="true" size="10" group="Model_1">
			<vlabel>L-ascorbate-6-phosphate_c0</vlabel>
			<data name="1_M_1009" index="1008" type="1">
				<id name="layout_order" value="0"/>
				<link to="1_R_888" method="M6002" weight="M6002=20.0" toType="2"/>
				<group name="common" value="Model_1"/>
			</data>
		</VNodes>
		<VNodes x="668" y="130" counter="0" w="0" h="0" linkLoaded="true" size="10" group="Model_1">
			<vlabel>L-alanylglycine_e0</vlabel>
			<data name="1_M_1008" index="1007" type="1">
				<id name="layout_order" value="0"/>
				<link to="1_R_887" method="M6002" weight="M6002=1.612027388311111E-5" toType="1"/>
				<link to="1_R_1288" method="M6002" weight="M6002=1.612027388311111E-5" fromType="1"/>
				<group name="common" value="Model_1"/>
			</data>
		</VNodes>
		<VNodes x="667" y="130" counter="0" w="0" h="0" linkLoaded="true" size="10" group="Model_1">
			<vlabel>3-Oxopalmitoyl-CoA_c0</vlabel>
			<data name="1_M_1007" index="1006" type="1">
				<id name="layout_order" value="0"/>
				<link to="1_R_885" method="M6002" weight="M6002=20.0" toType="2" fromType="2"/>
				<group name="common" value="Model_1"/>
			</data>
		</VNodes>
		<VNodes x="667" y="130" counter="0" w="0" h="0" linkLoaded="true" size="10" group="Model_1">
			<vlabel>1-Acyl-sn-glycero-3-phosphoglycerol tetradecanoyl_c0</vlabel>
			<data name="1_M_1006" index="1005" type="1">
				<id name="layout_order" value="0"/>
				<link to="1_R_883" method="M6002" weight="M6002=20.0" toType="2" fromType="2"/>
				<group name="common" value="Model_1"/>
			</data>
		</VNodes>
		<VNodes x="667" y="130" counter="0" w="0" h="0" linkLoaded="true" size="10" group="Model_1">
			<vlabel>2-Methylbutanoyl-CoA_c0</vlabel>
			<data name="1_M_1005" index="1004" type="1">
				<id name="layout_order" value="0"/>
				<link to="1_R_880" method="M6002" weight="M6002=6.9855498368888885E-6" toType="1"/>
				<link to="1_R_1120" method="M6002" weight="M6002=20.0" toType="2"/>
				<link to="1_R_1178" method="M6002" weight="M6002=6.9855498368888885E-6" fromType="1"/>
				<group name="common" value="Model_1"/>
			</data>
		</VNodes>
		<VNodes x="667" y="130" counter="0" w="0" h="0" linkLoaded="true" size="10" group="Model_1">
			<vlabel>Undecaprenyl-diphospho-N-acetylmuramoyl-(N-acetylglucosamine)-L- alanyl-D-glutaminyl-L-lysyl-D-alanyl-D-alanine_c0</vlabel>
			<data name="1_M_1004" index="1003" type="1">
				<id name="layout_order" value="0"/>
				<link to="1_R_878" method="M6002" weight="M6002=20.0" fromType="2"/>
				<group name="common" value="Model_1"/>
			</data>
		</VNodes>
		<VNodes x="667" y="130" counter="0" w="0" h="0" linkLoaded="true" size="10" group="Model_1">
			<vlabel>Undecaprenyl-diphospho-N-acetylmuramoyl-(N-acetylglucosamine)-L- alanyl-D-glutamyl-L-lysyl-D-alanyl-D-alanine_c0</vlabel>
			<data name="1_M_1003" index="1002" type="1">
				<id name="layout_order" value="0"/>
				<link to="1_R_878" method="M6002" weight="M6002=20.0" toType="2"/>
				<group name="common" value="Model_1"/>
			</data>
		</VNodes>
		<VNodes x="667" y="130" counter="0" w="0" h="0" linkLoaded="true" size="10" group="Model_1">
			<vlabel>Geranyl diphosphate_c0</vlabel>
			<data name="1_M_1002" index="1001" type="1">
				<id name="layout_order" value="0"/>
				<link to="1_R_876" method="M6002" weight="M6002=8.187957493111111E-7" toType="1"/>
				<link to="1_R_1059" method="M6002" weight="M6002=8.187957493111111E-7" fromType="1"/>
				<group name="common" value="Model_1"/>
			</data>
		</VNodes>
		<VNodes x="666" y="130" counter="0" w="0" h="0" linkLoaded="true" size="10" group="Model_1">
			<vlabel>(S)-3-Hydroxybutanoyl-CoA_c0</vlabel>
			<data name="1_M_1001" index="1000" type="1">
				<id name="layout_order" value="0"/>
				<link to="1_R_871" method="M6002" weight="M6002=20.0" toType="2" fromType="2"/>
				<group name="common" value="Model_1"/>
			</data>
		</VNodes>
		<VNodes x="666" y="130" counter="0" w="0" h="0" linkLoaded="true" size="10" group="Model_1">
			<vlabel>4-Phospho-L-aspartate_c0</vlabel>
			<data name="1_M_1000" index="999" type="1">
				<id name="layout_order" value="0"/>
				<link to="1_R_870" method="M6002" weight="M6002=3.7550043248888884E-5" fromType="1"/>
				<link to="1_R_998" method="M6002" weight="M6002=3.7550043248888884E-5" toType="1"/>
				<group name="common" value="Model_1"/>
			</data>
		</VNodes>
		<VNodes x="336" y="855" counter="-12" w="0" h="0" linkLoaded="true" size="10">
			<vlabel>Fe2+_e0</vlabel>
			<data name="Fe2+_e0" index="3914" type="1">
				<id name="COMETs_isExchg" value="true"/>
				<id name="COMETS_uninteresting" value="true"/>
				<link to="1_R_1259" method="M6002" weight="M6002=1.6676451409555554E-6" toType="1"/>
				<link to="2_R_751" method="M6002" weight="M6002=20.0" toType="1"/>
				<link to="3_R_878" method="M6002" weight="M6002=20.0" toType="2" fromType="2"/>
				<link to="4_R_875" method="M6002" weight="M6002=3.0740255733333333E-6" toType="1"/>
				<link to="5_R_1535" method="M6002" weight="M6002=20.0" toType="2" fromType="2"/>
				<link to="6_R_1005" method="M6002" weight="M6002=20.0" toType="2" fromType="2"/>
			</data>
		</VNodes>
		<VNodes x="660" y="646" counter="0" w="0" h="0" linkLoaded="true" size="10" group="Model_2">
			<vlabel>CoA_c0</vlabel>
			<data name="2_M_9" index="4001" type="1">
				<id name="layout_order" value="0"/>
				<link to="2_R_2" method="M6002" weight="M6002=8.554567672222221E-7" fromType="1"/>
				<link to="2_R_4" method="M6002" weight="M6002=4.088025843111111E-6" fromType="1"/>
				<link to="2_R_70" method="M6002" weight="M6002=20.0" fromType="2"/>
				<link to="2_R_79" method="M6002" weight="M6002=20.0" fromType="2"/>
				<link to="2_R_86" method="M6002" weight="M6002=8.554567672222221E-7" fromType="1"/>
				<link to="2_R_89" method="M6002" weight="M6002=20.0" toType="2" fromType="2"/>
				<link to="2_R_106" method="M6002" weight="M6002=20.0" fromType="2"/>
				<link to="2_R_132" method="M6002" weight="M6002=20.0" fromType="2"/>
				<link to="2_R_144" method="M6002" weight="M6002=20.0" fromType="2"/>
				<link to="2_R_156" method="M6002" weight="M6002=8.554567672222221E-7" fromType="1"/>
				<link to="2_R_199" method="M6002" weight="M6002=20.0" toType="2" fromType="2"/>
				<link to="2_R_201" method="M6002" weight="M6002=20.0" fromType="2"/>
				<link to="2_R_204" method="M6002" weight="M6002=8.554567672222221E-7" fromType="1"/>
				<link to="2_R_211" method="M6002" weight="M6002=1.6337706889111112E-7" toType="1"/>
				<link to="2_R_231" method="M6002" weight="M6002=20.0" fromType="2"/>
				<link to="2_R_235" method="M6002" weight="M6002=20.0" toType="2" fromType="2"/>
				<link to="2_R_251" method="M6002" weight="M6002=20.0" fromType="2"/>
				<link to="2_R_261" method="M6002" weight="M6002=20.0" fromType="2"/>
				<link to="2_R_306" method="M6002" weight="M6002=20.0" fromType="2"/>
				<link to="2_R_311" method="M6002" weight="M6002=20.0" toType="2" fromType="2"/>
				<link to="2_R_322" method="M6002" weight="M6002=20.0" fromType="2"/>
				<link to="2_R_351" method="M6002" weight="M6002=20.0" toType="2" fromType="2"/>
				<link to="2_R_355" method="M6002" weight="M6002=20.0" fromType="2"/>
				<link to="2_R_392" method="M6002" weight="M6002=6.697954424444445E-6" fromType="1"/>
				<link to="2_R_414" method="M6002" weight="M6002=2.0425732691111113E-6" fromType="1"/>
				<link to="2_R_417" method="M6002" weight="M6002=20.0" fromType="2"/>
				<link to="2_R_428" method="M6002" weight="M6002=20.0" toType="2" fromType="2"/>
				<link to="2_R_440" method="M6002" weight="M6002=20.0" fromType="2"/>
				<link to="2_R_452" method="M6002" weight="M6002=20.0" toType="2" fromType="2"/>
				<link to="2_R_469" method="M6002" weight="M6002=1.4347329773333334E-5" toType="1"/>
				<link to="2_R_478" method="M6002" weight="M6002=20.0" fromType="2"/>
				<link to="2_R_494" method="M6002" weight="M6002=20.0" toType="2" fromType="2"/>
				<link to="2_R_523" method="M6002" weight="M6002=2.0425732691111113E-6" fromType="1"/>
				<link to="2_R_537" method="M6002" weight="M6002=20.0" fromType="2"/>
				<link to="2_R_555" method="M6002" weight="M6002=20.0" toType="2" fromType="2"/>
				<link to="2_R_600" method="M6002" weight="M6002=1.7109135344444443E-6" toType="1"/>
				<link to="2_R_605" method="M6002" weight="M6002=1.7109135344444443E-6" toType="1"/>
				<link to="2_R_610" method="M6002" weight="M6002=1.7109135344444443E-6" fromType="1"/>
				<link to="2_R_616" method="M6002" weight="M6002=2.0425732691111113E-6" fromType="1"/>
				<link to="2_R_624" method="M6002" weight="M6002=3.267541377777778E-7" fromType="1"/>
				<link to="2_R_635" method="M6002" weight="M6002=2.5663703015555556E-6" toType="1"/>
				<link to="2_R_638" method="M6002" weight="M6002=1.7109135344444443E-6" fromType="1"/>
				<link to="2_R_679" method="M6002" weight="M6002=1.7109135344444443E-6" toType="1"/>
				<link to="2_R_695" method="M6002" weight="M6002=1.7109135344444443E-6" toType="1"/>
				<link to="2_R_709" method="M6002" weight="M6002=20.0" toType="1"/>
				<group name="common" value="Model_2"/>
			</data>
		</VNodes>
		<VNodes x="660" y="646" counter="0" w="0" h="0" linkLoaded="true" size="10" group="Model_2">
			<vlabel>1,2-dianteisoheptadecanoyl-sn-glycerol 3-phosphate_c0</vlabel>
			<data name="2_M_8" index="4000" type="1">
				<id name="layout_order" value="0"/>
				<link to="2_R_2" method="M6002" weight="M6002=8.554567672222221E-7" fromType="1"/>
				<link to="2_R_137" method="M6002" weight="M6002=7.068012835111112E-7" toType="1"/>
				<link to="2_R_620" method="M6002" weight="M6002=1.4865548371111111E-7" toType="1"/>
				<group name="common" value="Model_2"/>
			</data>
		</VNodes>
		<VNodes x="661" y="646" counter="0" w="0" h="0" linkLoaded="true" size="10" group="Model_2">
			<vlabel>Anteiso-C17:0 CoA   Anteisoheptadecanoyl-CoA_c0</vlabel>
			<data name="2_M_7" index="3999" type="1">
				<id name="layout_order" value="0"/>
				<link to="2_R_2" method="M6002" weight="M6002=8.554567672222221E-7" toType="1"/>
				<link to="2_R_86" method="M6002" weight="M6002=8.554567672222221E-7" toType="1"/>
				<link to="2_R_679" method="M6002" weight="M6002=1.7109135344444443E-6" fromType="1"/>
				<group name="common" value="Model_2"/>
			</data>
		</VNodes>
		<VNodes x="661" y="647" counter="0" w="0" h="0" linkLoaded="true" size="10" group="Model_2">
			<vlabel>1-anteisoheptadecanoyl-sn-glycerol 3-phosphate_c0</vlabel>
			<data name="2_M_6" index="3998" type="1">
				<id name="layout_order" value="0"/>
				<link to="2_R_2" method="M6002" weight="M6002=8.554567672222221E-7" toType="1"/>
				<link to="2_R_86" method="M6002" weight="M6002=8.554567672222221E-7" fromType="1"/>
				<group name="common" value="Model_2"/>
			</data>
		</VNodes>
		<VNodes x="666" y="661" counter="0" w="0" h="0" linkLoaded="true" size="10" group="Model_2">
			<vlabel>ADP_c0</vlabel>
			<data name="2_M_5" index="3997" type="1">
				<id name="layout_order" value="12"/>
				<link to="2_R_1" method="M6002" weight="M6002=1.4347329773333334E-5" fromType="1"/>
				<link to="2_R_8" method="M6002" weight="M6002=2.4988702655555553E-6" fromType="1"/>
				<link to="2_R_9" method="M6002" weight="M6002=20.0" toType="2" fromType="2"/>
				<link to="2_R_10" method="M6002" weight="M6002=20.0" fromType="2"/>
				<link to="2_R_11" method="M6002" weight="M6002=20.0" fromType="2"/>
				<link to="2_R_14" method="M6002" weight="M6002=1.3353389354666667E-6" fromType="1"/>
				<link to="2_R_17" method="M6002" weight="M6002=20.0" fromType="2"/>
				<link to="2_R_22" method="M6002" weight="M6002=3.716387092666666E-8" fromType="1"/>
				<link to="2_R_23" method="M6002" weight="M6002=20.0" fromType="2"/>
				<link to="2_R_36" method="M6002" weight="M6002=6.732880153555556E-4" fromType="1"/>
				<link to="2_R_41" method="M6002" weight="M6002=1.610124874111111E-5" fromType="1"/>
				<link to="2_R_44" method="M6002" weight="M6002=20.0" toType="2" fromType="2"/>
				<link to="2_R_48" method="M6002" weight="M6002=2.2849038042222222E-6" fromType="1"/>
				<link to="2_R_55" method="M6002" weight="M6002=20.0" fromType="2"/>
				<link to="2_R_61" method="M6002" weight="M6002=1.6337706889111112E-7" fromType="1"/>
				<link to="2_R_67" method="M6002" weight="M6002=20.0" toType="2" fromType="2"/>
				<link to="2_R_70" method="M6002" weight="M6002=20.0" fromType="2"/>
				<link to="2_R_75" method="M6002" weight="M6002=2.0425732691111113E-6" fromType="1"/>
				<link to="2_R_77" method="M6002" weight="M6002=20.0" toType="2" fromType="2"/>
				<link to="2_R_83" method="M6002" weight="M6002=8.478477311333333E-6" fromType="1"/>
				<link to="2_R_84" method="M6002" weight="M6002=20.0" fromType="2"/>
				<link to="2_R_95" method="M6002" weight="M6002=20.0" fromType="2"/>
				<link to="2_R_96" method="M6002" weight="M6002=0.0020716691452" fromType="1"/>
				<link to="2_R_98" method="M6002" weight="M6002=20.0" fromType="2"/>
				<link to="2_R_102" method="M6002" weight="M6002=20.0" fromType="2"/>
				<link to="2_R_103" method="M6002" weight="M6002=3.716387092666666E-8" fromType="1"/>
				<link to="2_R_108" method="M6002" weight="M6002=20.0" toType="2" fromType="2"/>
				<link to="2_R_110" method="M6002" weight="M6002=20.0" fromType="2"/>
				<link to="2_R_112" method="M6002" weight="M6002=20.0" fromType="2"/>
				<link to="2_R_113" method="M6002" weight="M6002=20.0" toType="2" fromType="2"/>
				<link to="2_R_117" method="M6002" weight="M6002=20.0" toType="2" fromType="2"/>
				<link to="2_R_124" method="M6002" weight="M6002=3.716387092666666E-8" fromType="1"/>
				<link to="2_R_131" method="M6002" weight="M6002=20.0" toType="2" fromType="2"/>
				<link to="2_R_143" method="M6002" weight="M6002=1.474847972288889E-5" fromType="1"/>
				<link to="2_R_162" method="M6002" weight="M6002=20.0" toType="2" fromType="2"/>
				<link to="2_R_168" method="M6002" weight="M6002=4.4781518475555556E-5" toType="1"/>
				<link to="2_R_171" method="M6002" weight="M6002=20.0" toType="2" fromType="2"/>
				<link to="2_R_172" method="M6002" weight="M6002=3.6107409675555553E-7" toType="1"/>
				<link to="2_R_173" method="M6002" weight="M6002=20.0" toType="2" fromType="2"/>
				<link to="2_R_183" method="M6002" weight="M6002=20.0" toType="2" fromType="2"/>
				<link to="2_R_186" method="M6002" weight="M6002=1.6862762431777778E-6" fromType="1"/>
				<link to="2_R_187" method="M6002" weight="M6002=20.0" toType="2" fromType="2"/>
				<link to="2_R_191" method="M6002" weight="M6002=20.0" fromType="2"/>
				<link to="2_R_193" method="M6002" weight="M6002=8.478477311333333E-6" fromType="1"/>
				<link to="2_R_194" method="M6002" weight="M6002=0.0015067102050666666" toType="1"/>
				<link to="2_R_195" method="M6002" weight="M6002=8.478477311333333E-6" fromType="1"/>
				<link to="2_R_198" method="M6002" weight="M6002=2.0425732691111113E-6" fromType="1"/>
				<link to="2_R_200" method="M6002" weight="M6002=20.0" fromType="1"/>
				<link to="2_R_205" method="M6002" weight="M6002=1.5889807320222223E-6" fromType="1"/>
				<link to="2_R_217" method="M6002" weight="M6002=20.0" fromType="2"/>
				<link to="2_R_232" method="M6002" weight="M6002=20.0" fromType="2"/>
				<link to="2_R_248" method="M6002" weight="M6002=1.6337706889111112E-7" fromType="1"/>
				<link to="2_R_258" method="M6002" weight="M6002=20.0" toType="2" fromType="2"/>
				<link to="2_R_259" method="M6002" weight="M6002=1.0942118598444445E-5" fromType="1"/>
				<link to="2_R_265" method="M6002" weight="M6002=20.0" fromType="2"/>
				<link to="2_R_267" method="M6002" weight="M6002=20.0" fromType="2"/>
				<link to="2_R_270" method="M6002" weight="M6002=20.0" fromType="2"/>
				<link to="2_R_271" method="M6002" weight="M6002=3.6107409675555553E-7" fromType="1"/>
				<link to="2_R_277" method="M6002" weight="M6002=20.0" toType="2" fromType="2"/>
				<link to="2_R_279" method="M6002" weight="M6002=1.9199599328666668E-7" toType="1"/>
				<link to="2_R_291" method="M6002" weight="M6002=0.05805675620222222" toType="1"/>
				<link to="2_R_293" method="M6002" weight="M6002=5.605844539777777E-4" fromType="1"/>
				<link to="2_R_300" method="M6002" weight="M6002=20.0" toType="2" fromType="2"/>
				<link to="2_R_310" method="M6002" weight="M6002=1.0868413244E-5" fromType="1"/>
				<link to="2_R_313" method="M6002" weight="M6002=20.0" fromType="1"/>
				<link to="2_R_320" method="M6002" weight="M6002=20.0" toType="2" fromType="2"/>
				<link to="2_R_331" method="M6002" weight="M6002=20.0" fromType="2"/>
				<link to="2_R_344" method="M6002" weight="M6002=20.0" fromType="2"/>
				<link to="2_R_366" method="M6002" weight="M6002=2.8618924397777775E-8" toType="1"/>
				<link to="2_R_369" method="M6002" weight="M6002=5.979862485777777E-5" fromType="1"/>
				<link to="2_R_372" method="M6002" weight="M6002=20.0" fromType="2"/>
				<link to="2_R_373" method="M6002" weight="M6002=20.0" fromType="1"/>
				<link to="2_R_378" method="M6002" weight="M6002=3.052160821111111E-6" fromType="1"/>
				<link to="2_R_382" method="M6002" weight="M6002=20.0" fromType="2"/>
				<link to="2_R_385" method="M6002" weight="M6002=20.0" fromType="2"/>
				<link to="2_R_395" method="M6002" weight="M6002=20.0" fromType="2"/>
				<link to="2_R_418" method="M6002" weight="M6002=6.697954424444445E-6" fromType="1"/>
				<link to="2_R_423" method="M6002" weight="M6002=20.0" fromType="2"/>
				<link to="2_R_430" method="M6002" weight="M6002=20.0" fromType="2"/>
				<link to="2_R_433" method="M6002" weight="M6002=2.934997558222222E-6" fromType="1"/>
				<link to="2_R_443" method="M6002" weight="M6002=20.0" toType="2" fromType="2"/>
				<link to="2_R_447" method="M6002" weight="M6002=0.22220754729777778" toType="1"/>
				<link to="2_R_448" method="M6002" weight="M6002=20.0" fromType="2"/>
				<link to="2_R_450" method="M6002" weight="M6002=0.003301704306666667" toType="1"/>
				<link to="2_R_457" method="M6002" weight="M6002=2.0425732691111113E-6" fromType="1"/>
				<link to="2_R_471" method="M6002" weight="M6002=1.9199599328666668E-7" toType="1"/>
				<link to="2_R_477" method="M6002" weight="M6002=20.0" fromType="2"/>
				<link to="2_R_484" method="M6002" weight="M6002=0.2222222222222222" fromType="1"/>
				<link to="2_R_485" method="M6002" weight="M6002=20.0" toType="2" fromType="2"/>
				<link to="2_R_489" method="M6002" weight="M6002=20.0" toType="2" fromType="2"/>
				<link to="2_R_491" method="M6002" weight="M6002=20.0" fromType="2"/>
				<link to="2_R_498" method="M6002" weight="M6002=0.0015074397682444444" fromType="1"/>
				<link to="2_R_507" method="M6002" weight="M6002=20.0" fromType="2"/>
				<link to="2_R_508" method="M6002" weight="M6002=3.6254928631111116E-6" fromType="1"/>
				<link to="2_R_511" method="M6002" weight="M6002=1.6337706889111112E-7" fromType="1"/>
				<link to="2_R_513" method="M6002" weight="M6002=5.244511656222221E-7" fromType="1"/>
				<link to="2_R_514" method="M6002" weight="M6002=20.0" fromType="2"/>
				<link to="2_R_518" method="M6002" weight="M6002=0.006526536690222223" toType="1"/>
				<link to="2_R_520" method="M6002" weight="M6002=4.142989504888889E-6" fromType="1"/>
				<link to="2_R_521" method="M6002" weight="M6002=20.0" fromType="2"/>
				<link to="2_R_524" method="M6002" weight="M6002=3.763020913111111E-6" fromType="1"/>
				<link to="2_R_530" method="M6002" weight="M6002=20.0" fromType="2"/>
				<link to="2_R_533" method="M6002" weight="M6002=3.313532146E-6" fromType="1"/>
				<link to="2_R_536" method="M6002" weight="M6002=20.0" toType="2" fromType="2"/>
				<link to="2_R_549" method="M6002" weight="M6002=20.0" fromType="2"/>
				<link to="2_R_552" method="M6002" weight="M6002=3.6107409675555553E-7" toType="1"/>
				<link to="2_R_553" method="M6002" weight="M6002=3.716387092666666E-8" fromType="1"/>
				<link to="2_R_557" method="M6002" weight="M6002=1.6337706889111112E-7" fromType="1"/>
				<link to="2_R_558" method="M6002" weight="M6002=4.0844267222222224E-7" fromType="1"/>
				<link to="2_R_559" method="M6002" weight="M6002=0.06356419018888888" fromType="1"/>
				<link to="2_R_592" method="M6002" weight="M6002=3.267541377777778E-7" toType="1"/>
				<link to="2_R_608" method="M6002" weight="M6002=8.168853444444445E-8" fromType="1"/>
				<link to="2_R_615" method="M6002" weight="M6002=1.6337706889111112E-7" fromType="1"/>
				<link to="2_R_617" method="M6002" weight="M6002=8.168853444444445E-8" toType="1"/>
				<link to="2_R_618" method="M6002" weight="M6002=1.4865548371111111E-7" toType="1"/>
				<link to="2_R_620" method="M6002" weight="M6002=1.4865548371111111E-7" toType="1"/>
				<link to="2_R_628" method="M6002" weight="M6002=1.4865548371111111E-7" toType="1"/>
				<link to="2_R_652" method="M6002" weight="M6002=8.168853444444445E-8" toType="1"/>
				<link to="2_R_664" method="M6002" weight="M6002=1.633770688888889E-7" toType="1"/>
				<link to="2_R_671" method="M6002" weight="M6002=2.4506560333333335E-7" fromType="1"/>
				<link to="2_R_708" method="M6002" weight="M6002=3.716387092666666E-8" fromType="1"/>
				<link to="2_R_709" method="M6002" weight="M6002=8.436709718251111E-4" fromType="1"/>
				<group name="common" value="Model_2"/>
			</data>
		</VNodes>
		<VNodes x="661" y="647" counter="0" w="0" h="0" linkLoaded="true" size="10" group="Model_2">
			<vlabel>Acetate_c0</vlabel>
			<data name="2_M_4" index="3996" type="1">
				<id name="layout_order" value="0"/>
				<link to="2_R_1" method="M6002" weight="M6002=1.4347329773333334E-5" toType="1"/>
				<link to="2_R_46" method="M6002" weight="M6002=20.0" fromType="2"/>
				<link to="2_R_91" method="M6002" weight="M6002=20.0" fromType="2"/>
				<link to="2_R_182" method="M6002" weight="M6002=1.6337706889111112E-7" fromType="1"/>
				<link to="2_R_349" method="M6002" weight="M6002=6.697954424444445E-6" fromType="1"/>
				<link to="2_R_357" method="M6002" weight="M6002=7.567686814444445E-6" fromType="1"/>
				<link to="2_R_647" method="M6002" weight="M6002=8.168853444444445E-8" toType="1"/>
				<group name="common" value="Model_2"/>
			</data>
		</VNodes>
		<VNodes x="661" y="648" counter="0" w="0" h="0" linkLoaded="true" size="10" group="Model_2">
			<vlabel>Acetyl phosphate_c0</vlabel>
			<data name="2_M_3" index="3995" type="1">
				<id name="layout_order" value="0"/>
				<link to="2_R_1" method="M6002" weight="M6002=1.4347329773333334E-5" fromType="1"/>
				<link to="2_R_326" method="M6002" weight="M6002=20.0" fromType="2"/>
				<link to="2_R_350" method="M6002" weight="M6002=20.0" fromType="2"/>
				<link to="2_R_469" method="M6002" weight="M6002=1.4347329773333334E-5" toType="1"/>
				<link to="2_R_542" method="M6002" weight="M6002=20.0" fromType="2"/>
				<group name="common" value="Model_2"/>
			</data>
		</VNodes>
		<VNodes x="666" y="661" counter="0" w="0" h="0" linkLoaded="true" size="10" group="Model_2">
			<vlabel>ATP_c0</vlabel>
			<data name="2_M_2" index="3994" type="1">
				<id name="layout_order" value="12"/>
				<link to="2_R_1" method="M6002" weight="M6002=1.4347329773333334E-5" toType="1"/>
				<link to="2_R_5" method="M6002" weight="M6002=8.919329022399999E-7" toType="1"/>
				<link to="2_R_8" method="M6002" weight="M6002=2.4988702655555553E-6" toType="1"/>
				<link to="2_R_9" method="M6002" weight="M6002=20.0" toType="2" fromType="2"/>
				<link to="2_R_10" method="M6002" weight="M6002=20.0" toType="2"/>
				<link to="2_R_11" method="M6002" weight="M6002=20.0" toType="2"/>
				<link to="2_R_14" method="M6002" weight="M6002=1.3353389354666667E-6" toType="1"/>
				<link to="2_R_17" method="M6002" weight="M6002=20.0" toType="2"/>
				<link to="2_R_22" method="M6002" weight="M6002=3.716387092666666E-8" toType="1"/>
				<link to="2_R_23" method="M6002" weight="M6002=20.0" toType="2"/>
				<link to="2_R_36" method="M6002" weight="M6002=6.732880153555556E-4" toType="1"/>
				<link to="2_R_41" method="M6002" weight="M6002=1.610124874111111E-5" toType="1"/>
				<link to="2_R_44" method="M6002" weight="M6002=20.0" toType="2" fromType="2"/>
				<link to="2_R_48" method="M6002" weight="M6002=2.2849038042222222E-6" toType="1"/>
				<link to="2_R_49" method="M6002" weight="M6002=20.0" toType="2"/>
				<link to="2_R_55" method="M6002" weight="M6002=20.0" toType="2"/>
				<link to="2_R_57" method="M6002" weight="M6002=20.0" toType="2"/>
				<link to="2_R_61" method="M6002" weight="M6002=1.6337706889111112E-7" toType="1"/>
				<link to="2_R_67" method="M6002" weight="M6002=20.0" toType="2" fromType="2"/>
				<link to="2_R_70" method="M6002" weight="M6002=20.0" toType="2"/>
				<link to="2_R_74" method="M6002" weight="M6002=20.0" toType="2"/>
				<link to="2_R_75" method="M6002" weight="M6002=2.0425732691111113E-6" toType="1"/>
				<link to="2_R_77" method="M6002" weight="M6002=20.0" toType="2" fromType="2"/>
				<link to="2_R_82" method="M6002" weight="M6002=8.919329022399999E-7" toType="1"/>
				<link to="2_R_83" method="M6002" weight="M6002=8.478477311333333E-6" toType="1"/>
				<link to="2_R_84" method="M6002" weight="M6002=20.0" toType="2"/>
				<link to="2_R_95" method="M6002" weight="M6002=20.0" toType="2"/>
				<link to="2_R_96" method="M6002" weight="M6002=0.0020716691452" toType="1"/>
				<link to="2_R_98" method="M6002" weight="M6002=20.0" toType="2"/>
				<link to="2_R_102" method="M6002" weight="M6002=20.0" toType="2"/>
				<link to="2_R_103" method="M6002" weight="M6002=3.716387092666666E-8" toType="1"/>
				<link to="2_R_108" method="M6002" weight="M6002=20.0" toType="2" fromType="2"/>
				<link to="2_R_110" method="M6002" weight="M6002=20.0" toType="2"/>
				<link to="2_R_112" method="M6002" weight="M6002=20.0" toType="2"/>
				<link to="2_R_113" method="M6002" weight="M6002=20.0" toType="2" fromType="2"/>
				<link to="2_R_117" method="M6002" weight="M6002=20.0" toType="2" fromType="2"/>
				<link to="2_R_124" method="M6002" weight="M6002=3.716387092666666E-8" toType="1"/>
				<link to="2_R_126" method="M6002" weight="M6002=3.2675413775555557E-7" toType="1"/>
				<link to="2_R_131" method="M6002" weight="M6002=20.0" toType="2" fromType="2"/>
				<link to="2_R_143" method="M6002" weight="M6002=1.474847972288889E-5" toType="1"/>
				<link to="2_R_147" method="M6002" weight="M6002=20.0" toType="2" fromType="2"/>
				<link to="2_R_148" method="M6002" weight="M6002=1.6337706889111112E-7" toType="1"/>
				<link to="2_R_161" method="M6002" weight="M6002=8.919329022399999E-7" toType="1"/>
				<link to="2_R_162" method="M6002" weight="M6002=20.0" toType="2" fromType="2"/>
				<link to="2_R_171" method="M6002" weight="M6002=20.0" toType="2" fromType="2"/>
				<link to="2_R_173" method="M6002" weight="M6002=20.0" toType="2" fromType="2"/>
				<link to="2_R_183" method="M6002" weight="M6002=20.0" toType="2" fromType="2"/>
				<link to="2_R_186" method="M6002" weight="M6002=1.6862762431777778E-6" toType="1"/>
				<link to="2_R_187" method="M6002" weight="M6002=20.0" toType="2" fromType="2"/>
				<link to="2_R_191" method="M6002" weight="M6002=20.0" toType="2"/>
				<link to="2_R_192" method="M6002" weight="M6002=20.0" toType="2"/>
				<link to="2_R_193" method="M6002" weight="M6002=8.478477311333333E-6" toType="1"/>
				<link to="2_R_194" method="M6002" weight="M6002=0.0015067102050666666" fromType="1"/>
				<link to="2_R_195" method="M6002" weight="M6002=8.478477311333333E-6" toType="1"/>
				<link to="2_R_198" method="M6002" weight="M6002=2.0425732691111113E-6" toType="1"/>
				<link to="2_R_200" method="M6002" weight="M6002=20.0" toType="1"/>
				<link to="2_R_205" method="M6002" weight="M6002=1.5889807320222223E-6" toType="1"/>
				<link to="2_R_214" method="M6002" weight="M6002=1.6723751177E-6" toType="1"/>
				<link to="2_R_217" method="M6002" weight="M6002=20.0" toType="2"/>
				<link to="2_R_219" method="M6002" weight="M6002=3.2675413775555557E-7" toType="1"/>
				<link to="2_R_223" method="M6002" weight="M6002=20.0" toType="2" fromType="2"/>
				<link to="2_R_224" method="M6002" weight="M6002=20.0" toType="2"/>
				<link to="2_R_232" method="M6002" weight="M6002=20.0" toType="2"/>
				<link to="2_R_248" method="M6002" weight="M6002=1.6337706889111112E-7" toType="1"/>
				<link to="2_R_258" method="M6002" weight="M6002=20.0" toType="2" fromType="2"/>
				<link to="2_R_259" method="M6002" weight="M6002=1.0942118598444445E-5" toType="1"/>
				<link to="2_R_265" method="M6002" weight="M6002=20.0" toType="2"/>
				<link to="2_R_267" method="M6002" weight="M6002=20.0" toType="2"/>
				<link to="2_R_270" method="M6002" weight="M6002=20.0" toType="2"/>
				<link to="2_R_271" method="M6002" weight="M6002=3.6107409675555553E-7" toType="1"/>
				<link to="2_R_277" method="M6002" weight="M6002=20.0" toType="2" fromType="2"/>
				<link to="2_R_279" method="M6002" weight="M6002=1.9199599328666668E-7" fromType="1"/>
				<link to="2_R_281" method="M6002" weight="M6002=1.0645295663777778E-6" toType="1"/>
				<link to="2_R_285" method="M6002" weight="M6002=20.0" toType="2"/>
				<link to="2_R_291" method="M6002" weight="M6002=0.05805675620222222" fromType="1"/>
				<link to="2_R_293" method="M6002" weight="M6002=5.605844539777777E-4" toType="1"/>
				<link to="2_R_300" method="M6002" weight="M6002=20.0" toType="2" fromType="2"/>
				<link to="2_R_310" method="M6002" weight="M6002=1.0868413244E-5" toType="1"/>
				<link to="2_R_313" method="M6002" weight="M6002=20.0" toType="1"/>
				<link to="2_R_315" method="M6002" weight="M6002=20.0" toType="2"/>
				<link to="2_R_320" method="M6002" weight="M6002=20.0" toType="2" fromType="2"/>
				<link to="2_R_331" method="M6002" weight="M6002=20.0" toType="2"/>
				<link to="2_R_344" method="M6002" weight="M6002=20.0" toType="2"/>
				<link to="2_R_361" method="M6002" weight="M6002=4.948323820888889E-6" toType="1"/>
				<link to="2_R_369" method="M6002" weight="M6002=2.9899312428888885E-5" toType="1"/>
				<link to="2_R_371" method="M6002" weight="M6002=1.6337706889111112E-7" toType="1"/>
				<link to="2_R_372" method="M6002" weight="M6002=20.0" toType="2"/>
				<link to="2_R_373" method="M6002" weight="M6002=20.0" toType="1"/>
				<link to="2_R_374" method="M6002" weight="M6002=20.0" toType="2"/>
				<link to="2_R_378" method="M6002" weight="M6002=3.052160821111111E-6" toType="1"/>
				<link to="2_R_382" method="M6002" weight="M6002=20.0" toType="2"/>
				<link to="2_R_385" method="M6002" weight="M6002=20.0" toType="2"/>
				<link to="2_R_393" method="M6002" weight="M6002=2.4506560333333335E-7" toType="1"/>
				<link to="2_R_395" method="M6002" weight="M6002=20.0" toType="2"/>
				<link to="2_R_398" method="M6002" weight="M6002=8.168853444444445E-8" fromType="1"/>
				<link to="2_R_404" method="M6002" weight="M6002=20.0" toType="2"/>
				<link to="2_R_416" method="M6002" weight="M6002=4.4781518475555556E-5" fromType="1"/>
				<link to="2_R_418" method="M6002" weight="M6002=6.697954424444445E-6" toType="1"/>
				<link to="2_R_423" method="M6002" weight="M6002=20.0" toType="2"/>
				<link to="2_R_430" method="M6002" weight="M6002=20.0" toType="2"/>
				<link to="2_R_433" method="M6002" weight="M6002=2.934997558222222E-6" toType="1"/>
				<link to="2_R_443" method="M6002" weight="M6002=20.0" toType="2" fromType="2"/>
				<link to="2_R_445" method="M6002" weight="M6002=1.6337706889111112E-7" toType="1"/>
				<link to="2_R_447" method="M6002" weight="M6002=0.22220754729777778" fromType="1"/>
				<link to="2_R_448" method="M6002" weight="M6002=20.0" toType="2"/>
				<link to="2_R_450" method="M6002" weight="M6002=0.003301704306666667" fromType="1"/>
				<link to="2_R_457" method="M6002" weight="M6002=2.0425732691111113E-6" toType="1"/>
				<link to="2_R_466" method="M6002" weight="M6002=20.0" toType="2"/>
				<link to="2_R_471" method="M6002" weight="M6002=1.9199599328666668E-7" fromType="1"/>
				<link to="2_R_477" method="M6002" weight="M6002=20.0" toType="2"/>
				<link to="2_R_484" method="M6002" weight="M6002=0.2222222222222222" toType="1"/>
				<link to="2_R_485" method="M6002" weight="M6002=20.0" toType="2" fromType="2"/>
				<link to="2_R_489" method="M6002" weight="M6002=20.0" toType="2" fromType="2"/>
				<link to="2_R_491" method="M6002" weight="M6002=20.0" toType="2"/>
				<link to="2_R_498" method="M6002" weight="M6002=0.0015074397682444444" toType="1"/>
				<link to="2_R_501" method="M6002" weight="M6002=1.7133920895555555E-5" toType="1"/>
				<link to="2_R_507" method="M6002" weight="M6002=20.0" toType="2"/>
				<link to="2_R_508" method="M6002" weight="M6002=3.6254928631111116E-6" toType="1"/>
				<link to="2_R_511" method="M6002" weight="M6002=1.6337706889111112E-7" toType="1"/>
				<link to="2_R_513" method="M6002" weight="M6002=5.244511656222221E-7" toType="1"/>
				<link to="2_R_514" method="M6002" weight="M6002=20.0" toType="2"/>
				<link to="2_R_518" method="M6002" weight="M6002=0.006526536690222223" fromType="1"/>
				<link to="2_R_520" method="M6002" weight="M6002=4.142989504888889E-6" toType="1"/>
				<link to="2_R_521" method="M6002" weight="M6002=20.0" toType="2"/>
				<link to="2_R_524" method="M6002" weight="M6002=3.763020913111111E-6" toType="1"/>
				<link to="2_R_526" method="M6002" weight="M6002=20.0" toType="2" fromType="2"/>
				<link to="2_R_530" method="M6002" weight="M6002=20.0" toType="2"/>
				<link to="2_R_531" method="M6002" weight="M6002=20.0" toType="2"/>
				<link to="2_R_533" method="M6002" weight="M6002=3.313532146E-6" toType="1"/>
				<link to="2_R_536" method="M6002" weight="M6002=20.0" toType="2" fromType="2"/>
				<link to="2_R_549" method="M6002" weight="M6002=20.0" toType="2"/>
				<link to="2_R_552" method="M6002" weight="M6002=3.6107409675555553E-7" fromType="1"/>
				<link to="2_R_553" method="M6002" weight="M6002=3.716387092666666E-8" toType="1"/>
				<link to="2_R_557" method="M6002" weight="M6002=1.6337706889111112E-7" toType="1"/>
				<link to="2_R_558" method="M6002" weight="M6002=4.0844267222222224E-7" toType="1"/>
				<link to="2_R_559" method="M6002" weight="M6002=0.06356419018888888" toType="1"/>
				<link to="2_R_592" method="M6002" weight="M6002=3.267541377777778E-7" fromType="1"/>
				<link to="2_R_608" method="M6002" weight="M6002=8.168853444444445E-8" toType="1"/>
				<link to="2_R_615" method="M6002" weight="M6002=1.6337706889111112E-7" toType="1"/>
				<link to="2_R_617" method="M6002" weight="M6002=8.168853444444445E-8" fromType="1"/>
				<link to="2_R_618" method="M6002" weight="M6002=1.4865548371111111E-7" fromType="1"/>
				<link to="2_R_620" method="M6002" weight="M6002=1.4865548371111111E-7" fromType="1"/>
				<link to="2_R_628" method="M6002" weight="M6002=1.4865548371111111E-7" fromType="1"/>
				<link to="2_R_652" method="M6002" weight="M6002=8.168853444444445E-8" fromType="1"/>
				<link to="2_R_664" method="M6002" weight="M6002=1.633770688888889E-7" fromType="1"/>
				<link to="2_R_671" method="M6002" weight="M6002=2.4506560333333335E-7" toType="1"/>
				<link to="2_R_708" method="M6002" weight="M6002=3.716387092666666E-8" toType="1"/>
				<link to="2_R_709" method="M6002" weight="M6002=8.436709718251111E-4" toType="1"/>
				<group name="common" value="Model_2"/>
			</data>
		</VNodes>
		<VNodes x="666" y="661" counter="0" w="0" h="0" linkLoaded="true" size="10" group="Model_2">
			<vlabel>H+_c0</vlabel>
			<data name="2_M_1" index="3993" type="1">
				<id name="layout_order" value="29"/>
				<link to="2_R_1" method="M6002" weight="M6002=1.4347329773333334E-5" toType="1"/>
				<link to="2_R_3" method="M6002" weight="M6002=20.0" toType="2"/>
				<link to="2_R_4" method="M6002" weight="M6002=4.088025843111111E-6" fromType="1"/>
				<link to="2_R_6" method="M6002" weight="M6002=2.4988702655555553E-6" toType="1"/>
				<link to="2_R_8" method="M6002" weight="M6002=2.4988702655555553E-6" fromType="1"/>
				<link to="2_R_10" method="M6002" weight="M6002=20.0" fromType="2"/>
				<link to="2_R_11" method="M6002" weight="M6002=20.0" fromType="2"/>
				<link to="2_R_17" method="M6002" weight="M6002=20.0" fromType="2"/>
				<link to="2_R_19" method="M6002" weight="M6002=20.0" toType="2" fromType="2"/>
				<link to="2_R_20" method="M6002" weight="M6002=0.2222222222222222" toType="1"/>
				<link to="2_R_21" method="M6002" weight="M6002=20.0" toType="2" fromType="2"/>
				<link to="2_R_22" method="M6002" weight="M6002=3.716387092666666E-8" fromType="1"/>
				<link to="2_R_23" method="M6002" weight="M6002=20.0" fromType="2"/>
				<link to="2_R_27" method="M6002" weight="M6002=20.0" toType="2"/>
				<link to="2_R_28" method="M6002" weight="M6002=1.7109135344444443E-6" toType="1"/>
				<link to="2_R_32" method="M6002" weight="M6002=0.21886822392222222" toType="1"/>
				<link to="2_R_33" method="M6002" weight="M6002=0.2222222222222222" fromType="1"/>
				<link to="2_R_39" method="M6002" weight="M6002=1.6337706889111112E-7" toType="1"/>
				<link to="2_R_41" method="M6002" weight="M6002=1.610124874111111E-5" fromType="1"/>
				<link to="2_R_42" method="M6002" weight="M6002=20.0" toType="2" fromType="2"/>
				<link to="2_R_44" method="M6002" weight="M6002=20.0" toType="2" fromType="2"/>
				<link to="2_R_46" method="M6002" weight="M6002=20.0" fromType="2"/>
				<link to="2_R_47" method="M6002" weight="M6002=20.0" toType="2"/>
				<link to="2_R_52" method="M6002" weight="M6002=0.2222222222222222" toType="1"/>
				<link to="2_R_54" method="M6002" weight="M6002=0.2222222222222222" fromType="1"/>
				<link to="2_R_55" method="M6002" weight="M6002=20.0" fromType="2"/>
				<link to="2_R_61" method="M6002" weight="M6002=1.6337706889111112E-7" fromType="1"/>
				<link to="2_R_62" method="M6002" weight="M6002=0.22054383563777777" toType="1"/>
				<link to="2_R_65" method="M6002" weight="M6002=20.0" toType="2"/>
				<link to="2_R_71" method="M6002" weight="M6002=20.0" fromType="2"/>
				<link to="2_R_73" method="M6002" weight="M6002=20.0" toType="2"/>
				<link to="2_R_78" method="M6002" weight="M6002=20.0" toType="2" fromType="2"/>
				<link to="2_R_83" method="M6002" weight="M6002=8.478477311333333E-6" fromType="1"/>
				<link to="2_R_84" method="M6002" weight="M6002=20.0" fromType="2"/>
				<link to="2_R_87" method="M6002" weight="M6002=1.7109135344444443E-6" toType="1"/>
				<link to="2_R_88" method="M6002" weight="M6002=20.0" toType="2" fromType="2"/>
				<link to="2_R_90" method="M6002" weight="M6002=0.2222222222222222" toType="1"/>
				<link to="2_R_93" method="M6002" weight="M6002=20.0" toType="2"/>
				<link to="2_R_95" method="M6002" weight="M6002=20.0" fromType="2"/>
				<link to="2_R_98" method="M6002" weight="M6002=20.0" fromType="2"/>
				<link to="2_R_99" method="M6002" weight="M6002=0.2222222222222222" fromType="1"/>
				<link to="2_R_102" method="M6002" weight="M6002=20.0" fromType="2"/>
				<link to="2_R_103" method="M6002" weight="M6002=3.716387092666666E-8" fromType="1"/>
				<link to="2_R_107" method="M6002" weight="M6002=20.0" fromType="2"/>
				<link to="2_R_110" method="M6002" weight="M6002=20.0" fromType="2"/>
				<link to="2_R_112" method="M6002" weight="M6002=20.0" fromType="2"/>
				<link to="2_R_115" method="M6002" weight="M6002=20.0" toType="2" fromType="2"/>
				<link to="2_R_124" method="M6002" weight="M6002=3.716387092666666E-8" fromType="1"/>
				<link to="2_R_125" method="M6002" weight="M6002=1.7109135344444443E-6" toType="1"/>
				<link to="2_R_128" method="M6002" weight="M6002=3.716387092666666E-8" fromType="1"/>
				<link to="2_R_141" method="M6002" weight="M6002=1.0645295663777778E-6" fromType="1"/>
				<link to="2_R_143" method="M6002" weight="M6002=1.474847972288889E-5" fromType="1"/>
				<link to="2_R_150" method="M6002" weight="M6002=3.979612436E-6" fromType="1"/>
				<link to="2_R_154" method="M6002" weight="M6002=1.7109135344444443E-6" toType="1"/>
				<link to="2_R_159" method="M6002" weight="M6002=20.0" fromType="2"/>
				<link to="2_R_163" method="M6002" weight="M6002=0.2222222222222222" fromType="1"/>
				<link to="2_R_167" method="M6002" weight="M6002=0.007977230129333334" toType="1"/>
				<link to="2_R_176" method="M6002" weight="M6002=2.0461409807999997E-5" toType="1"/>
				<link to="2_R_178" method="M6002" weight="M6002=20.0" toType="2" fromType="2"/>
				<link to="2_R_180" method="M6002" weight="M6002=6.879008848888889E-6" toType="1"/>
				<link to="2_R_186" method="M6002" weight="M6002=1.6862762431777778E-6" fromType="1"/>
				<link to="2_R_189" method="M6002" weight="M6002=20.0" toType="2" fromType="2"/>
				<link to="2_R_194" method="M6002" weight="M6002=0.0030134204101333333" toType="1"/>
				<link to="2_R_195" method="M6002" weight="M6002=8.478477311333333E-6" fromType="1"/>
				<link to="2_R_196" method="M6002" weight="M6002=1.7109135344444443E-6" toType="1"/>
				<link to="2_R_197" method="M6002" weight="M6002=0.21886822392222222" fromType="1"/>
				<link to="2_R_199" method="M6002" weight="M6002=20.0" toType="2" fromType="2"/>
				<link to="2_R_200" method="M6002" weight="M6002=20.0" fromType="1"/>
				<link to="2_R_206" method="M6002" weight="M6002=0.2222222222222222" toType="1"/>
				<link to="2_R_207" method="M6002" weight="M6002=20.0" toType="2" fromType="2"/>
				<link to="2_R_212" method="M6002" weight="M6002=0.2222222222222222" toType="1"/>
				<link to="2_R_215" method="M6002" weight="M6002=0.42341794119555554" toType="1"/>
				<link to="2_R_216" method="M6002" weight="M6002=6.449676158444444E-4" fromType="1"/>
				<link to="2_R_217" method="M6002" weight="M6002=20.0" fromType="2"/>
				<link to="2_R_218" method="M6002" weight="M6002=1.7109135344444443E-6" toType="1"/>
				<link to="2_R_222" method="M6002" weight="M6002=20.0" toType="2"/>
				<link to="2_R_232" method="M6002" weight="M6002=20.0" fromType="2"/>
				<link to="2_R_233" method="M6002" weight="M6002=1.6337706889111112E-7" fromType="1"/>
				<link to="2_R_234" method="M6002" weight="M6002=4.901312066666667E-7" toType="1"/>
				<link to="2_R_235" method="M6002" weight="M6002=20.0" toType="2" fromType="2"/>
				<link to="2_R_238" method="M6002" weight="M6002=20.0" toType="2" fromType="2"/>
				<link to="2_R_250" method="M6002" weight="M6002=20.0" toType="2" fromType="2"/>
				<link to="2_R_257" method="M6002" weight="M6002=20.0" toType="2" fromType="2"/>
				<link to="2_R_259" method="M6002" weight="M6002=1.0942118598444445E-5" fromType="1"/>
				<link to="2_R_262" method="M6002" weight="M6002=6.331966705555556E-6" fromType="1"/>
				<link to="2_R_265" method="M6002" weight="M6002=20.0" fromType="2"/>
				<link to="2_R_267" method="M6002" weight="M6002=20.0" fromType="2"/>
				<link to="2_R_270" method="M6002" weight="M6002=20.0" fromType="2"/>
				<link to="2_R_281" method="M6002" weight="M6002=1.0645295663777778E-6" fromType="1"/>
				<link to="2_R_286" method="M6002" weight="M6002=1.7222371216000001E-6" fromType="1"/>
				<link to="2_R_287" method="M6002" weight="M6002=20.0" toType="2"/>
				<link to="2_R_290" method="M6002" weight="M6002=20.0" fromType="2"/>
				<link to="2_R_291" method="M6002" weight="M6002=0.17417026860666665" fromType="1"/>
				<link to="2_R_299" method="M6002" weight="M6002=20.0" toType="2" fromType="2"/>
				<link to="2_R_301" method="M6002" weight="M6002=5.501429221555556E-6" fromType="1"/>
				<link to="2_R_302" method="M6002" weight="M6002=20.0" toType="2" fromType="2"/>
				<link to="2_R_303" method="M6002" weight="M6002=1.7109135344444443E-6" toType="1"/>
				<link to="2_R_307" method="M6002" weight="M6002=20.0" toType="2"/>
				<link to="2_R_309" method="M6002" weight="M6002=20.0" toType="2" fromType="2"/>
				<link to="2_R_313" method="M6002" weight="M6002=20.0" fromType="1"/>
				<link to="2_R_316" method="M6002" weight="M6002=2.4506560333333335E-7" fromType="1"/>
				<link to="2_R_326" method="M6002" weight="M6002=20.0" toType="2"/>
				<link to="2_R_328" method="M6002" weight="M6002=20.0" toType="2"/>
				<link to="2_R_331" method="M6002" weight="M6002=20.0" fromType="2"/>
				<link to="2_R_335" method="M6002" weight="M6002=20.0" toType="2"/>
				<link to="2_R_339" method="M6002" weight="M6002=20.0" toType="2" fromType="2"/>
				<link to="2_R_340" method="M6002" weight="M6002=20.0" fromType="2"/>
				<link to="2_R_344" method="M6002" weight="M6002=20.0" fromType="2"/>
				<link to="2_R_348" method="M6002" weight="M6002=6.660790553555555E-6" toType="1"/>
				<link to="2_R_350" method="M6002" weight="M6002=20.0" toType="2"/>
				<link to="2_R_353" method="M6002" weight="M6002=20.0" toType="2"/>
				<link to="2_R_362" method="M6002" weight="M6002=0.2222222222222222" fromType="1"/>
				<link to="2_R_363" method="M6002" weight="M6002=0.42341794119555554" fromType="1"/>
				<link to="2_R_365" method="M6002" weight="M6002=20.0" toType="2" fromType="2"/>
				<link to="2_R_366" method="M6002" weight="M6002=2.8618924397777775E-8" fromType="1"/>
				<link to="2_R_372" method="M6002" weight="M6002=20.0" fromType="2"/>
				<link to="2_R_373" method="M6002" weight="M6002=20.0" fromType="1"/>
				<link to="2_R_374" method="M6002" weight="M6002=20.0" toType="2"/>
				<link to="2_R_375" method="M6002" weight="M6002=7.2756252808888896E-6" fromType="1"/>
				<link to="2_R_378" method="M6002" weight="M6002=3.052160821111111E-6" fromType="1"/>
				<link to="2_R_379" method="M6002" weight="M6002=6.697954424444445E-6" fromType="1"/>
				<link to="2_R_381" method="M6002" weight="M6002=0.2222222222222222" toType="1"/>
				<link to="2_R_382" method="M6002" weight="M6002=20.0" fromType="2"/>
				<link to="2_R_383" method="M6002" weight="M6002=20.0" toType="2"/>
				<link to="2_R_384" method="M6002" weight="M6002=20.0" toType="2" fromType="2"/>
				<link to="2_R_385" method="M6002" weight="M6002=20.0" fromType="2"/>
				<link to="2_R_389" method="M6002" weight="M6002=0.2222222222222222" toType="1"/>
				<link to="2_R_394" method="M6002" weight="M6002=1.7109135344444443E-6" toType="1"/>
				<link to="2_R_395" method="M6002" weight="M6002=20.0" fromType="2"/>
				<link to="2_R_396" method="M6002" weight="M6002=4.901312066444445E-7" toType="1"/>
				<link to="2_R_399" method="M6002" weight="M6002=20.0" toType="2"/>
				<link to="2_R_403" method="M6002" weight="M6002=20.0" toType="2" fromType="2"/>
				<link to="2_R_412" method="M6002" weight="M6002=3.4444742432000002E-6" fromType="1"/>
				<link to="2_R_414" method="M6002" weight="M6002=2.0425732691111113E-6" fromType="1"/>
				<link to="2_R_415" method="M6002" weight="M6002=1.6337706889111112E-7" fromType="1"/>
				<link to="2_R_418" method="M6002" weight="M6002=6.697954424444445E-6" toType="1"/>
				<link to="2_R_420" method="M6002" weight="M6002=0.006524963313333334" toType="1"/>
				<link to="2_R_421" method="M6002" weight="M6002=20.0" toType="2" fromType="2"/>
				<link to="2_R_423" method="M6002" weight="M6002=20.0" fromType="2"/>
				<link to="2_R_424" method="M6002" weight="M6002=0.21170897059777777" fromType="1"/>
				<link to="2_R_430" method="M6002" weight="M6002=20.0" fromType="2"/>
				<link to="2_R_431" method="M6002" weight="M6002=4.4781518475555556E-5" fromType="1"/>
				<link to="2_R_434" method="M6002" weight="M6002=20.0" toType="2" fromType="2"/>
				<link to="2_R_435" method="M6002" weight="M6002=20.0" toType="2" fromType="2"/>
				<link to="2_R_436" method="M6002" weight="M6002=20.0" toType="2" fromType="2"/>
				<link to="2_R_437" method="M6002" weight="M6002=3.313532146E-6" fromType="1"/>
				<link to="2_R_443" method="M6002" weight="M6002=20.0" toType="2" fromType="2"/>
				<link to="2_R_444" method="M6002" weight="M6002=20.0" fromType="2"/>
				<link to="2_R_448" method="M6002" weight="M6002=20.0" fromType="2"/>
				<link to="2_R_449" method="M6002" weight="M6002=1.7109135344444443E-6" toType="1"/>
				<link to="2_R_453" method="M6002" weight="M6002=1.6714259261555555E-6" fromType="1"/>
				<link to="2_R_458" method="M6002" weight="M6002=1.9199599328666668E-7" toType="1"/>
				<link to="2_R_461" method="M6002" weight="M6002=1.1061401800666667E-6" toType="1"/>
				<link to="2_R_466" method="M6002" weight="M6002=20.0" fromType="2"/>
				<link to="2_R_469" method="M6002" weight="M6002=1.4347329773333334E-5" fromType="1"/>
				<link to="2_R_472" method="M6002" weight="M6002=20.0" toType="2" fromType="2"/>
				<link to="2_R_473" method="M6002" weight="M6002=20.0" fromType="2"/>
				<link to="2_R_477" method="M6002" weight="M6002=20.0" fromType="2"/>
				<link to="2_R_482" method="M6002" weight="M6002=1.7109135344444443E-6" toType="1"/>
				<link to="2_R_483" method="M6002" weight="M6002=0.2222222222222222" fromType="1"/>
				<link to="2_R_493" method="M6002" weight="M6002=6.697954424444445E-6" toType="1"/>
				<link to="2_R_498" method="M6002" weight="M6002=0.0030148795364888887" fromType="1"/>
				<link to="2_R_503" method="M6002" weight="M6002=8.512053034222222E-7" toType="1"/>
				<link to="2_R_504" method="M6002" weight="M6002=8.924928765333335E-6" toType="1"/>
				<link to="2_R_507" method="M6002" weight="M6002=20.0" fromType="2"/>
				<link to="2_R_511" method="M6002" weight="M6002=1.6337706889111112E-7" fromType="1"/>
				<link to="2_R_514" method="M6002" weight="M6002=20.0" toType="2"/>
				<link to="2_R_518" method="M6002" weight="M6002=0.006526536690222223" fromType="1"/>
				<link to="2_R_519" method="M6002" weight="M6002=1.7109135344444443E-6" toType="1"/>
				<link to="2_R_520" method="M6002" weight="M6002=4.142989504888889E-6" fromType="1"/>
				<link to="2_R_521" method="M6002" weight="M6002=20.0" fromType="2"/>
				<link to="2_R_524" method="M6002" weight="M6002=3.763020913111111E-6" fromType="1"/>
				<link to="2_R_530" method="M6002" weight="M6002=20.0" fromType="2"/>
				<link to="2_R_531" method="M6002" weight="M6002=20.0" toType="2"/>
				<link to="2_R_533" method="M6002" weight="M6002=3.313532146E-6" fromType="1"/>
				<link to="2_R_535" method="M6002" weight="M6002=3.716387092666666E-8" toType="1"/>
				<link to="2_R_538" method="M6002" weight="M6002=1.7109135344444443E-6" toType="1"/>
				<link to="2_R_539" method="M6002" weight="M6002=20.0" toType="2"/>
				<link to="2_R_540" method="M6002" weight="M6002=20.0" toType="2" fromType="2"/>
				<link to="2_R_542" method="M6002" weight="M6002=20.0" toType="2"/>
				<link to="2_R_543" method="M6002" weight="M6002=20.0" fromType="2"/>
				<link to="2_R_544" method="M6002" weight="M6002=0.0016783865855111112" fromType="1"/>
				<link to="2_R_549" method="M6002" weight="M6002=20.0" fromType="2"/>
				<link to="2_R_553" method="M6002" weight="M6002=3.716387092666666E-8" fromType="1"/>
				<link to="2_R_554" method="M6002" weight="M6002=3.267541377777778E-7" fromType="1"/>
				<link to="2_R_556" method="M6002" weight="M6002=8.860724591555554E-6" fromType="1"/>
				<link to="2_R_557" method="M6002" weight="M6002=1.6337706889111112E-7" fromType="1"/>
				<link to="2_R_558" method="M6002" weight="M6002=4.0844267222222224E-7" fromType="1"/>
				<link to="2_R_559" method="M6002" weight="M6002=0.06356419018888888" fromType="1"/>
				<link to="2_R_560" method="M6002" weight="M6002=20.0" toType="2"/>
				<link to="2_R_566" method="M6002" weight="M6002=20.0" fromType="2"/>
				<link to="2_R_567" method="M6002" weight="M6002=20.0" toType="2"/>
				<link to="2_R_568" method="M6002" weight="M6002=20.0" fromType="2"/>
				<link to="2_R_569" method="M6002" weight="M6002=20.0" toType="2" fromType="2"/>
				<link to="2_R_570" method="M6002" weight="M6002=8.168853444444445E-8" fromType="1"/>
				<link to="2_R_571" method="M6002" weight="M6002=20.0" toType="2"/>
				<link to="2_R_572" method="M6002" weight="M6002=20.0" toType="2"/>
				<link to="2_R_573" method="M6002" weight="M6002=20.0" fromType="2"/>
				<link to="2_R_574" method="M6002" weight="M6002=20.0" fromType="2"/>
				<link to="2_R_580" method="M6002" weight="M6002=1.767003208777778E-7" fromType="1"/>
				<link to="2_R_581" method="M6002" weight="M6002=5.301009626222223E-7" fromType="1"/>
				<link to="2_R_582" method="M6002" weight="M6002=5.301009626222223E-7" toType="1"/>
				<link to="2_R_583" method="M6002" weight="M6002=4.277283836E-6" fromType="1"/>
				<link to="2_R_585" method="M6002" weight="M6002=1.6337706889111112E-7" fromType="1"/>
				<link to="2_R_588" method="M6002" weight="M6002=1.633770688888889E-7" toType="1"/>
				<link to="2_R_590" method="M6002" weight="M6002=1.7109135344444443E-6" toType="1"/>
				<link to="2_R_591" method="M6002" weight="M6002=3.267541377777778E-7" toType="1"/>
				<link to="2_R_592" method="M6002" weight="M6002=3.267541377777778E-7" toType="1"/>
				<link to="2_R_593" method="M6002" weight="M6002=1.767003208777778E-7" toType="1"/>
				<link to="2_R_594" method="M6002" weight="M6002=1.6337706889111112E-7" fromType="1"/>
				<link to="2_R_597" method="M6002" weight="M6002=5.301009626222223E-7" toType="1"/>
				<link to="2_R_601" method="M6002" weight="M6002=1.7109135344444443E-6" toType="1"/>
				<link to="2_R_603" method="M6002" weight="M6002=1.633770688888889E-7" toType="1"/>
				<link to="2_R_604" method="M6002" weight="M6002=3.534006417555556E-7" toType="1"/>
				<link to="2_R_606" method="M6002" weight="M6002=1.6337706889111112E-7" fromType="1"/>
				<link to="2_R_607" method="M6002" weight="M6002=1.121373708911111E-6" fromType="1"/>
				<link to="2_R_608" method="M6002" weight="M6002=8.168853444444445E-8" fromType="1"/>
				<link to="2_R_611" method="M6002" weight="M6002=1.6337706889111112E-7" fromType="1"/>
				<link to="2_R_612" method="M6002" weight="M6002=1.6337706889111112E-7" fromType="1"/>
				<link to="2_R_613" method="M6002" weight="M6002=1.7109135344444443E-6" toType="1"/>
				<link to="2_R_615" method="M6002" weight="M6002=1.6337706889111112E-7" fromType="1"/>
				<link to="2_R_616" method="M6002" weight="M6002=4.085146538222223E-6" toType="1"/>
				<link to="2_R_617" method="M6002" weight="M6002=8.168853444444445E-8" toType="1"/>
				<link to="2_R_619" method="M6002" weight="M6002=1.6337706889111112E-7" fromType="1"/>
				<link to="2_R_621" method="M6002" weight="M6002=1.7109135344444443E-6" toType="1"/>
				<link to="2_R_622" method="M6002" weight="M6002=1.633770688888889E-7" fromType="1"/>
				<link to="2_R_623" method="M6002" weight="M6002=1.7109135344444443E-6" toType="1"/>
				<link to="2_R_625" method="M6002" weight="M6002=1.7109135344444443E-6" toType="1"/>
				<link to="2_R_627" method="M6002" weight="M6002=1.7109135344444443E-6" toType="1"/>
				<link to="2_R_629" method="M6002" weight="M6002=5.902651693577778E-5" fromType="1"/>
				<link to="2_R_630" method="M6002" weight="M6002=1.6337706889111112E-7" toType="1"/>
				<link to="2_R_631" method="M6002" weight="M6002=1.7109135344444443E-6" toType="1"/>
				<link to="2_R_632" method="M6002" weight="M6002=1.6337706889111112E-7" fromType="1"/>
				<link to="2_R_634" method="M6002" weight="M6002=4.0844267222222224E-8" toType="1"/>
				<link to="2_R_635" method="M6002" weight="M6002=2.5663703015555556E-6" fromType="1"/>
				<link to="2_R_636" method="M6002" weight="M6002=8.168853444444445E-8" fromType="1"/>
				<link to="2_R_640" method="M6002" weight="M6002=3.2675413778222223E-7" fromType="1"/>
				<link to="2_R_641" method="M6002" weight="M6002=3.2675413778222223E-7" fromType="1"/>
				<link to="2_R_642" method="M6002" weight="M6002=1.7109135344444443E-6" toType="1"/>
				<link to="2_R_643" method="M6002" weight="M6002=20.0" toType="2"/>
				<link to="2_R_644" method="M6002" weight="M6002=3.267541377777778E-7" fromType="1"/>
				<link to="2_R_645" method="M6002" weight="M6002=2.863681269111111E-6" toType="1"/>
				<link to="2_R_646" method="M6002" weight="M6002=3.716387092666666E-8" fromType="1"/>
				<link to="2_R_647" method="M6002" weight="M6002=1.633770688888889E-7" toType="1"/>
				<link to="2_R_651" method="M6002" weight="M6002=1.6337706889111112E-7" toType="1"/>
				<link to="2_R_652" method="M6002" weight="M6002=1.633770688888889E-7" toType="1"/>
				<link to="2_R_653" method="M6002" weight="M6002=1.7109135344444443E-6" toType="1"/>
				<link to="2_R_654" method="M6002" weight="M6002=3.534006417555556E-7" toType="1"/>
				<link to="2_R_655" method="M6002" weight="M6002=1.7109135344444443E-6" toType="1"/>
				<link to="2_R_656" method="M6002" weight="M6002=1.7109135344444443E-6" toType="1"/>
				<link to="2_R_657" method="M6002" weight="M6002=8.168853444444445E-8" fromType="1"/>
				<link to="2_R_658" method="M6002" weight="M6002=8.168853444444445E-8" toType="1"/>
				<link to="2_R_659" method="M6002" weight="M6002=1.7109135344444443E-6" toType="1"/>
				<link to="2_R_662" method="M6002" weight="M6002=1.633770688888889E-7" toType="1"/>
				<link to="2_R_665" method="M6002" weight="M6002=1.6337706889111112E-7" fromType="1"/>
				<link to="2_R_666" method="M6002" weight="M6002=8.168853444444445E-8" toType="1"/>
				<link to="2_R_667" method="M6002" weight="M6002=8.168853444444445E-8" fromType="1"/>
				<link to="2_R_668" method="M6002" weight="M6002=1.6337706889111112E-7" toType="1"/>
				<link to="2_R_669" method="M6002" weight="M6002=1.7109135344444443E-6" toType="1"/>
				<link to="2_R_670" method="M6002" weight="M6002=1.7109135344444443E-6" toType="1"/>
				<link to="2_R_671" method="M6002" weight="M6002=2.4506560333333335E-7" fromType="1"/>
				<link to="2_R_674" method="M6002" weight="M6002=4.901312066666667E-7" fromType="1"/>
				<link to="2_R_675" method="M6002" weight="M6002=1.7109135344444443E-6" toType="1"/>
				<link to="2_R_676" method="M6002" weight="M6002=1.7109135344444443E-6" toType="1"/>
				<link to="2_R_678" method="M6002" weight="M6002=1.767003208777778E-7" fromType="1"/>
				<link to="2_R_680" method="M6002" weight="M6002=1.7109135344444443E-6" toType="1"/>
				<link to="2_R_681" method="M6002" weight="M6002=1.7109135344444443E-6" toType="1"/>
				<link to="2_R_682" method="M6002" weight="M6002=1.6337706889111112E-7" fromType="1"/>
				<link to="2_R_684" method="M6002" weight="M6002=1.7109135344444443E-6" toType="1"/>
				<link to="2_R_686" method="M6002" weight="M6002=3.267541377777778E-7" toType="1"/>
				<link to="2_R_687" method="M6002" weight="M6002=1.767003208777778E-7" fromType="1"/>
				<link to="2_R_688" method="M6002" weight="M6002=1.6337706889111112E-7" fromType="1"/>
				<link to="2_R_689" method="M6002" weight="M6002=1.767003208777778E-7" toType="1"/>
				<link to="2_R_691" method="M6002" weight="M6002=20.0" toType="2"/>
				<link to="2_R_696" method="M6002" weight="M6002=8.168853444444445E-8" fromType="1"/>
				<link to="2_R_699" method="M6002" weight="M6002=1.633770688888889E-7" fromType="1"/>
				<link to="2_R_700" method="M6002" weight="M6002=5.301009626222223E-7" fromType="1"/>
				<link to="2_R_701" method="M6002" weight="M6002=1.6337706889111112E-7" fromType="1"/>
				<link to="2_R_702" method="M6002" weight="M6002=1.7109135344444443E-6" toType="1"/>
				<link to="2_R_703" method="M6002" weight="M6002=1.7109135344444443E-6" toType="1"/>
				<link to="2_R_704" method="M6002" weight="M6002=1.7109135344444443E-6" toType="1"/>
				<link to="2_R_706" method="M6002" weight="M6002=1.7109135344444443E-6" toType="1"/>
				<link to="2_R_708" method="M6002" weight="M6002=3.716387092666666E-8" fromType="1"/>
				<link to="2_R_709" method="M6002" weight="M6002=8.436709718251111E-4" fromType="1"/>
				<group name="common" value="Model_2"/>
			</data>
		</VNodes>
		<VNodes x="169" y="855" counter="-10" w="0" h="0" linkLoaded="true" size="10">
			<vlabel>Folate_e0</vlabel>
			<data name="Folate_e0" index="3990" type="1">
				<id name="COMETs_isExchg" value="true"/>
				<id name="COMETS_uninteresting" value="true"/>
				<link to="1_R_1335" method="M6002" weight="M6002=2.0011741691555557E-6" toType="1"/>
				<link to="2_R_800" method="M6002" weight="M6002=4.901312066666667E-7" toType="1"/>
				<link to="3_R_923" method="M6002" weight="M6002=1.5216110826666665E-6" toType="1"/>
				<link to="4_R_921" method="M6002" weight="M6002=4.61103836E-6" toType="1"/>
				<link to="6_R_1044" method="M6002" weight="M6002=6.10543261E-7" toType="1"/>
			</data>
		</VNodes>
		<VNodes x="171" y="412" counter="0" w="0" h="0" linkLoaded="true" size="10" group="Model_3">
			<vlabel>CDP-1,2-dianteisopentadecanoylglycerol_c0</vlabel>
			<data name="3_M_99" index="6502" type="1">
				<id name="layout_order" value="0"/>
				<link to="3_R_36" method="M6002" weight="M6002=20.0" toType="2"/>
				<link to="3_R_223" method="M6002" weight="M6002=20.0" toType="2" fromType="2"/>
				<link to="3_R_671" method="M6002" weight="M6002=20.0" toType="2" fromType="2"/>
				<group name="common" value="Model_3"/>
			</data>
		</VNodes>
		<VNodes x="203" y="378" counter="0" w="0" h="0" linkLoaded="true" size="10" group="Model_3">
			<vlabel>L-Serine_c0</vlabel>
			<data name="3_M_98" index="6501" type="1">
				<id name="layout_order" value="2"/>
				<link to="3_R_36" method="M6002" weight="M6002=20.0" toType="2"/>
				<link to="3_R_81" method="M6002" weight="M6002=20.0" toType="2"/>
				<link to="3_R_171" method="M6002" weight="M6002=20.0" toType="2" fromType="2"/>
				<link to="3_R_224" method="M6002" weight="M6002=7.731711075333333E-6" toType="1"/>
				<link to="3_R_235" method="M6002" weight="M6002=20.0" toType="2"/>
				<link to="3_R_238" method="M6002" weight="M6002=20.0" toType="2"/>
				<link to="3_R_264" method="M6002" weight="M6002=1.7441572037333334E-6" toType="1"/>
				<link to="3_R_311" method="M6002" weight="M6002=20.0" toType="2"/>
				<link to="3_R_365" method="M6002" weight="M6002=20.0" toType="2"/>
				<link to="3_R_373" method="M6002" weight="M6002=1.7441572037333334E-6" toType="1"/>
				<link to="3_R_394" method="M6002" weight="M6002=2.222679174888889E-4" toType="1"/>
				<link to="3_R_402" method="M6002" weight="M6002=20.0" toType="2"/>
				<link to="3_R_442" method="M6002" weight="M6002=2.028814776888889E-6" toType="1"/>
				<link to="3_R_486" method="M6002" weight="M6002=1.7441572037333334E-6" toType="1"/>
				<link to="3_R_544" method="M6002" weight="M6002=20.0" toType="2"/>
				<link to="3_R_558" method="M6002" weight="M6002=20.0" toType="2"/>
				<link to="3_R_626" method="M6002" weight="M6002=20.0" toType="2"/>
				<link to="3_R_642" method="M6002" weight="M6002=20.0" toType="2"/>
				<link to="3_R_658" method="M6002" weight="M6002=20.0" toType="2"/>
				<link to="3_R_672" method="M6002" weight="M6002=20.0" toType="2"/>
				<link to="3_R_735" method="M6002" weight="M6002=2.6665601233333335E-4" fromType="1"/>
				<link to="3_R_842" method="M6002" weight="M6002=20.0" toType="1"/>
				<group name="common" value="Model_3"/>
			</data>
		</VNodes>
		<VNodes x="171" y="412" counter="0" w="0" h="0" linkLoaded="true" size="10" group="Model_3">
			<vlabel>Dianteisopentadecanoylphosphatidylserine_c0</vlabel>
			<data name="3_M_97" index="6500" type="1">
				<id name="layout_order" value="0"/>
				<link to="3_R_36" method="M6002" weight="M6002=20.0" fromType="2"/>
				<link to="3_R_326" method="M6002" weight="M6002=20.0" toType="2" fromType="2"/>
				<group name="common" value="Model_3"/>
			</data>
		</VNodes>
		<VNodes x="171" y="412" counter="0" w="0" h="0" linkLoaded="true" size="10" group="Model_3">
			<vlabel>trans-hexadec-2-enoyl-acp_c0</vlabel>
			<data name="3_M_96" index="6499" type="1">
				<id name="layout_order" value="0"/>
				<link to="3_R_35" method="M6002" weight="M6002=1.3953257629999999E-5" toType="1"/>
				<link to="3_R_597" method="M6002" weight="M6002=1.3953257629999999E-5" fromType="1"/>
				<group name="common" value="Model_3"/>
			</data>
		</VNodes>
		<VNodes x="171" y="412" counter="0" w="0" h="0" linkLoaded="true" size="10" group="Model_3">
			<vlabel>hexadecanoyl-acp_c0</vlabel>
			<data name="3_M_95" index="6498" type="1">
				<id name="layout_order" value="0"/>
				<link to="3_R_35" method="M6002" weight="M6002=1.3953257629999999E-5" fromType="1"/>
				<link to="3_R_51" method="M6002" weight="M6002=1.3953257629999999E-5" toType="1"/>
				<link to="3_R_141" method="M6002" weight="M6002=20.0" toType="2" fromType="2"/>
				<group name="common" value="Model_3"/>
			</data>
		</VNodes>
		<VNodes x="205" y="386" counter="0" w="0" h="0" linkLoaded="true" size="10" group="Model_3">
			<vlabel>CO2_c0</vlabel>
			<data name="3_M_94" index="6497" type="1">
				<id name="layout_order" value="3"/>
				<link to="3_R_34" method="M6002" weight="M6002=5.013634922444444E-5" fromType="1"/>
				<link to="3_R_40" method="M6002" weight="M6002=5.072036942222222E-7" fromType="1"/>
				<link to="3_R_51" method="M6002" weight="M6002=1.3953257629999999E-5" fromType="1"/>
				<link to="3_R_54" method="M6002" weight="M6002=20.0" toType="2" fromType="2"/>
				<link to="3_R_59" method="M6002" weight="M6002=3.853379160222223E-5" fromType="1"/>
				<link to="3_R_90" method="M6002" weight="M6002=1.0144073884444444E-6" fromType="1"/>
				<link to="3_R_91" method="M6002" weight="M6002=20.0" fromType="2"/>
				<link to="3_R_106" method="M6002" weight="M6002=3.853379160222223E-5" fromType="1"/>
				<link to="3_R_111" method="M6002" weight="M6002=3.069015054444444E-5" fromType="1"/>
				<link to="3_R_122" method="M6002" weight="M6002=1.3953257629999999E-5" fromType="1"/>
				<link to="3_R_128" method="M6002" weight="M6002=1.3953257629999999E-5" fromType="1"/>
				<link to="3_R_136" method="M6002" weight="M6002=1.3953257629999999E-5" fromType="1"/>
				<link to="3_R_150" method="M6002" weight="M6002=1.3953257629999999E-5" fromType="1"/>
				<link to="3_R_173" method="M6002" weight="M6002=20.0" toType="2" fromType="2"/>
				<link to="3_R_175" method="M6002" weight="M6002=20.0" fromType="2"/>
				<link to="3_R_178" method="M6002" weight="M6002=20.0" toType="2" fromType="2"/>
				<link to="3_R_181" method="M6002" weight="M6002=7.731711075333333E-6" fromType="1"/>
				<link to="3_R_204" method="M6002" weight="M6002=5.072036942222222E-7" fromType="1"/>
				<link to="3_R_210" method="M6002" weight="M6002=20.0" fromType="2"/>
				<link to="3_R_232" method="M6002" weight="M6002=1.3953257629999999E-5" fromType="1"/>
				<link to="3_R_259" method="M6002" weight="M6002=20.0" fromType="2"/>
				<link to="3_R_271" method="M6002" weight="M6002=20.0" toType="2" fromType="2"/>
				<link to="3_R_300" method="M6002" weight="M6002=3.443703594E-5" fromType="1"/>
				<link to="3_R_326" method="M6002" weight="M6002=20.0" toType="2" fromType="2"/>
				<link to="3_R_340" method="M6002" weight="M6002=20.0" toType="2" fromType="2"/>
				<link to="3_R_345" method="M6002" weight="M6002=20.0" toType="2" fromType="2"/>
				<link to="3_R_379" method="M6002" weight="M6002=1.7441572037333334E-6" fromType="1"/>
				<link to="3_R_387" method="M6002" weight="M6002=20.0" fromType="2"/>
				<link to="3_R_416" method="M6002" weight="M6002=20.0" fromType="2"/>
				<link to="3_R_417" method="M6002" weight="M6002=3.853379160222223E-5" fromType="1"/>
				<link to="3_R_451" method="M6002" weight="M6002=1.7441572037333334E-6" fromType="1"/>
				<link to="3_R_453" method="M6002" weight="M6002=20.0" toType="2" fromType="2"/>
				<link to="3_R_456" method="M6002" weight="M6002=20.0" fromType="2"/>
				<link to="3_R_463" method="M6002" weight="M6002=1.7441572037333334E-6" fromType="1"/>
				<link to="3_R_471" method="M6002" weight="M6002=20.0" fromType="2"/>
				<link to="3_R_478" method="M6002" weight="M6002=4.096755662E-6" toType="1"/>
				<link to="3_R_479" method="M6002" weight="M6002=20.0" toType="2" fromType="2"/>
				<link to="3_R_483" method="M6002" weight="M6002=1.3953257629999999E-5" fromType="1"/>
				<link to="3_R_487" method="M6002" weight="M6002=20.0" toType="2" fromType="2"/>
				<link to="3_R_502" method="M6002" weight="M6002=4.6917890368888886E-4" toType="1"/>
				<link to="3_R_505" method="M6002" weight="M6002=1.3953257629999999E-5" fromType="1"/>
				<link to="3_R_506" method="M6002" weight="M6002=20.0" fromType="2"/>
				<link to="3_R_513" method="M6002" weight="M6002=4.531417513111111E-4" toType="1"/>
				<link to="3_R_555" method="M6002" weight="M6002=1.3953257629999999E-5" fromType="1"/>
				<link to="3_R_556" method="M6002" weight="M6002=3.853379160222223E-5" fromType="1"/>
				<link to="3_R_562" method="M6002" weight="M6002=1.3953257629999999E-5" fromType="1"/>
				<link to="3_R_573" method="M6002" weight="M6002=20.0" fromType="2"/>
				<link to="3_R_574" method="M6002" weight="M6002=20.0" toType="2" fromType="2"/>
				<link to="3_R_600" method="M6002" weight="M6002=20.0" toType="2"/>
				<link to="3_R_631" method="M6002" weight="M6002=20.0" fromType="2"/>
				<link to="3_R_652" method="M6002" weight="M6002=1.3953257629999999E-5" fromType="1"/>
				<link to="3_R_661" method="M6002" weight="M6002=20.0" toType="2" fromType="2"/>
				<link to="3_R_668" method="M6002" weight="M6002=1.0144073884222223E-6" fromType="1"/>
				<link to="3_R_670" method="M6002" weight="M6002=1.3953257629999999E-5" fromType="1"/>
				<link to="3_R_673" method="M6002" weight="M6002=4.6917890368888886E-4" fromType="1"/>
				<link to="3_R_675" method="M6002" weight="M6002=5.072036942222222E-7" fromType="1"/>
				<link to="3_R_688" method="M6002" weight="M6002=20.0" toType="2" fromType="2"/>
				<link to="3_R_702" method="M6002" weight="M6002=1.3953257629999999E-5" fromType="1"/>
				<link to="3_R_705" method="M6002" weight="M6002=1.3953257629999999E-5" fromType="1"/>
				<link to="3_R_741" method="M6002" weight="M6002=20.0" fromType="2"/>
				<link to="3_R_751" method="M6002" weight="M6002=1.0144073884444444E-6" fromType="1"/>
				<link to="3_R_754" method="M6002" weight="M6002=20.0" fromType="2"/>
				<link to="3_R_758" method="M6002" weight="M6002=3.853379160222223E-5" fromType="1"/>
				<link to="3_R_764" method="M6002" weight="M6002=20.0" fromType="2"/>
				<link to="3_R_765" method="M6002" weight="M6002=20.0" fromType="2"/>
				<link to="3_R_766" method="M6002" weight="M6002=20.0" fromType="2"/>
				<link to="3_R_768" method="M6002" weight="M6002=9.19823284511111E-5" toType="1"/>
				<link to="3_R_771" method="M6002" weight="M6002=20.0" fromType="2"/>
				<link to="3_R_773" method="M6002" weight="M6002=20.0" toType="2" fromType="2"/>
				<link to="3_R_774" method="M6002" weight="M6002=20.0" fromType="2"/>
				<link to="3_R_775" method="M6002" weight="M6002=20.0" fromType="2"/>
				<link to="3_R_776" method="M6002" weight="M6002=20.0" fromType="2"/>
				<link to="3_R_780" method="M6002" weight="M6002=1.0144073884444444E-6" toType="1"/>
				<link to="3_R_796" method="M6002" weight="M6002=1.3953257629999999E-5" fromType="1"/>
				<link to="3_R_815" method="M6002" weight="M6002=1.0144073884444444E-6" fromType="1"/>
				<link to="3_R_820" method="M6002" weight="M6002=1.3953257629999999E-5" fromType="1"/>
				<link to="3_R_821" method="M6002" weight="M6002=5.072036942222222E-7" fromType="1"/>
				<group name="common" value="Model_3"/>
			</data>
		</VNodes>
		<VNodes x="171" y="412" counter="0" w="0" h="0" linkLoaded="true" size="10" group="Model_3">
			<vlabel>1-Deoxy-D-xylulose 5-phosphate_c0</vlabel>
			<data name="3_M_93" index="6496" type="1">
				<id name="layout_order" value="0"/>
				<link to="3_R_34" method="M6002" weight="M6002=5.013634922444444E-5" fromType="1"/>
				<link to="3_R_91" method="M6002" weight="M6002=20.0" toType="2"/>
				<link to="3_R_321" method="M6002" weight="M6002=5.013634922444444E-5" toType="1"/>
				<link to="3_R_594" method="M6002" weight="M6002=20.0" toType="2"/>
				<group name="common" value="Model_3"/>
			</data>
		</VNodes>
		<VNodes x="205" y="386" counter="0" w="0" h="0" linkLoaded="true" size="10" group="Model_3">
			<vlabel>Pyruvate_c0</vlabel>
			<data name="3_M_92" index="6495" type="1">
				<id name="layout_order" value="4"/>
				<link to="3_R_34" method="M6002" weight="M6002=5.013634922444444E-5" toType="1"/>
				<link to="3_R_68" method="M6002" weight="M6002=20.0" fromType="2"/>
				<link to="3_R_188" method="M6002" weight="M6002=0.22218739328" fromType="1"/>
				<link to="3_R_298" method="M6002" weight="M6002=7.731711075333333E-6" fromType="1"/>
				<link to="3_R_303" method="M6002" weight="M6002=20.0" toType="2" fromType="2"/>
				<link to="3_R_332" method="M6002" weight="M6002=20.0" toType="2" fromType="2"/>
				<link to="3_R_336" method="M6002" weight="M6002=3.9245252684444443E-4" toType="1"/>
				<link to="3_R_413" method="M6002" weight="M6002=20.0" fromType="2"/>
				<link to="3_R_445" method="M6002" weight="M6002=20.0" fromType="2"/>
				<link to="3_R_457" method="M6002" weight="M6002=0.2222222222222222" toType="1"/>
				<link to="3_R_502" method="M6002" weight="M6002=4.6917890368888886E-4" fromType="1"/>
				<link to="3_R_530" method="M6002" weight="M6002=20.0" toType="2"/>
				<link to="3_R_558" method="M6002" weight="M6002=20.0" fromType="2"/>
				<link to="3_R_789" method="M6002" weight="M6002=5.072036942222222E-7" fromType="1"/>
				<group name="common" value="Model_3"/>
			</data>
		</VNodes>
		<VNodes x="171" y="412" counter="0" w="0" h="0" linkLoaded="true" size="10" group="Model_3">
			<vlabel>D-Glyceraldehyde 3-phosphate_c0</vlabel>
			<data name="3_M_91" index="6494" type="1">
				<id name="layout_order" value="0"/>
				<link to="3_R_34" method="M6002" weight="M6002=5.013634922444444E-5" toType="1"/>
				<link to="3_R_67" method="M6002" weight="M6002=9.371668654666667E-6" toType="1"/>
				<link to="3_R_95" method="M6002" weight="M6002=20.0" toType="1"/>
				<link to="3_R_129" method="M6002" weight="M6002=20.0" toType="2" fromType="2"/>
				<link to="3_R_187" method="M6002" weight="M6002=2.5758691302222223E-5" fromType="1"/>
				<link to="3_R_224" method="M6002" weight="M6002=7.731711075333333E-6" fromType="1"/>
				<link to="3_R_303" method="M6002" weight="M6002=20.0" toType="2" fromType="2"/>
				<link to="3_R_356" method="M6002" weight="M6002=3.399760607333333E-5" toType="1"/>
				<link to="3_R_366" method="M6002" weight="M6002=9.293166232444444E-5" fromType="1"/>
				<link to="3_R_723" method="M6002" weight="M6002=3.240923705555556E-5" toType="1"/>
				<link to="3_R_829" method="M6002" weight="M6002=5.072036942222222E-7" toType="1"/>
				<group name="common" value="Model_3"/>
			</data>
		</VNodes>
		<VNodes x="171" y="412" counter="0" w="0" h="0" linkLoaded="true" size="10" group="Model_3">
			<vlabel>GDP-L-fucose_c0</vlabel>
			<data name="3_M_90" index="6493" type="1">
				<id name="layout_order" value="0"/>
				<link to="3_R_33" method="M6002" weight="M6002=20.0" toType="2" fromType="2"/>
				<group name="common" value="Model_3"/>
			</data>
		</VNodes>
		<VNodes x="1185" y="196" counter="4" w="0" h="0" linkLoaded="true" size="10" ncc="64 64 64">
			<vlabel>L-Aspartate_e0</vlabel>
			<data name="L-Aspartate_e0" index="9168" type="1">
				<id name="COMETs_isExchg" value="true"/>
				<link to="3_R_849" method="M6002" weight="M6002=2.034778227733333E-6" fromType="1"/>
				<link to="5_R_1440" method="M6002" weight="M6002=4.830336718888888E-4" toType="1"/>
			</data>
		</VNodes>
		<VNodes x="168" y="410" counter="0" w="0" h="0" linkLoaded="true" size="10" group="Model_3">
			<vlabel>GDP-4-dehydro-6-deoxy-D-mannose_c0</vlabel>
			<data name="3_M_89" index="6492" type="1">
				<id name="layout_order" value="0"/>
				<link to="3_R_33" method="M6002" weight="M6002=20.0" toType="2" fromType="2"/>
				<group name="common" value="Model_3"/>
			</data>
		</VNodes>
		<VNodes x="168" y="410" counter="0" w="0" h="0" linkLoaded="true" size="10" group="Model_3">
			<vlabel>Dianteisoheptadecanoylphosphatidylglycerophosphate_c0</vlabel>
			<data name="3_M_88" index="6491" type="1">
				<id name="layout_order" value="0"/>
				<link to="3_R_32" method="M6002" weight="M6002=5.232471611333334E-6" toType="1"/>
				<link to="3_R_695" method="M6002" weight="M6002=5.232471611333334E-6" fromType="1"/>
				<group name="common" value="Model_3"/>
			</data>
		</VNodes>
		<VNodes x="168" y="410" counter="0" w="0" h="0" linkLoaded="true" size="10" group="Model_3">
			<vlabel>Dianteisoheptadecanoylphosphatidylglycerol_c0</vlabel>
			<data name="3_M_87" index="6490" type="1">
				<id name="layout_order" value="0"/>
				<link to="3_R_32" method="M6002" weight="M6002=5.232471611333334E-6" fromType="1"/>
				<link to="3_R_220" method="M6002" weight="M6002=3.488314407466667E-6" toType="1"/>
				<link to="3_R_842" method="M6002" weight="M6002=20.0" toType="1"/>
				<group name="common" value="Model_3"/>
			</data>
		</VNodes>
		<VNodes x="205" y="387" counter="0" w="0" h="0" linkLoaded="true" size="10" group="Model_3">
			<vlabel>(S)-1-Pyrroline-5-carboxylate_c0</vlabel>
			<data name="3_M_86" index="6489" type="1">
				<id name="layout_order" value="4"/>
				<link to="3_R_31" method="M6002" weight="M6002=3.803985447777778E-4" toType="1"/>
				<link to="3_R_43" method="M6002" weight="M6002=0.2222222222222222" fromType="1"/>
				<link to="3_R_155" method="M6002" weight="M6002=0.2222222222222222" toType="1"/>
				<link to="3_R_541" method="M6002" weight="M6002=3.803985447777778E-4" fromType="1"/>
				<link to="3_R_770" method="M6002" weight="M6002=20.0" fromType="2"/>
				<group name="common" value="Model_3"/>
			</data>
		</VNodes>
		<VNodes x="168" y="410" counter="0" w="0" h="0" linkLoaded="true" size="10" group="Model_3">
			<vlabel>1,2-Diacyl-sn-glycerol (dihexadecanoyl, n-C16:0)_c0</vlabel>
			<data name="3_M_85" index="6488" type="1">
				<id name="layout_order" value="0"/>
				<link to="3_R_30" method="M6002" weight="M6002=20.0" toType="2" fromType="2"/>
				<group name="common" value="Model_3"/>
			</data>
		</VNodes>
		<VNodes x="167" y="410" counter="0" w="0" h="0" linkLoaded="true" size="10" group="Model_3">
			<vlabel>1,2-dihexadecanoyl-sn-glycerol 3-phosphate_c0</vlabel>
			<data name="3_M_84" index="6487" type="1">
				<id name="layout_order" value="0"/>
				<link to="3_R_30" method="M6002" weight="M6002=20.0" toType="2" fromType="2"/>
				<link to="3_R_85" method="M6002" weight="M6002=20.0" fromType="2"/>
				<link to="3_R_154" method="M6002" weight="M6002=20.0" toType="2" fromType="2"/>
				<link to="3_R_253" method="M6002" weight="M6002=20.0" toType="2" fromType="2"/>
				<link to="3_R_274" method="M6002" weight="M6002=20.0" fromType="2"/>
				<link to="3_R_349" method="M6002" weight="M6002=20.0" fromType="2"/>
				<link to="3_R_686" method="M6002" weight="M6002=20.0" toType="2" fromType="2"/>
				<group name="common" value="Model_3"/>
			</data>
		</VNodes>
		<VNodes x="167" y="410" counter="0" w="0" h="0" linkLoaded="true" size="10" group="Model_3">
			<vlabel>6-methyl-3-hydroxy-heptanoyl-ACP_c0</vlabel>
			<data name="3_M_83" index="6486" type="1">
				<id name="layout_order" value="0"/>
				<link to="3_R_29" method="M6002" weight="M6002=20.0" toType="2" fromType="2"/>
				<link to="3_R_636" method="M6002" weight="M6002=20.0" toType="2" fromType="2"/>
				<group name="common" value="Model_3"/>
			</data>
		</VNodes>
		<VNodes x="167" y="410" counter="0" w="0" h="0" linkLoaded="true" size="10" group="Model_3">
			<vlabel>6-methyl-trans-hept-2-enoyl-ACP_c0</vlabel>
			<data name="3_M_82" index="6485" type="1">
				<id name="layout_order" value="0"/>
				<link to="3_R_29" method="M6002" weight="M6002=20.0" toType="2" fromType="2"/>
				<link to="3_R_439" method="M6002" weight="M6002=20.0" toType="2"/>
				<group name="common" value="Model_3"/>
			</data>
		</VNodes>
		<VNodes x="167" y="410" counter="0" w="0" h="0" linkLoaded="true" size="10" group="Model_3">
			<vlabel>Phosphatidylglycerophosphate (dihexadecanoyl, n-C16:0)_c0</vlabel>
			<data name="3_M_81" index="6484" type="1">
				<id name="layout_order" value="0"/>
				<link to="3_R_28" method="M6002" weight="M6002=20.0" toType="2"/>
				<link to="3_R_153" method="M6002" weight="M6002=20.0" toType="2" fromType="2"/>
				<group name="common" value="Model_3"/>
			</data>
		</VNodes>
		<VNodes x="166" y="409" counter="0" w="0" h="0" linkLoaded="true" size="10" group="Model_3">
			<vlabel>Phosphatidylglycerol (dihexadecanoyl, n-C16:0)_c0</vlabel>
			<data name="3_M_80" index="6483" type="1">
				<id name="layout_order" value="0"/>
				<link to="3_R_28" method="M6002" weight="M6002=20.0" fromType="2"/>
				<link to="3_R_124" method="M6002" weight="M6002=20.0" toType="2" fromType="2"/>
				<link to="3_R_132" method="M6002" weight="M6002=20.0" toType="2" fromType="2"/>
				<link to="3_R_472" method="M6002" weight="M6002=20.0" toType="2" fromType="2"/>
				<group name="common" value="Model_3"/>
			</data>
		</VNodes>
		<VNodes x="164" y="407" counter="0" w="0" h="0" linkLoaded="true" size="10" group="Model_3">
			<vlabel>Glycine_c0</vlabel>
			<data name="3_M_79" index="6482" type="1">
				<id name="layout_order" value="0"/>
				<link to="3_R_27" method="M6002" weight="M6002=20.0" toType="2" fromType="2"/>
				<link to="3_R_77" method="M6002" weight="M6002=1.3994465154666668E-5" fromType="1"/>
				<link to="3_R_158" method="M6002" weight="M6002=20.0" toType="2" fromType="2"/>
				<link to="3_R_244" method="M6002" weight="M6002=20.0" toType="2" fromType="2"/>
				<link to="3_R_275" method="M6002" weight="M6002=20.0" toType="2" fromType="2"/>
				<link to="3_R_310" method="M6002" weight="M6002=5.072036942222222E-7" toType="1"/>
				<link to="3_R_316" method="M6002" weight="M6002=2.224738609111111E-5" fromType="1"/>
				<link to="3_R_377" method="M6002" weight="M6002=2.5310413844444445E-5" fromType="1"/>
				<link to="3_R_442" method="M6002" weight="M6002=2.028814776888889E-6" fromType="1"/>
				<link to="3_R_448" method="M6002" weight="M6002=20.0" toType="2" fromType="2"/>
				<link to="3_R_554" method="M6002" weight="M6002=1.976692059888889E-5" fromType="1"/>
				<link to="3_R_602" method="M6002" weight="M6002=20.0" fromType="2"/>
				<link to="3_R_629" method="M6002" weight="M6002=20.0" toType="2" fromType="2"/>
				<link to="3_R_640" method="M6002" weight="M6002=20.0" toType="2"/>
				<link to="3_R_823" method="M6002" weight="M6002=6.762715922888889E-7" fromType="1"/>
				<link to="3_R_842" method="M6002" weight="M6002=20.0" toType="1"/>
				<group name="common" value="Model_3"/>
			</data>
		</VNodes>
		<VNodes x="164" y="407" counter="0" w="0" h="0" linkLoaded="true" size="10" group="Model_3">
			<vlabel>N-glycyl-L-aspartic acid_c0</vlabel>
			<data name="3_M_78" index="6481" type="1">
				<id name="layout_order" value="0"/>
				<link to="3_R_27" method="M6002" weight="M6002=20.0" toType="2" fromType="2"/>
				<link to="3_R_184" method="M6002" weight="M6002=20.0" fromType="2"/>
				<group name="common" value="Model_3"/>
			</data>
		</VNodes>
		<VNodes x="203" y="379" counter="0" w="0" h="0" linkLoaded="true" size="10" group="Model_3">
			<vlabel>L-Glutamate_e0</vlabel>
			<data name="3_M_77" index="6480" type="1">
				<id name="layout_order" value="2"/>
				<link to="3_R_26" method="M6002" weight="M6002=1.0074182719777778E-4" toType="1"/>
				<link to="3_R_851" method="M6002" weight="M6002=1.0074182719777778E-4" fromType="1"/>
				<group name="common" value="Model_3"/>
			</data>
		</VNodes>
		<VNodes x="205" y="387" counter="0" w="0" h="0" linkLoaded="true" size="10" group="Model_3">
			<vlabel>L-Glutamate_c0</vlabel>
			<data name="3_M_76" index="6479" type="1">
				<id name="layout_order" value="4"/>
				<link to="3_R_26" method="M6002" weight="M6002=1.0074182719777778E-4" fromType="1"/>
				<link to="3_R_31" method="M6002" weight="M6002=3.803985447777778E-4" fromType="1"/>
				<link to="3_R_65" method="M6002" weight="M6002=6.122380773777778E-5" toType="1"/>
				<link to="3_R_69" method="M6002" weight="M6002=4.096755662E-6" toType="1"/>
				<link to="3_R_88" method="M6002" weight="M6002=1.3953257629999999E-5" fromType="1"/>
				<link to="3_R_98" method="M6002" weight="M6002=20.0" toType="2"/>
				<link to="3_R_99" method="M6002" weight="M6002=20.0" toType="2" fromType="2"/>
				<link to="3_R_110" method="M6002" weight="M6002=20.0" fromType="2"/>
				<link to="3_R_143" method="M6002" weight="M6002=1.638702264822222E-5" fromType="1"/>
				<link to="3_R_146" method="M6002" weight="M6002=3.482894239777778E-5" toType="1"/>
				<link to="3_R_259" method="M6002" weight="M6002=20.0" toType="2"/>
				<link to="3_R_307" method="M6002" weight="M6002=1.5038850319111112E-4" toType="1"/>
				<link to="3_R_364" method="M6002" weight="M6002=1.3953257629999999E-5" fromType="1"/>
				<link to="3_R_375" method="M6002" weight="M6002=20.0" fromType="2"/>
				<link to="3_R_413" method="M6002" weight="M6002=20.0" fromType="2"/>
				<link to="3_R_418" method="M6002" weight="M6002=2.6665601233333335E-4" toType="1"/>
				<link to="3_R_448" method="M6002" weight="M6002=20.0" toType="2" fromType="2"/>
				<link to="3_R_474" method="M6002" weight="M6002=5.072036942222222E-7" toType="1"/>
				<link to="3_R_480" method="M6002" weight="M6002=20.0" toType="2" fromType="2"/>
				<link to="3_R_518" method="M6002" weight="M6002=3.069015054444444E-5" fromType="1"/>
				<link to="3_R_520" method="M6002" weight="M6002=4.057629553777778E-6" toType="1"/>
				<link to="3_R_524" method="M6002" weight="M6002=20.0" toType="2" fromType="2"/>
				<link to="3_R_548" method="M6002" weight="M6002=20.0" toType="2" fromType="2"/>
				<link to="3_R_561" method="M6002" weight="M6002=1.0144073884444444E-6" fromType="1"/>
				<link to="3_R_676" method="M6002" weight="M6002=20.0" fromType="2"/>
				<link to="3_R_697" method="M6002" weight="M6002=20.0" toType="2" fromType="2"/>
				<link to="3_R_708" method="M6002" weight="M6002=20.0" toType="2"/>
				<link to="3_R_712" method="M6002" weight="M6002=20.0" toType="2" fromType="2"/>
				<link to="3_R_744" method="M6002" weight="M6002=20.0" toType="2"/>
				<link to="3_R_829" method="M6002" weight="M6002=5.072036942222222E-7" fromType="1"/>
				<link to="3_R_842" method="M6002" weight="M6002=20.0" toType="1"/>
				<group name="common" value="Model_3"/>
			</data>
		</VNodes>
		<VNodes x="267" y="460" counter="1" w="0" h="0" labelOn="true" linkLoaded="true" size="10" labelPos="4" group="Model_3" axisnode="3_R_261">
			<vlabel>Sodium_e0</vlabel>
			<data name="3_M_75" index="6478" type="1">
				<id name="layout_order" value="4"/>
				<link to="3_R_26" method="M6002" weight="M6002=1.0074182719777778E-4" toType="1"/>
				<link to="3_R_201" method="M6002" weight="M6002=0.22171088440666667" toType="1"/>
				<link to="3_R_261" method="M6002" weight="M6002=4.105959875111111E-4" toType="1"/>
				<link to="3_R_612" method="M6002" weight="M6002=0.2222222222222222" fromType="1"/>
				<link to="3_R_850" method="M6002" weight="M6002=20.0" toType="2" fromType="2"/>
				<group name="common" value="Model_3"/>
			</data>
		</VNodes>
		<VNodes x="223" y="485" counter="1" w="0" h="0" labelOn="true" linkLoaded="true" size="10" labelPos="4" group="Model_3" axisnode="3_R_261">
			<vlabel>Sodium_c0</vlabel>
			<data name="3_M_74" index="6477" type="1">
				<id name="layout_order" value="4"/>
				<link to="3_R_26" method="M6002" weight="M6002=1.0074182719777778E-4" fromType="1"/>
				<link to="3_R_201" method="M6002" weight="M6002=0.22171088440666667" fromType="1"/>
				<link to="3_R_261" method="M6002" weight="M6002=4.105959875111111E-4" fromType="1"/>
				<link to="3_R_612" method="M6002" weight="M6002=0.2222222222222222" toType="1"/>
				<group name="common" value="Model_3"/>
			</data>
		</VNodes>
		<VNodes x="164" y="407" counter="0" w="0" h="0" linkLoaded="true" size="10" group="Model_3">
			<vlabel>UDP-N-acetylmuramoyl-L-alanyl-D-glutamyl-6-carboxy-L-lysyl-D-alanyl- D-alanine_c0</vlabel>
			<data name="3_M_73" index="6476" type="1">
				<id name="layout_order" value="0"/>
				<link to="3_R_25" method="M6002" weight="M6002=4.096755662E-6" fromType="1"/>
				<link to="3_R_542" method="M6002" weight="M6002=4.096755662E-6" toType="1"/>
				<group name="common" value="Model_3"/>
			</data>
		</VNodes>
		<VNodes x="164" y="407" counter="0" w="0" h="0" linkLoaded="true" size="10" group="Model_3">
			<vlabel>Ala-Ala_c0</vlabel>
			<data name="3_M_72" index="6475" type="1">
				<id name="layout_order" value="0"/>
				<link to="3_R_25" method="M6002" weight="M6002=4.096755662E-6" toType="1"/>
				<link to="3_R_750" method="M6002" weight="M6002=4.096755662E-6" fromType="1"/>
				<group name="common" value="Model_3"/>
			</data>
		</VNodes>
		<VNodes x="164" y="407" counter="0" w="0" h="0" linkLoaded="true" size="10" group="Model_3">
			<vlabel>UDP-N-acetylmuramoyl-L-alanyl-D-gamma-glutamyl-meso-2,6- diaminopimelate_c0</vlabel>
			<data name="3_M_71" index="6474" type="1">
				<id name="layout_order" value="0"/>
				<link to="3_R_25" method="M6002" weight="M6002=4.096755662E-6" toType="1"/>
				<link to="3_R_371" method="M6002" weight="M6002=4.096755662E-6" fromType="1"/>
				<group name="common" value="Model_3"/>
			</data>
		</VNodes>
		<VNodes x="163" y="407" counter="0" w="0" h="0" linkLoaded="true" size="10" group="Model_3">
			<vlabel>L-Aspartate_e0</vlabel>
			<data name="3_M_70" index="6473" type="1">
				<id name="layout_order" value="0"/>
				<link to="3_R_24" method="M6002" weight="M6002=2.034778227733333E-6" fromType="1"/>
				<link to="3_R_849" method="M6002" weight="M6002=2.034778227733333E-6" toType="1"/>
				<group name="common" value="Model_3"/>
			</data>
		</VNodes>
		<VNodes x="162" y="405" counter="0" w="0" h="0" linkLoaded="true" size="10" group="Model_3">
			<vlabel>L-Aspartate_c0</vlabel>
			<data name="3_M_69" index="6472" type="1">
				<id name="layout_order" value="0"/>
				<link to="3_R_24" method="M6002" weight="M6002=2.034778227733333E-6" toType="1"/>
				<link to="3_R_27" method="M6002" weight="M6002=20.0" toType="2" fromType="2"/>
				<link to="3_R_87" method="M6002" weight="M6002=3.069015054444444E-5" toType="1"/>
				<link to="3_R_146" method="M6002" weight="M6002=3.482894239777778E-5" fromType="1"/>
				<link to="3_R_282" method="M6002" weight="M6002=20.0" toType="2" fromType="2"/>
				<link to="3_R_509" method="M6002" weight="M6002=3.2821041824444444E-5" fromType="1"/>
				<link to="3_R_568" method="M6002" weight="M6002=20.0" toType="2"/>
				<link to="3_R_578" method="M6002" weight="M6002=20.0" toType="2" fromType="2"/>
				<link to="3_R_587" method="M6002" weight="M6002=20.0" fromType="2"/>
				<link to="3_R_751" method="M6002" weight="M6002=1.0144073884444444E-6" toType="1"/>
				<link to="3_R_801" method="M6002" weight="M6002=1.0144073884222223E-6" toType="1"/>
				<link to="3_R_842" method="M6002" weight="M6002=20.0" toType="1"/>
				<group name="common" value="Model_3"/>
			</data>
		</VNodes>
		<VNodes x="205" y="389" counter="0" w="0" h="0" linkLoaded="true" size="10" group="Model_3">
			<vlabel>H+_e0</vlabel>
			<data name="3_M_68" index="6471" type="1">
				<id name="layout_order" value="14"/>
				<link to="3_R_24" method="M6002" weight="M6002=2.034778227733333E-6" fromType="1"/>
				<link to="3_R_44" method="M6002" weight="M6002=5.364916340666667E-5" fromType="1"/>
				<link to="3_R_56" method="M6002" weight="M6002=20.0" fromType="2"/>
				<link to="3_R_64" method="M6002" weight="M6002=2.1351401346E-4" fromType="1"/>
				<link to="3_R_66" method="M6002" weight="M6002=0.2222222222222222" fromType="1"/>
				<link to="3_R_70" method="M6002" weight="M6002=6.569514851333333E-5" toType="1"/>
				<link to="3_R_83" method="M6002" weight="M6002=20.0" toType="2" fromType="2"/>
				<link to="3_R_97" method="M6002" weight="M6002=0.2221713705" fromType="1"/>
				<link to="3_R_221" method="M6002" weight="M6002=5.364916340666667E-5" toType="1"/>
				<link to="3_R_225" method="M6002" weight="M6002=20.0" fromType="1"/>
				<link to="3_R_248" method="M6002" weight="M6002=7.786447898E-5" fromType="1"/>
				<link to="3_R_252" method="M6002" weight="M6002=4.6917890368888886E-4" toType="1"/>
				<link to="3_R_295" method="M6002" weight="M6002=0.22160605367555555" fromType="1"/>
				<link to="3_R_330" method="M6002" weight="M6002=3.289624067555556E-5" toType="1"/>
				<link to="3_R_337" method="M6002" weight="M6002=0.0010031176379777778" fromType="1"/>
				<link to="3_R_348" method="M6002" weight="M6002=5.871047851333333E-5" toType="1"/>
				<link to="3_R_385" method="M6002" weight="M6002=0.6657273066844445" toType="1"/>
				<link to="3_R_393" method="M6002" weight="M6002=20.0" toType="2" fromType="2"/>
				<link to="3_R_394" method="M6002" weight="M6002=2.222679174888889E-4" fromType="1"/>
				<link to="3_R_396" method="M6002" weight="M6002=5.720547994444445E-4" fromType="1"/>
				<link to="3_R_428" method="M6002" weight="M6002=20.0" toType="2" fromType="2"/>
				<link to="3_R_430" method="M6002" weight="M6002=2.4215315575555557E-5" toType="1"/>
				<link to="3_R_434" method="M6002" weight="M6002=4.571916472888889E-5" toType="1"/>
				<link to="3_R_470" method="M6002" weight="M6002=20.0" toType="2" fromType="2"/>
				<link to="3_R_482" method="M6002" weight="M6002=5.680625892222223E-4" toType="1"/>
				<link to="3_R_500" method="M6002" weight="M6002=3.2134288608888888E-6" toType="1"/>
				<link to="3_R_521" method="M6002" weight="M6002=5.356003931333333E-5" toType="1"/>
				<link to="3_R_528" method="M6002" weight="M6002=0.2222222222222222" fromType="1"/>
				<link to="3_R_571" method="M6002" weight="M6002=5.072036942222222E-7" toType="1"/>
				<link to="3_R_580" method="M6002" weight="M6002=20.0" toType="2" fromType="2"/>
				<link to="3_R_596" method="M6002" weight="M6002=20.0" toType="2" fromType="2"/>
				<link to="3_R_612" method="M6002" weight="M6002=0.2222222222222222" toType="1"/>
				<link to="3_R_650" method="M6002" weight="M6002=1.0216869939111111E-4" toType="1"/>
				<link to="3_R_681" method="M6002" weight="M6002=9.662709833333333E-5" toType="1"/>
				<link to="3_R_759" method="M6002" weight="M6002=7.544223398000001E-5" toType="1"/>
				<link to="3_R_760" method="M6002" weight="M6002=20.0" toType="2" fromType="2"/>
				<link to="3_R_783" method="M6002" weight="M6002=5.072036942222222E-7" toType="1"/>
				<link to="3_R_799" method="M6002" weight="M6002=5.072036942222222E-7" toType="1"/>
				<link to="3_R_800" method="M6002" weight="M6002=5.072036942222222E-7" fromType="1"/>
				<link to="3_R_811" method="M6002" weight="M6002=1.5216110826666665E-6" toType="1"/>
				<link to="3_R_812" method="M6002" weight="M6002=5.072036942222222E-7" toType="1"/>
				<link to="3_R_827" method="M6002" weight="M6002=6.762715922888889E-7" toType="1"/>
				<link to="3_R_833" method="M6002" weight="M6002=1.0144073884444444E-6" toType="1"/>
				<link to="3_R_848" method="M6002" weight="M6002=7.985557712666667E-4" toType="1"/>
				<group name="common" value="Model_3"/>
			</data>
		</VNodes>
		<VNodes x="162" y="405" counter="0" w="0" h="0" linkLoaded="true" size="10" group="Model_3">
			<vlabel>Riboflavin_c0</vlabel>
			<data name="3_M_67" index="6470" type="1">
				<id name="layout_order" value="0"/>
				<link to="3_R_23" method="M6002" weight="M6002=20.0" fromType="2"/>
				<link to="3_R_331" method="M6002" weight="M6002=5.072036942222222E-7" toType="1"/>
				<link to="3_R_833" method="M6002" weight="M6002=1.0144073884444444E-6" fromType="1"/>
				<link to="3_R_842" method="M6002" weight="M6002=20.0" toType="1"/>
				<group name="common" value="Model_3"/>
			</data>
		</VNodes>
		<VNodes x="162" y="404" counter="0" w="0" h="0" linkLoaded="true" size="10" group="Model_3">
			<vlabel>4-(1-D-Ribitylamino)-5-amino-2,6-dihydroxypyrimidine_c0</vlabel>
			<data name="3_M_66" index="6469" type="1">
				<id name="layout_order" value="0"/>
				<link to="3_R_23" method="M6002" weight="M6002=20.0" fromType="2"/>
				<link to="3_R_469" method="M6002" weight="M6002=20.0" toType="2" fromType="2"/>
				<group name="common" value="Model_3"/>
			</data>
		</VNodes>
		<VNodes x="162" y="404" counter="0" w="0" h="0" linkLoaded="true" size="10" group="Model_3">
			<vlabel>6,7-Dimethyl-8-(1-D-ribityl)lumazine_c0</vlabel>
			<data name="3_M_65" index="6468" type="1">
				<id name="layout_order" value="0"/>
				<link to="3_R_23" method="M6002" weight="M6002=20.0" toType="2"/>
				<link to="3_R_469" method="M6002" weight="M6002=20.0" toType="2" fromType="2"/>
				<group name="common" value="Model_3"/>
			</data>
		</VNodes>
		<VNodes x="161" y="404" counter="0" w="0" h="0" linkLoaded="true" size="10" group="Model_3">
			<vlabel>10-methyl-undecanoyl-ACP_c0</vlabel>
			<data name="3_M_64" index="6467" type="1">
				<id name="layout_order" value="0"/>
				<link to="3_R_22" method="M6002" weight="M6002=20.0" fromType="2"/>
				<link to="3_R_573" method="M6002" weight="M6002=20.0" toType="2"/>
				<group name="common" value="Model_3"/>
			</data>
		</VNodes>
		<VNodes x="161" y="404" counter="0" w="0" h="0" linkLoaded="true" size="10" group="Model_3">
			<vlabel>10-methyl-trans-undec-2-enoyl-ACP_c0</vlabel>
			<data name="3_M_63" index="6466" type="1">
				<id name="layout_order" value="0"/>
				<link to="3_R_22" method="M6002" weight="M6002=20.0" toType="2"/>
				<link to="3_R_648" method="M6002" weight="M6002=20.0" toType="2" fromType="2"/>
				<group name="common" value="Model_3"/>
			</data>
		</VNodes>
		<VNodes x="205" y="387" counter="0" w="0" h="0" linkLoaded="true" size="10" group="Model_3">
			<vlabel>NADH_c0</vlabel>
			<data name="3_M_62" index="6465" type="1">
				<id name="layout_order" value="8"/>
				<link to="3_R_22" method="M6002" weight="M6002=20.0" toType="2"/>
				<link to="3_R_31" method="M6002" weight="M6002=3.803985447777778E-4" fromType="1"/>
				<link to="3_R_35" method="M6002" weight="M6002=1.3953257629999999E-5" toType="1"/>
				<link to="3_R_43" method="M6002" weight="M6002=0.2222222222222222" fromType="1"/>
				<link to="3_R_46" method="M6002" weight="M6002=2.6665601233333335E-4" fromType="1"/>
				<link to="3_R_64" method="M6002" weight="M6002=7.117133782E-5" toType="1"/>
				<link to="3_R_110" method="M6002" weight="M6002=20.0" fromType="2"/>
				<link to="3_R_114" method="M6002" weight="M6002=1.3953257629999999E-5" toType="1"/>
				<link to="3_R_121" method="M6002" weight="M6002=0.2222222222222222" fromType="1"/>
				<link to="3_R_131" method="M6002" weight="M6002=3.853379160222223E-5" toType="1"/>
				<link to="3_R_135" method="M6002" weight="M6002=1.3953257629999999E-5" toType="1"/>
				<link to="3_R_139" method="M6002" weight="M6002=3.853379160222223E-5" toType="1"/>
				<link to="3_R_161" method="M6002" weight="M6002=1.3953257629999999E-5" toType="1"/>
				<link to="3_R_168" method="M6002" weight="M6002=1.3953257629999999E-5" toType="1"/>
				<link to="3_R_195" method="M6002" weight="M6002=1.3953257629999999E-5" toType="1"/>
				<link to="3_R_287" method="M6002" weight="M6002=20.0" toType="2" fromType="2"/>
				<link to="3_R_294" method="M6002" weight="M6002=1.3953257629999999E-5" toType="1"/>
				<link to="3_R_308" method="M6002" weight="M6002=1.3953257629999999E-5" toType="1"/>
				<link to="3_R_324" method="M6002" weight="M6002=1.3953257629999999E-5" toType="1"/>
				<link to="3_R_338" method="M6002" weight="M6002=3.853379160222223E-5" toType="1"/>
				<link to="3_R_353" method="M6002" weight="M6002=20.0" toType="2"/>
				<link to="3_R_357" method="M6002" weight="M6002=1.8050013292E-5" toType="1"/>
				<link to="3_R_366" method="M6002" weight="M6002=9.293166232444444E-5" toType="1"/>
				<link to="3_R_383" method="M6002" weight="M6002=20.0" fromType="2"/>
				<link to="3_R_388" method="M6002" weight="M6002=1.3953257629999999E-5" toType="1"/>
				<link to="3_R_401" method="M6002" weight="M6002=4.5532389868888885E-5" toType="1"/>
				<link to="3_R_423" method="M6002" weight="M6002=20.0" toType="2"/>
				<link to="3_R_425" method="M6002" weight="M6002=0.22219944494444444" toType="1"/>
				<link to="3_R_439" method="M6002" weight="M6002=20.0" toType="2"/>
				<link to="3_R_440" method="M6002" weight="M6002=1.3953257629999999E-5" toType="1"/>
				<link to="3_R_457" method="M6002" weight="M6002=0.2222222222222222" toType="1"/>
				<link to="3_R_466" method="M6002" weight="M6002=20.0" toType="2" fromType="2"/>
				<link to="3_R_467" method="M6002" weight="M6002=5.013634922444444E-5" toType="1"/>
				<link to="3_R_475" method="M6002" weight="M6002=3.853379160222223E-5" toType="1"/>
				<link to="3_R_503" method="M6002" weight="M6002=0.22219082739333335" fromType="1"/>
				<link to="3_R_508" method="M6002" weight="M6002=20.0" toType="2" fromType="2"/>
				<link to="3_R_533" method="M6002" weight="M6002=1.3953257629999999E-5" toType="1"/>
				<link to="3_R_567" method="M6002" weight="M6002=1.3953257629999999E-5" toType="1"/>
				<link to="3_R_569" method="M6002" weight="M6002=0.2222222222222222" toType="1"/>
				<link to="3_R_610" method="M6002" weight="M6002=20.0" toType="2"/>
				<link to="3_R_611" method="M6002" weight="M6002=20.0" toType="2"/>
				<link to="3_R_620" method="M6002" weight="M6002=1.3953257629999999E-5" toType="1"/>
				<link to="3_R_646" method="M6002" weight="M6002=20.0" toType="2" fromType="2"/>
				<link to="3_R_647" method="M6002" weight="M6002=3.853379160222223E-5" toType="1"/>
				<link to="3_R_667" method="M6002" weight="M6002=20.0" toType="2"/>
				<link to="3_R_741" method="M6002" weight="M6002=20.0" fromType="2"/>
				<link to="3_R_780" method="M6002" weight="M6002=1.0144073884444444E-6" toType="1"/>
				<link to="3_R_786" method="M6002" weight="M6002=5.072036942222222E-7" fromType="1"/>
				<link to="3_R_796" method="M6002" weight="M6002=1.3953257629999999E-5" fromType="1"/>
				<link to="3_R_820" method="M6002" weight="M6002=1.3953257629999999E-5" fromType="1"/>
				<group name="common" value="Model_3"/>
			</data>
		</VNodes>
		<VNodes x="205" y="388" counter="0" w="0" h="0" linkLoaded="true" size="10" group="Model_3">
			<vlabel>NAD+_c0</vlabel>
			<data name="3_M_61" index="6464" type="1">
				<id name="layout_order" value="10"/>
				<link to="3_R_22" method="M6002" weight="M6002=20.0" fromType="2"/>
				<link to="3_R_31" method="M6002" weight="M6002=3.803985447777778E-4" toType="1"/>
				<link to="3_R_35" method="M6002" weight="M6002=1.3953257629999999E-5" fromType="1"/>
				<link to="3_R_43" method="M6002" weight="M6002=0.2222222222222222" toType="1"/>
				<link to="3_R_46" method="M6002" weight="M6002=2.6665601233333335E-4" toType="1"/>
				<link to="3_R_64" method="M6002" weight="M6002=7.117133782E-5" fromType="1"/>
				<link to="3_R_82" method="M6002" weight="M6002=0.22222171501777777" fromType="1"/>
				<link to="3_R_110" method="M6002" weight="M6002=20.0" toType="2"/>
				<link to="3_R_114" method="M6002" weight="M6002=1.3953257629999999E-5" fromType="1"/>
				<link to="3_R_121" method="M6002" weight="M6002=0.2222222222222222" toType="1"/>
				<link to="3_R_131" method="M6002" weight="M6002=3.853379160222223E-5" fromType="1"/>
				<link to="3_R_135" method="M6002" weight="M6002=1.3953257629999999E-5" fromType="1"/>
				<link to="3_R_139" method="M6002" weight="M6002=3.853379160222223E-5" fromType="1"/>
				<link to="3_R_161" method="M6002" weight="M6002=1.3953257629999999E-5" fromType="1"/>
				<link to="3_R_168" method="M6002" weight="M6002=1.3953257629999999E-5" fromType="1"/>
				<link to="3_R_195" method="M6002" weight="M6002=1.3953257629999999E-5" fromType="1"/>
				<link to="3_R_287" method="M6002" weight="M6002=20.0" toType="2" fromType="2"/>
				<link to="3_R_289" method="M6002" weight="M6002=1.0144073884222223E-6" fromType="1"/>
				<link to="3_R_294" method="M6002" weight="M6002=1.3953257629999999E-5" fromType="1"/>
				<link to="3_R_308" method="M6002" weight="M6002=1.3953257629999999E-5" fromType="1"/>
				<link to="3_R_324" method="M6002" weight="M6002=1.3953257629999999E-5" fromType="1"/>
				<link to="3_R_338" method="M6002" weight="M6002=3.853379160222223E-5" fromType="1"/>
				<link to="3_R_353" method="M6002" weight="M6002=20.0" fromType="2"/>
				<link to="3_R_357" method="M6002" weight="M6002=1.8050013292E-5" fromType="1"/>
				<link to="3_R_366" method="M6002" weight="M6002=9.293166232444444E-5" fromType="1"/>
				<link to="3_R_383" method="M6002" weight="M6002=20.0" toType="2"/>
				<link to="3_R_388" method="M6002" weight="M6002=1.3953257629999999E-5" fromType="1"/>
				<link to="3_R_401" method="M6002" weight="M6002=4.5532389868888885E-5" fromType="1"/>
				<link to="3_R_423" method="M6002" weight="M6002=20.0" fromType="2"/>
				<link to="3_R_425" method="M6002" weight="M6002=0.22219944494444444" fromType="1"/>
				<link to="3_R_439" method="M6002" weight="M6002=20.0" fromType="2"/>
				<link to="3_R_440" method="M6002" weight="M6002=1.3953257629999999E-5" fromType="1"/>
				<link to="3_R_457" method="M6002" weight="M6002=0.2222222222222222" fromType="1"/>
				<link to="3_R_466" method="M6002" weight="M6002=20.0" toType="2" fromType="2"/>
				<link to="3_R_467" method="M6002" weight="M6002=5.013634922444444E-5" fromType="1"/>
				<link to="3_R_475" method="M6002" weight="M6002=3.853379160222223E-5" fromType="1"/>
				<link to="3_R_503" method="M6002" weight="M6002=0.22219082739333335" toType="1"/>
				<link to="3_R_508" method="M6002" weight="M6002=20.0" toType="2" fromType="2"/>
				<link to="3_R_533" method="M6002" weight="M6002=1.3953257629999999E-5" fromType="1"/>
				<link to="3_R_567" method="M6002" weight="M6002=1.3953257629999999E-5" fromType="1"/>
				<link to="3_R_569" method="M6002" weight="M6002=0.2222222222222222" fromType="1"/>
				<link to="3_R_610" method="M6002" weight="M6002=20.0" fromType="2"/>
				<link to="3_R_611" method="M6002" weight="M6002=20.0" fromType="2"/>
				<link to="3_R_620" method="M6002" weight="M6002=1.3953257629999999E-5" fromType="1"/>
				<link to="3_R_646" method="M6002" weight="M6002=20.0" toType="2" fromType="2"/>
				<link to="3_R_647" method="M6002" weight="M6002=3.853379160222223E-5" fromType="1"/>
				<link to="3_R_667" method="M6002" weight="M6002=20.0" fromType="2"/>
				<link to="3_R_701" method="M6002" weight="M6002=0.2222222222222222" toType="1"/>
				<link to="3_R_741" method="M6002" weight="M6002=20.0" toType="2"/>
				<link to="3_R_780" method="M6002" weight="M6002=1.0144073884444444E-6" fromType="1"/>
				<link to="3_R_786" method="M6002" weight="M6002=5.072036942222222E-7" toType="1"/>
				<link to="3_R_796" method="M6002" weight="M6002=1.3953257629999999E-5" toType="1"/>
				<link to="3_R_820" method="M6002" weight="M6002=1.3953257629999999E-5" toType="1"/>
				<link to="3_R_842" method="M6002" weight="M6002=20.0" toType="1"/>
				<group name="common" value="Model_3"/>
			</data>
		</VNodes>
		<VNodes x="161" y="404" counter="0" w="0" h="0" linkLoaded="true" size="10" group="Model_3">
			<vlabel>10-methyl-3-hydroxy-undecanoyl-ACP_c0</vlabel>
			<data name="3_M_60" index="6463" type="1">
				<id name="layout_order" value="0"/>
				<link to="3_R_21" method="M6002" weight="M6002=20.0" toType="2" fromType="2"/>
				<link to="3_R_648" method="M6002" weight="M6002=20.0" toType="2" fromType="2"/>
				<group name="common" value="Model_3"/>
			</data>
		</VNodes>
		<VNodes x="312" y="141" counter="8" w="0" h="0" linkLoaded="true" size="10" ncc="64 64 64">
			<vlabel>Deoxyguanosine_e0</vlabel>
			<data name="Deoxyguanosine_e0" index="3916" type="1">
				<id name="COMETs_isExchg" value="true"/>
				<link to="1_R_1261" method="M6002" weight="M6002=4.4200550553333334E-5" toType="1"/>
				<link to="3_R_880" method="M6002" weight="M6002=2.4215315575555557E-5" toType="1"/>
				<link to="5_R_1537" method="M6002" weight="M6002=1.078723231E-5" toType="1"/>
				<link to="6_R_1007" method="M6002" weight="M6002=3.2004236573333336E-4" fromType="1"/>
			</data>
		</VNodes>
		<VNodes x="159" y="402" counter="0" w="0" h="0" linkLoaded="true" size="10" group="Model_3">
			<vlabel>10-methyl-3-oxo-undecanoyl-ACP_c0</vlabel>
			<data name="3_M_59" index="6462" type="1">
				<id name="layout_order" value="0"/>
				<link to="3_R_21" method="M6002" weight="M6002=20.0" toType="2" fromType="2"/>
				<link to="3_R_210" method="M6002" weight="M6002=20.0" fromType="2"/>
				<group name="common" value="Model_3"/>
			</data>
		</VNodes>
		<VNodes x="203" y="380" counter="0" w="0" h="0" linkLoaded="true" size="10" group="Model_3">
			<vlabel>L-Homoserine_c0</vlabel>
			<data name="3_M_58" index="6461" type="1">
				<id name="layout_order" value="2"/>
				<link to="3_R_20" method="M6002" weight="M6002=0.2222222222222222" fromType="1"/>
				<link to="3_R_121" method="M6002" weight="M6002=0.2222222222222222" toType="1"/>
				<link to="3_R_419" method="M6002" weight="M6002=20.0" toType="2" fromType="2"/>
				<group name="common" value="Model_3"/>
			</data>
		</VNodes>
		<VNodes x="203" y="380" counter="0" w="0" h="0" linkLoaded="true" size="10" group="Model_3">
			<vlabel>L-Aspartate 4-semialdehyde_c0</vlabel>
			<data name="3_M_57" index="6460" type="1">
				<id name="layout_order" value="2"/>
				<link to="3_R_20" method="M6002" weight="M6002=0.2222222222222222" toType="1"/>
				<link to="3_R_121" method="M6002" weight="M6002=0.2222222222222222" fromType="1"/>
				<link to="3_R_530" method="M6002" weight="M6002=20.0" toType="2"/>
				<link to="3_R_656" method="M6002" weight="M6002=20.0" fromType="2"/>
				<group name="common" value="Model_3"/>
			</data>
		</VNodes>
		<VNodes x="159" y="401" counter="0" w="0" h="0" linkLoaded="true" size="10" group="Model_3">
			<vlabel>L-methionine R-oxide_e0</vlabel>
			<data name="3_M_56" index="6459" type="1">
				<id name="layout_order" value="0"/>
				<link to="3_R_19" method="M6002" weight="M6002=20.0" toType="2"/>
				<link to="3_R_847" method="M6002" weight="M6002=20.0" toType="2" fromType="2"/>
				<group name="common" value="Model_3"/>
			</data>
		</VNodes>
		<VNodes x="159" y="401" counter="0" w="0" h="0" linkLoaded="true" size="10" group="Model_3">
			<vlabel>L-methionine R-oxide_c0</vlabel>
			<data name="3_M_55" index="6458" type="1">
				<id name="layout_order" value="0"/>
				<link to="3_R_19" method="M6002" weight="M6002=20.0" fromType="2"/>
				<group name="common" value="Model_3"/>
			</data>
		</VNodes>
		<VNodes x="159" y="401" counter="0" w="0" h="0" linkLoaded="true" size="10" group="Model_3">
			<vlabel>isobutyryl-ACP_c0</vlabel>
			<data name="3_M_54" index="6457" type="1">
				<id name="layout_order" value="0"/>
				<link to="3_R_18" method="M6002" weight="M6002=20.0" toType="2" fromType="2"/>
				<link to="3_R_631" method="M6002" weight="M6002=20.0" toType="2"/>
				<group name="common" value="Model_3"/>
			</data>
		</VNodes>
		<VNodes x="159" y="401" counter="0" w="0" h="0" linkLoaded="true" size="10" group="Model_3">
			<vlabel>2-Methylpropanoyl-CoA_c0</vlabel>
			<data name="3_M_53" index="6456" type="1">
				<id name="layout_order" value="0"/>
				<link to="3_R_18" method="M6002" weight="M6002=20.0" toType="2" fromType="2"/>
				<group name="common" value="Model_3"/>
			</data>
		</VNodes>
		<VNodes x="159" y="400" counter="0" w="0" h="0" linkLoaded="true" size="10" group="Model_3">
			<vlabel>Formate_c0</vlabel>
			<data name="3_M_52" index="6455" type="1">
				<id name="layout_order" value="0"/>
				<link to="3_R_17" method="M6002" weight="M6002=20.0" toType="2" fromType="2"/>
				<link to="3_R_164" method="M6002" weight="M6002=20.0" fromType="2"/>
				<link to="3_R_452" method="M6002" weight="M6002=20.0" fromType="2"/>
				<link to="3_R_473" method="M6002" weight="M6002=20.0" fromType="2"/>
				<link to="3_R_601" method="M6002" weight="M6002=20.0" fromType="2"/>
				<group name="common" value="Model_3"/>
			</data>
		</VNodes>
		<VNodes x="159" y="400" counter="0" w="0" h="0" linkLoaded="true" size="10" group="Model_3">
			<vlabel>Formamidopyrimidine nucleoside triphosphate_c0</vlabel>
			<data name="3_M_51" index="6454" type="1">
				<id name="layout_order" value="0"/>
				<link to="3_R_17" method="M6002" weight="M6002=20.0" toType="2" fromType="2"/>
				<link to="3_R_47" method="M6002" weight="M6002=20.0" fromType="2"/>
				<group name="common" value="Model_3"/>
			</data>
		</VNodes>
		<VNodes x="159" y="400" counter="0" w="0" h="0" linkLoaded="true" size="10" group="Model_3">
			<vlabel>2,5-Diaminopyrimidine nucleoside triphosphate_c0</vlabel>
			<data name="3_M_50" index="6453" type="1">
				<id name="layout_order" value="0"/>
				<link to="3_R_17" method="M6002" weight="M6002=20.0" toType="2" fromType="2"/>
				<link to="3_R_628" method="M6002" weight="M6002=20.0" toType="2" fromType="2"/>
				<group name="common" value="Model_3"/>
			</data>
		</VNodes>
		<VNodes x="158" y="399" counter="0" w="0" h="0" linkLoaded="true" size="10" group="Model_3">
			<vlabel>3-Dehydroquinate_c0</vlabel>
			<data name="3_M_49" index="6452" type="1">
				<id name="layout_order" value="0"/>
				<link to="3_R_16" method="M6002" weight="M6002=8.238914769555555E-6" fromType="1"/>
				<link to="3_R_202" method="M6002" weight="M6002=8.238914769555555E-6" toType="1"/>
				<group name="common" value="Model_3"/>
			</data>
		</VNodes>
		<VNodes x="158" y="399" counter="0" w="0" h="0" linkLoaded="true" size="10" group="Model_3">
			<vlabel>2-Dehydro-3-deoxy-D-arabino-heptonate 7-phosphate_c0</vlabel>
			<data name="3_M_48" index="6451" type="1">
				<id name="layout_order" value="0"/>
				<link to="3_R_16" method="M6002" weight="M6002=8.238914769555555E-6" toType="1"/>
				<link to="3_R_79" method="M6002" weight="M6002=8.238914769555555E-6" fromType="1"/>
				<group name="common" value="Model_3"/>
			</data>
		</VNodes>
		<VNodes x="158" y="399" counter="0" w="0" h="0" linkLoaded="true" size="10" group="Model_3">
			<vlabel>Gly-Cys_e0</vlabel>
			<data name="3_M_47" index="6450" type="1">
				<id name="layout_order" value="0"/>
				<link to="3_R_15" method="M6002" weight="M6002=1.3994465154666668E-5" toType="1"/>
				<link to="3_R_846" method="M6002" weight="M6002=1.3994465154666668E-5" fromType="1"/>
				<group name="common" value="Model_3"/>
			</data>
		</VNodes>
		<VNodes x="157" y="399" counter="0" w="0" h="0" linkLoaded="true" size="10" group="Model_3">
			<vlabel>Gly-Cys_c0</vlabel>
			<data name="3_M_46" index="6449" type="1">
				<id name="layout_order" value="0"/>
				<link to="3_R_15" method="M6002" weight="M6002=1.3994465154666668E-5" fromType="1"/>
				<link to="3_R_77" method="M6002" weight="M6002=1.3994465154666668E-5" toType="1"/>
				<group name="common" value="Model_3"/>
			</data>
		</VNodes>
		<VNodes x="157" y="398" counter="0" w="0" h="0" linkLoaded="true" size="10" group="Model_3">
			<vlabel>Menaquinol 8_c0</vlabel>
			<data name="3_M_45" index="6448" type="1">
				<id name="layout_order" value="0"/>
				<link to="3_R_14" method="M6002" weight="M6002=20.0" toType="2" fromType="2"/>
				<link to="3_R_56" method="M6002" weight="M6002=20.0" toType="2"/>
				<link to="3_R_489" method="M6002" weight="M6002=20.0" fromType="2"/>
				<link to="3_R_743" method="M6002" weight="M6002=20.0" fromType="2"/>
				<group name="common" value="Model_3"/>
			</data>
		</VNodes>
		<VNodes x="200" y="374" counter="0" w="0" h="0" linkLoaded="true" size="10" group="Model_3">
			<vlabel>Fumarate_c0</vlabel>
			<data name="3_M_44" index="6447" type="1">
				<id name="layout_order" value="1"/>
				<link to="3_R_14" method="M6002" weight="M6002=20.0" toType="2" fromType="2"/>
				<link to="3_R_70" method="M6002" weight="M6002=6.569514851333333E-5" fromType="1"/>
				<link to="3_R_292" method="M6002" weight="M6002=20.0" toType="2" fromType="2"/>
				<link to="3_R_386" method="M6002" weight="M6002=20.0" toType="2" fromType="2"/>
				<link to="3_R_477" method="M6002" weight="M6002=7.000178906222221E-5" fromType="1"/>
				<link to="3_R_509" method="M6002" weight="M6002=3.2821041824444444E-5" toType="1"/>
				<link to="3_R_634" method="M6002" weight="M6002=1.0144073884444444E-6" toType="1"/>
				<link to="3_R_683" method="M6002" weight="M6002=1.0186148836222222E-4" toType="1"/>
				<link to="3_R_715" method="M6002" weight="M6002=20.0" toType="2"/>
				<group name="common" value="Model_3"/>
			</data>
		</VNodes>
		<VNodes x="157" y="398" counter="0" w="0" h="0" linkLoaded="true" size="10" group="Model_3">
			<vlabel>Menaquinone 8_c0</vlabel>
			<data name="3_M_43" index="6446" type="1">
				<id name="layout_order" value="0"/>
				<link to="3_R_14" method="M6002" weight="M6002=20.0" toType="2" fromType="2"/>
				<link to="3_R_56" method="M6002" weight="M6002=20.0" fromType="2"/>
				<link to="3_R_489" method="M6002" weight="M6002=20.0" toType="2"/>
				<link to="3_R_678" method="M6002" weight="M6002=5.072036942222222E-7" fromType="1"/>
				<link to="3_R_743" method="M6002" weight="M6002=20.0" toType="2"/>
				<link to="3_R_842" method="M6002" weight="M6002=20.0" toType="1"/>
				<group name="common" value="Model_3"/>
			</data>
		</VNodes>
		<VNodes x="205" y="386" counter="0" w="0" h="0" linkLoaded="true" size="10" group="Model_3">
			<vlabel>Succinate_c0</vlabel>
			<data name="3_M_42" index="6445" type="1">
				<id name="layout_order" value="3"/>
				<link to="3_R_14" method="M6002" weight="M6002=20.0" toType="2" fromType="2"/>
				<link to="3_R_52" method="M6002" weight="M6002=4.6917890368888886E-4" fromType="1"/>
				<link to="3_R_208" method="M6002" weight="M6002=20.0" toType="2" fromType="2"/>
				<link to="3_R_396" method="M6002" weight="M6002=5.720547994444445E-4" toType="1"/>
				<link to="3_R_634" method="M6002" weight="M6002=1.0144073884444444E-6" fromType="1"/>
				<link to="3_R_683" method="M6002" weight="M6002=1.0186148836222222E-4" fromType="1"/>
				<link to="3_R_715" method="M6002" weight="M6002=20.0" fromType="2"/>
				<group name="common" value="Model_3"/>
			</data>
		</VNodes>
		<VNodes x="157" y="398" counter="0" w="0" h="0" linkLoaded="true" size="10" group="Model_3">
			<vlabel>Magnesium_c0</vlabel>
			<data name="3_M_41" index="6444" type="1">
				<id name="layout_order" value="0"/>
				<link to="3_R_13" method="M6002" weight="M6002=5.072036942222222E-7" fromType="1"/>
				<link to="3_R_761" method="M6002" weight="M6002=20.0" fromType="2"/>
				<link to="3_R_842" method="M6002" weight="M6002=20.0" toType="1"/>
				<group name="common" value="Model_3"/>
			</data>
		</VNodes>
		<VNodes x="157" y="398" counter="0" w="0" h="0" linkLoaded="true" size="10" group="Model_3">
			<vlabel>Magnesium_e0</vlabel>
			<data name="3_M_40" index="6443" type="1">
				<id name="layout_order" value="0"/>
				<link to="3_R_13" method="M6002" weight="M6002=5.072036942222222E-7" toType="1"/>
				<link to="3_R_761" method="M6002" weight="M6002=20.0" toType="2"/>
				<link to="3_R_845" method="M6002" weight="M6002=5.072036942222222E-7" fromType="1"/>
				<group name="common" value="Model_3"/>
			</data>
		</VNodes>
		<VNodes x="157" y="396" counter="0" w="0" h="0" linkLoaded="true" size="10" group="Model_3">
			<vlabel>CMP_c0</vlabel>
			<data name="3_M_39" index="6442" type="1">
				<id name="layout_order" value="0"/>
				<link to="3_R_12" method="M6002" weight="M6002=5.013634922444444E-5" fromType="1"/>
				<link to="3_R_36" method="M6002" weight="M6002=20.0" fromType="2"/>
				<link to="3_R_42" method="M6002" weight="M6002=5.232471611333334E-6" fromType="1"/>
				<link to="3_R_81" method="M6002" weight="M6002=20.0" fromType="2"/>
				<link to="3_R_85" method="M6002" weight="M6002=20.0" fromType="2"/>
				<link to="3_R_119" method="M6002" weight="M6002=20.0" fromType="2"/>
				<link to="3_R_153" method="M6002" weight="M6002=20.0" toType="2" fromType="2"/>
				<link to="3_R_177" method="M6002" weight="M6002=8.335650265555556E-5" toType="1"/>
				<link to="3_R_190" method="M6002" weight="M6002=20.0" fromType="2"/>
				<link to="3_R_199" method="M6002" weight="M6002=20.0" fromType="2"/>
				<link to="3_R_223" method="M6002" weight="M6002=20.0" toType="2" fromType="2"/>
				<link to="3_R_235" method="M6002" weight="M6002=20.0" fromType="2"/>
				<link to="3_R_241" method="M6002" weight="M6002=20.0" toType="2" fromType="2"/>
				<link to="3_R_264" method="M6002" weight="M6002=1.7441572037333334E-6" fromType="1"/>
				<link to="3_R_311" method="M6002" weight="M6002=20.0" fromType="2"/>
				<link to="3_R_315" method="M6002" weight="M6002=20.0" toType="2" fromType="2"/>
				<link to="3_R_365" method="M6002" weight="M6002=20.0" fromType="2"/>
				<link to="3_R_373" method="M6002" weight="M6002=1.7441572037333334E-6" fromType="1"/>
				<link to="3_R_376" method="M6002" weight="M6002=5.232471611333334E-6" fromType="1"/>
				<link to="3_R_406" method="M6002" weight="M6002=20.0" fromType="2"/>
				<link to="3_R_421" method="M6002" weight="M6002=20.0" toType="2" fromType="2"/>
				<link to="3_R_443" method="M6002" weight="M6002=20.0" toType="2" fromType="2"/>
				<link to="3_R_450" method="M6002" weight="M6002=20.0" toType="2" fromType="2"/>
				<link to="3_R_486" method="M6002" weight="M6002=1.7441572037333334E-6" fromType="1"/>
				<link to="3_R_544" method="M6002" weight="M6002=20.0" fromType="2"/>
				<link to="3_R_559" method="M6002" weight="M6002=20.0" toType="2" fromType="2"/>
				<link to="3_R_585" method="M6002" weight="M6002=20.0" fromType="2"/>
				<link to="3_R_623" method="M6002" weight="M6002=20.0" toType="2" fromType="2"/>
				<link to="3_R_626" method="M6002" weight="M6002=20.0" fromType="2"/>
				<link to="3_R_642" method="M6002" weight="M6002=20.0" fromType="2"/>
				<link to="3_R_658" method="M6002" weight="M6002=20.0" fromType="2"/>
				<link to="3_R_672" method="M6002" weight="M6002=20.0" fromType="2"/>
				<link to="3_R_674" method="M6002" weight="M6002=20.0" toType="2" fromType="2"/>
				<link to="3_R_685" method="M6002" weight="M6002=20.0" fromType="2"/>
				<link to="3_R_695" method="M6002" weight="M6002=5.232471611333334E-6" fromType="1"/>
				<link to="3_R_788" method="M6002" weight="M6002=4.096755662E-6" fromType="1"/>
				<link to="3_R_817" method="M6002" weight="M6002=4.096755662E-6" fromType="1"/>
				<link to="3_R_819" method="M6002" weight="M6002=4.096755662E-6" fromType="1"/>
				<group name="common" value="Model_3"/>
			</data>
		</VNodes>
		<VNodes x="157" y="396" counter="0" w="0" h="0" linkLoaded="true" size="10" group="Model_3">
			<vlabel>2-Phospho-4-(cytidine 5%26#39;-diphospho)-2-C-methyl-D-erythritol_c0</vlabel>
			<data name="3_M_38" index="6441" type="1">
				<id name="layout_order" value="0"/>
				<link to="3_R_12" method="M6002" weight="M6002=5.013634922444444E-5" toType="1"/>
				<link to="3_R_194" method="M6002" weight="M6002=5.013634922444444E-5" fromType="1"/>
				<group name="common" value="Model_3"/>
			</data>
		</VNodes>
		<VNodes x="157" y="396" counter="0" w="0" h="0" linkLoaded="true" size="10" group="Model_3">
			<vlabel>2-C-Methyl-D-erythritol 2,4-cyclodiphosphate_c0</vlabel>
			<data name="3_M_37" index="6440" type="1">
				<id name="layout_order" value="0"/>
				<link to="3_R_12" method="M6002" weight="M6002=5.013634922444444E-5" fromType="1"/>
				<link to="3_R_467" method="M6002" weight="M6002=5.013634922444444E-5" toType="1"/>
				<group name="common" value="Model_3"/>
			</data>
		</VNodes>
		<VNodes x="157" y="396" counter="0" w="0" h="0" linkLoaded="true" size="10" group="Model_3">
			<vlabel>D-3-Hydroxyhexanoyl-[acyl-carrier protein]_c0</vlabel>
			<data name="3_M_36" index="6439" type="1">
				<id name="layout_order" value="0"/>
				<link to="3_R_11" method="M6002" weight="M6002=3.853379160222223E-5" toType="1"/>
				<link to="3_R_149" method="M6002" weight="M6002=3.853379160222223E-5" fromType="1"/>
				<group name="common" value="Model_3"/>
			</data>
		</VNodes>
		<VNodes x="157" y="396" counter="0" w="0" h="0" linkLoaded="true" size="10" group="Model_3">
			<vlabel>trans-hex-2-enoyl-acp_c0</vlabel>
			<data name="3_M_35" index="6438" type="1">
				<id name="layout_order" value="0"/>
				<link to="3_R_11" method="M6002" weight="M6002=3.853379160222223E-5" fromType="1"/>
				<link to="3_R_475" method="M6002" weight="M6002=3.853379160222223E-5" toType="1"/>
				<group name="common" value="Model_3"/>
			</data>
		</VNodes>
		<VNodes x="157" y="395" counter="0" w="0" h="0" linkLoaded="true" size="10" group="Model_3">
			<vlabel>N-L-Alanyl-L-leucine_e0</vlabel>
			<data name="3_M_34" index="6437" type="1">
				<id name="layout_order" value="0"/>
				<link to="3_R_10" method="M6002" weight="M6002=20.0" toType="2"/>
				<link to="3_R_844" method="M6002" weight="M6002=20.0" toType="2" fromType="2"/>
				<group name="common" value="Model_3"/>
			</data>
		</VNodes>
		<VNodes x="157" y="395" counter="0" w="0" h="0" linkLoaded="true" size="10" group="Model_3">
			<vlabel>N-L-Alanyl-L-leucine_c0</vlabel>
			<data name="3_M_33" index="6436" type="1">
				<id name="layout_order" value="0"/>
				<link to="3_R_10" method="M6002" weight="M6002=20.0" fromType="2"/>
				<link to="3_R_604" method="M6002" weight="M6002=20.0" toType="2"/>
				<group name="common" value="Model_3"/>
			</data>
		</VNodes>
		<VNodes x="205" y="388" counter="0" w="0" h="0" linkLoaded="true" size="10" group="Model_3">
			<vlabel>NADPH_c0</vlabel>
			<data name="3_M_32" index="6435" type="1">
				<id name="layout_order" value="10"/>
				<link to="3_R_9" method="M6002" weight="M6002=5.072036942222222E-7" fromType="1"/>
				<link to="3_R_20" method="M6002" weight="M6002=0.2222222222222222" toType="1"/>
				<link to="3_R_21" method="M6002" weight="M6002=20.0" toType="2" fromType="2"/>
				<link to="3_R_33" method="M6002" weight="M6002=20.0" toType="2" fromType="2"/>
				<link to="3_R_37" method="M6002" weight="M6002=1.3953257629999999E-5" toType="1"/>
				<link to="3_R_48" method="M6002" weight="M6002=3.853379160222223E-5" toType="1"/>
				<link to="3_R_74" method="M6002" weight="M6002=0.2222222222222222" fromType="1"/>
				<link to="3_R_102" method="M6002" weight="M6002=1.3953257629999999E-5" toType="1"/>
				<link to="3_R_103" method="M6002" weight="M6002=3.443703594E-5" toType="1"/>
				<link to="3_R_130" method="M6002" weight="M6002=20.0" toType="2" fromType="2"/>
				<link to="3_R_149" method="M6002" weight="M6002=3.853379160222223E-5" toType="1"/>
				<link to="3_R_160" method="M6002" weight="M6002=1.3953257629999999E-5" toType="1"/>
				<link to="3_R_174" method="M6002" weight="M6002=0.2222222222222222" fromType="1"/>
				<link to="3_R_206" method="M6002" weight="M6002=1.3953257629999999E-5" toType="1"/>
				<link to="3_R_219" method="M6002" weight="M6002=0.2222222222222222" toType="1"/>
				<link to="3_R_242" method="M6002" weight="M6002=20.0" toType="2" fromType="2"/>
				<link to="3_R_245" method="M6002" weight="M6002=3.853379160222223E-5" toType="1"/>
				<link to="3_R_255" method="M6002" weight="M6002=1.3953257629999999E-5" toType="1"/>
				<link to="3_R_260" method="M6002" weight="M6002=1.3953257629999999E-5" toType="1"/>
				<link to="3_R_279" method="M6002" weight="M6002=0.2222222222222222" toType="1"/>
				<link to="3_R_280" method="M6002" weight="M6002=20.0" toType="2" fromType="2"/>
				<link to="3_R_283" method="M6002" weight="M6002=20.0" toType="2"/>
				<link to="3_R_288" method="M6002" weight="M6002=1.3953257629999999E-5" toType="1"/>
				<link to="3_R_296" method="M6002" weight="M6002=4.603959356222222E-6" toType="1"/>
				<link to="3_R_304" method="M6002" weight="M6002=1.5216110826666665E-6" toType="1"/>
				<link to="3_R_307" method="M6002" weight="M6002=1.5038850319111112E-4" fromType="1"/>
				<link to="3_R_321" method="M6002" weight="M6002=5.013634922444444E-5" toType="1"/>
				<link to="3_R_333" method="M6002" weight="M6002=1.3953257629999999E-5" toType="1"/>
				<link to="3_R_372" method="M6002" weight="M6002=0.2222222222222222" fromType="1"/>
				<link to="3_R_390" method="M6002" weight="M6002=20.0" toType="2" fromType="2"/>
				<link to="3_R_397" method="M6002" weight="M6002=1.3953257629999999E-5" toType="1"/>
				<link to="3_R_403" method="M6002" weight="M6002=20.0" toType="2" fromType="2"/>
				<link to="3_R_444" method="M6002" weight="M6002=0.2222222222222222" toType="1"/>
				<link to="3_R_454" method="M6002" weight="M6002=5.072036942222222E-7" fromType="1"/>
				<link to="3_R_455" method="M6002" weight="M6002=20.0" toType="2" fromType="2"/>
				<link to="3_R_456" method="M6002" weight="M6002=20.0" fromType="2"/>
				<link to="3_R_488" method="M6002" weight="M6002=20.0" toType="2"/>
				<link to="3_R_516" method="M6002" weight="M6002=4.057629553777778E-6" toType="1"/>
				<link to="3_R_534" method="M6002" weight="M6002=3.853379160222223E-5" toType="1"/>
				<link to="3_R_541" method="M6002" weight="M6002=3.803985447777778E-4" fromType="1"/>
				<link to="3_R_549" method="M6002" weight="M6002=1.3953257629999999E-5" toType="1"/>
				<link to="3_R_551" method="M6002" weight="M6002=8.238914769555555E-6" toType="1"/>
				<link to="3_R_557" method="M6002" weight="M6002=3.853379160222223E-5" toType="1"/>
				<link to="3_R_575" method="M6002" weight="M6002=0.22219944494444444" fromType="1"/>
				<link to="3_R_615" method="M6002" weight="M6002=1.3953257629999999E-5" toType="1"/>
				<link to="3_R_625" method="M6002" weight="M6002=7.284582461999999E-6" toType="1"/>
				<link to="3_R_636" method="M6002" weight="M6002=20.0" toType="2" fromType="2"/>
				<link to="3_R_645" method="M6002" weight="M6002=1.3953257629999999E-5" toType="1"/>
				<link to="3_R_656" method="M6002" weight="M6002=20.0" toType="2"/>
				<link to="3_R_666" method="M6002" weight="M6002=20.0" toType="2" fromType="2"/>
				<link to="3_R_684" method="M6002" weight="M6002=1.5216110826666665E-6" toType="1"/>
				<link to="3_R_707" method="M6002" weight="M6002=1.3953257629999999E-5" toType="1"/>
				<link to="3_R_717" method="M6002" weight="M6002=1.0144073884444444E-6" toType="1"/>
				<link to="3_R_726" method="M6002" weight="M6002=4.096755662E-6" toType="1"/>
				<link to="3_R_731" method="M6002" weight="M6002=1.3953257629999999E-5" toType="1"/>
				<link to="3_R_798" method="M6002" weight="M6002=4.096755662E-6" toType="1"/>
				<link to="3_R_801" method="M6002" weight="M6002=1.0144073884222223E-6" fromType="1"/>
				<link to="3_R_832" method="M6002" weight="M6002=5.072036942222222E-7" toType="1"/>
				<link to="3_R_836" method="M6002" weight="M6002=5.072036942222222E-7" toType="1"/>
				<group name="common" value="Model_3"/>
			</data>
		</VNodes>
		<VNodes x="204" y="381" counter="0" w="0" h="0" linkLoaded="true" size="10" group="Model_3">
			<vlabel>Isocitrate_c0</vlabel>
			<data name="3_M_31" index="6434" type="1">
				<id name="layout_order" value="2"/>
				<link to="3_R_9" method="M6002" weight="M6002=5.072036942222222E-7" toType="1"/>
				<link to="3_R_209" method="M6002" weight="M6002=0.22222171501777777" toType="1"/>
				<link to="3_R_367" method="M6002" weight="M6002=0.2222222222222222" fromType="1"/>
				<group name="common" value="Model_3"/>
			</data>
		</VNodes>
		<VNodes x="157" y="395" counter="0" w="0" h="0" linkLoaded="true" size="10" group="Model_3">
			<vlabel>Oxalosuccinate_c0</vlabel>
			<data name="3_M_30" index="6433" type="1">
				<id name="layout_order" value="0"/>
				<link to="3_R_9" method="M6002" weight="M6002=5.072036942222222E-7" fromType="1"/>
				<link to="3_R_675" method="M6002" weight="M6002=5.072036942222222E-7" toType="1"/>
				<group name="common" value="Model_3"/>
			</data>
		</VNodes>
		<VNodes x="205" y="389" counter="0" w="0" h="0" linkLoaded="true" size="10" group="Model_3">
			<vlabel>NADP+_c0</vlabel>
			<data name="3_M_29" index="6432" type="1">
				<id name="layout_order" value="12"/>
				<link to="3_R_9" method="M6002" weight="M6002=5.072036942222222E-7" toType="1"/>
				<link to="3_R_20" method="M6002" weight="M6002=0.2222222222222222" fromType="1"/>
				<link to="3_R_21" method="M6002" weight="M6002=20.0" toType="2" fromType="2"/>
				<link to="3_R_33" method="M6002" weight="M6002=20.0" toType="2" fromType="2"/>
				<link to="3_R_37" method="M6002" weight="M6002=1.3953257629999999E-5" fromType="1"/>
				<link to="3_R_48" method="M6002" weight="M6002=3.853379160222223E-5" fromType="1"/>
				<link to="3_R_74" method="M6002" weight="M6002=0.2222222222222222" toType="1"/>
				<link to="3_R_82" method="M6002" weight="M6002=0.22222171501777777" toType="1"/>
				<link to="3_R_102" method="M6002" weight="M6002=1.3953257629999999E-5" fromType="1"/>
				<link to="3_R_103" method="M6002" weight="M6002=3.443703594E-5" fromType="1"/>
				<link to="3_R_130" method="M6002" weight="M6002=20.0" toType="2" fromType="2"/>
				<link to="3_R_149" method="M6002" weight="M6002=3.853379160222223E-5" fromType="1"/>
				<link to="3_R_160" method="M6002" weight="M6002=1.3953257629999999E-5" fromType="1"/>
				<link to="3_R_174" method="M6002" weight="M6002=0.2222222222222222" toType="1"/>
				<link to="3_R_206" method="M6002" weight="M6002=1.3953257629999999E-5" fromType="1"/>
				<link to="3_R_219" method="M6002" weight="M6002=0.2222222222222222" fromType="1"/>
				<link to="3_R_242" method="M6002" weight="M6002=20.0" toType="2" fromType="2"/>
				<link to="3_R_245" method="M6002" weight="M6002=3.853379160222223E-5" fromType="1"/>
				<link to="3_R_255" method="M6002" weight="M6002=1.3953257629999999E-5" fromType="1"/>
				<link to="3_R_260" method="M6002" weight="M6002=1.3953257629999999E-5" fromType="1"/>
				<link to="3_R_279" method="M6002" weight="M6002=0.2222222222222222" fromType="1"/>
				<link to="3_R_280" method="M6002" weight="M6002=20.0" toType="2" fromType="2"/>
				<link to="3_R_283" method="M6002" weight="M6002=20.0" fromType="2"/>
				<link to="3_R_288" method="M6002" weight="M6002=1.3953257629999999E-5" fromType="1"/>
				<link to="3_R_296" method="M6002" weight="M6002=4.603959356222222E-6" fromType="1"/>
				<link to="3_R_304" method="M6002" weight="M6002=1.5216110826666665E-6" fromType="1"/>
				<link to="3_R_307" method="M6002" weight="M6002=1.5038850319111112E-4" toType="1"/>
				<link to="3_R_321" method="M6002" weight="M6002=5.013634922444444E-5" fromType="1"/>
				<link to="3_R_333" method="M6002" weight="M6002=1.3953257629999999E-5" fromType="1"/>
				<link to="3_R_372" method="M6002" weight="M6002=0.2222222222222222" toType="1"/>
				<link to="3_R_390" method="M6002" weight="M6002=20.0" toType="2" fromType="2"/>
				<link to="3_R_397" method="M6002" weight="M6002=1.3953257629999999E-5" fromType="1"/>
				<link to="3_R_403" method="M6002" weight="M6002=20.0" toType="2" fromType="2"/>
				<link to="3_R_444" method="M6002" weight="M6002=0.2222222222222222" fromType="1"/>
				<link to="3_R_454" method="M6002" weight="M6002=5.072036942222222E-7" toType="1"/>
				<link to="3_R_455" method="M6002" weight="M6002=20.0" toType="2" fromType="2"/>
				<link to="3_R_456" method="M6002" weight="M6002=20.0" toType="2"/>
				<link to="3_R_488" method="M6002" weight="M6002=20.0" fromType="2"/>
				<link to="3_R_516" method="M6002" weight="M6002=4.057629553777778E-6" fromType="1"/>
				<link to="3_R_534" method="M6002" weight="M6002=3.853379160222223E-5" fromType="1"/>
				<link to="3_R_541" method="M6002" weight="M6002=3.803985447777778E-4" toType="1"/>
				<link to="3_R_549" method="M6002" weight="M6002=1.3953257629999999E-5" fromType="1"/>
				<link to="3_R_551" method="M6002" weight="M6002=8.238914769555555E-6" fromType="1"/>
				<link to="3_R_557" method="M6002" weight="M6002=3.853379160222223E-5" fromType="1"/>
				<link to="3_R_575" method="M6002" weight="M6002=0.22219944494444444" toType="1"/>
				<link to="3_R_615" method="M6002" weight="M6002=1.3953257629999999E-5" fromType="1"/>
				<link to="3_R_625" method="M6002" weight="M6002=7.284582461999999E-6" fromType="1"/>
				<link to="3_R_636" method="M6002" weight="M6002=20.0" toType="2" fromType="2"/>
				<link to="3_R_645" method="M6002" weight="M6002=1.3953257629999999E-5" fromType="1"/>
				<link to="3_R_656" method="M6002" weight="M6002=20.0" fromType="2"/>
				<link to="3_R_666" method="M6002" weight="M6002=20.0" toType="2" fromType="2"/>
				<link to="3_R_684" method="M6002" weight="M6002=1.5216110826666665E-6" fromType="1"/>
				<link to="3_R_701" method="M6002" weight="M6002=0.2222222222222222" fromType="1"/>
				<link to="3_R_707" method="M6002" weight="M6002=1.3953257629999999E-5" fromType="1"/>
				<link to="3_R_717" method="M6002" weight="M6002=1.0144073884444444E-6" fromType="1"/>
				<link to="3_R_726" method="M6002" weight="M6002=4.096755662E-6" fromType="1"/>
				<link to="3_R_731" method="M6002" weight="M6002=1.3953257629999999E-5" fromType="1"/>
				<link to="3_R_798" method="M6002" weight="M6002=4.096755662E-6" fromType="1"/>
				<link to="3_R_801" method="M6002" weight="M6002=1.0144073884222223E-6" toType="1"/>
				<link to="3_R_832" method="M6002" weight="M6002=5.072036942222222E-7" fromType="1"/>
				<link to="3_R_836" method="M6002" weight="M6002=5.072036942222222E-7" fromType="1"/>
				<link to="3_R_842" method="M6002" weight="M6002=20.0" toType="1"/>
				<group name="common" value="Model_3"/>
			</data>
		</VNodes>
		<VNodes x="156" y="393" counter="0" w="0" h="0" linkLoaded="true" size="10" group="Model_3">
			<vlabel>UDP-3-O-(3-hydroxytetradecanoyl)-N-acetylglucosamine_c0</vlabel>
			<data name="3_M_28" index="6431" type="1">
				<id name="layout_order" value="0"/>
				<link to="3_R_8" method="M6002" weight="M6002=8.193511324222222E-6" fromType="1"/>
				<link to="3_R_499" method="M6002" weight="M6002=8.193511324222222E-6" toType="1"/>
				<group name="common" value="Model_3"/>
			</data>
		</VNodes>
		<VNodes x="156" y="393" counter="0" w="0" h="0" linkLoaded="true" size="10" group="Model_3">
			<vlabel>UDP-N-acetyl-D-glucosamine_c0</vlabel>
			<data name="3_M_27" index="6430" type="1">
				<id name="layout_order" value="0"/>
				<link to="3_R_8" method="M6002" weight="M6002=8.193511324222222E-6" toType="1"/>
				<link to="3_R_115" method="M6002" weight="M6002=20.0" toType="2" fromType="2"/>
				<link to="3_R_133" method="M6002" weight="M6002=20.0" toType="2" fromType="2"/>
				<link to="3_R_166" method="M6002" weight="M6002=4.096755662E-6" toType="1"/>
				<link to="3_R_182" method="M6002" weight="M6002=20.0" toType="2" fromType="2"/>
				<link to="3_R_247" method="M6002" weight="M6002=20.0" toType="2" fromType="2"/>
				<link to="3_R_276" method="M6002" weight="M6002=20.0" toType="2" fromType="2"/>
				<link to="3_R_281" method="M6002" weight="M6002=20.0" toType="2" fromType="2"/>
				<link to="3_R_339" method="M6002" weight="M6002=4.096755662E-6" toType="1"/>
				<link to="3_R_496" method="M6002" weight="M6002=20.0" toType="2" fromType="2"/>
				<link to="3_R_525" method="M6002" weight="M6002=20.0" toType="2" fromType="2"/>
				<link to="3_R_565" method="M6002" weight="M6002=20.0" toType="2" fromType="2"/>
				<link to="3_R_589" method="M6002" weight="M6002=1.638702264822222E-5" fromType="1"/>
				<link to="3_R_632" method="M6002" weight="M6002=20.0" toType="2" fromType="2"/>
				<link to="3_R_689" method="M6002" weight="M6002=20.0" toType="2" fromType="2"/>
				<link to="3_R_738" method="M6002" weight="M6002=20.0" toType="2" fromType="2"/>
				<group name="common" value="Model_3"/>
			</data>
		</VNodes>
		<VNodes x="156" y="393" counter="0" w="0" h="0" linkLoaded="true" size="10" group="Model_3">
			<vlabel>R-3-hydroxy-myristoyl-ACP_c0</vlabel>
			<data name="3_M_26" index="6429" type="1">
				<id name="layout_order" value="0"/>
				<link to="3_R_8" method="M6002" weight="M6002=8.193511324222222E-6" toType="1"/>
				<link to="3_R_63" method="M6002" weight="M6002=1.8050013292E-5" toType="1"/>
				<link to="3_R_103" method="M6002" weight="M6002=3.443703594E-5" fromType="1"/>
				<link to="3_R_740" method="M6002" weight="M6002=8.193511324222222E-6" toType="1"/>
				<group name="common" value="Model_3"/>
			</data>
		</VNodes>
		<VNodes x="200" y="374" counter="0" w="0" h="0" linkLoaded="true" size="10" group="Model_3">
			<vlabel>acylcarrierprotein_c0</vlabel>
			<data name="3_M_25" index="6428" type="1">
				<id name="layout_order" value="1"/>
				<link to="3_R_8" method="M6002" weight="M6002=8.193511324222222E-6" fromType="1"/>
				<link to="3_R_18" method="M6002" weight="M6002=20.0" toType="2" fromType="2"/>
				<link to="3_R_51" method="M6002" weight="M6002=1.3953257629999999E-5" fromType="1"/>
				<link to="3_R_59" method="M6002" weight="M6002=3.853379160222223E-5" fromType="1"/>
				<link to="3_R_106" method="M6002" weight="M6002=3.853379160222223E-5" fromType="1"/>
				<link to="3_R_122" method="M6002" weight="M6002=1.3953257629999999E-5" fromType="1"/>
				<link to="3_R_128" method="M6002" weight="M6002=1.3953257629999999E-5" fromType="1"/>
				<link to="3_R_136" method="M6002" weight="M6002=1.3953257629999999E-5" fromType="1"/>
				<link to="3_R_141" method="M6002" weight="M6002=20.0" toType="2" fromType="2"/>
				<link to="3_R_142" method="M6002" weight="M6002=20.0" toType="2" fromType="2"/>
				<link to="3_R_150" method="M6002" weight="M6002=1.3953257629999999E-5" fromType="1"/>
				<link to="3_R_151" method="M6002" weight="M6002=20.0" fromType="2"/>
				<link to="3_R_167" method="M6002" weight="M6002=20.0" fromType="2"/>
				<link to="3_R_175" method="M6002" weight="M6002=20.0" fromType="2"/>
				<link to="3_R_180" method="M6002" weight="M6002=20.0" fromType="2"/>
				<link to="3_R_189" method="M6002" weight="M6002=4.096755662E-6" fromType="1"/>
				<link to="3_R_196" method="M6002" weight="M6002=20.0" fromType="2"/>
				<link to="3_R_210" method="M6002" weight="M6002=20.0" fromType="2"/>
				<link to="3_R_232" method="M6002" weight="M6002=1.3953257629999999E-5" fromType="1"/>
				<link to="3_R_284" method="M6002" weight="M6002=5.072036942222222E-7" fromType="1"/>
				<link to="3_R_300" method="M6002" weight="M6002=3.443703594E-5" fromType="1"/>
				<link to="3_R_320" method="M6002" weight="M6002=20.0" fromType="2"/>
				<link to="3_R_327" method="M6002" weight="M6002=4.224516007777778E-4" toType="1"/>
				<link to="3_R_328" method="M6002" weight="M6002=1.3953257629999999E-5" fromType="1"/>
				<link to="3_R_349" method="M6002" weight="M6002=20.0" fromType="2"/>
				<link to="3_R_355" method="M6002" weight="M6002=1.3953257629999999E-5" fromType="1"/>
				<link to="3_R_378" method="M6002" weight="M6002=20.0" fromType="2"/>
				<link to="3_R_381" method="M6002" weight="M6002=1.3953257629999999E-5" toType="1"/>
				<link to="3_R_416" method="M6002" weight="M6002=20.0" fromType="2"/>
				<link to="3_R_417" method="M6002" weight="M6002=3.853379160222223E-5" fromType="1"/>
				<link to="3_R_449" method="M6002" weight="M6002=20.0" toType="2" fromType="2"/>
				<link to="3_R_481" method="M6002" weight="M6002=20.0" toType="2" fromType="2"/>
				<link to="3_R_483" method="M6002" weight="M6002=1.3953257629999999E-5" fromType="1"/>
				<link to="3_R_495" method="M6002" weight="M6002=3.853379160222223E-5" toType="1"/>
				<link to="3_R_498" method="M6002" weight="M6002=20.0" fromType="2"/>
				<link to="3_R_505" method="M6002" weight="M6002=1.3953257629999999E-5" fromType="1"/>
				<link to="3_R_506" method="M6002" weight="M6002=20.0" fromType="2"/>
				<link to="3_R_538" method="M6002" weight="M6002=20.0" toType="2" fromType="2"/>
				<link to="3_R_552" method="M6002" weight="M6002=20.0" fromType="2"/>
				<link to="3_R_553" method="M6002" weight="M6002=20.0" fromType="2"/>
				<link to="3_R_555" method="M6002" weight="M6002=1.3953257629999999E-5" fromType="1"/>
				<link to="3_R_556" method="M6002" weight="M6002=3.853379160222223E-5" fromType="1"/>
				<link to="3_R_562" method="M6002" weight="M6002=1.3953257629999999E-5" fromType="1"/>
				<link to="3_R_563" method="M6002" weight="M6002=20.0" fromType="2"/>
				<link to="3_R_573" method="M6002" weight="M6002=20.0" fromType="2"/>
				<link to="3_R_584" method="M6002" weight="M6002=1.3953257629999999E-5" toType="1"/>
				<link to="3_R_621" method="M6002" weight="M6002=20.0" fromType="2"/>
				<link to="3_R_631" method="M6002" weight="M6002=20.0" fromType="2"/>
				<link to="3_R_652" method="M6002" weight="M6002=1.3953257629999999E-5" fromType="1"/>
				<link to="3_R_654" method="M6002" weight="M6002=20.0" fromType="2"/>
				<link to="3_R_670" method="M6002" weight="M6002=1.3953257629999999E-5" fromType="1"/>
				<link to="3_R_677" method="M6002" weight="M6002=20.0" toType="2" fromType="2"/>
				<link to="3_R_690" method="M6002" weight="M6002=20.0" fromType="2"/>
				<link to="3_R_702" method="M6002" weight="M6002=1.3953257629999999E-5" fromType="1"/>
				<link to="3_R_705" method="M6002" weight="M6002=1.3953257629999999E-5" fromType="1"/>
				<link to="3_R_740" method="M6002" weight="M6002=8.193511324222222E-6" fromType="1"/>
				<link to="3_R_753" method="M6002" weight="M6002=1.3953257629999999E-5" fromType="1"/>
				<link to="3_R_758" method="M6002" weight="M6002=3.853379160222223E-5" fromType="1"/>
				<link to="3_R_781" method="M6002" weight="M6002=4.096755662E-6" fromType="1"/>
				<link to="3_R_842" method="M6002" weight="M6002=20.0" toType="1"/>
				<group name="common" value="Model_3"/>
			</data>
		</VNodes>
		<VNodes x="156" y="393" counter="0" w="0" h="0" linkLoaded="true" size="10" group="Model_3">
			<vlabel>met-L-ala-L_e0</vlabel>
			<data name="3_M_24" index="6427" type="1">
				<id name="layout_order" value="0"/>
				<link to="3_R_7" method="M6002" weight="M6002=20.0" toType="2"/>
				<link to="3_R_843" method="M6002" weight="M6002=20.0" toType="2" fromType="2"/>
				<group name="common" value="Model_3"/>
			</data>
		</VNodes>
		<VNodes x="205" y="389" counter="0" w="0" h="0" linkLoaded="true" size="10" group="Model_3">
			<vlabel>Orthophosphate_c0</vlabel>
			<data name="3_M_23" index="6426" type="1">
				<id name="layout_order" value="11"/>
				<link to="3_R_7" method="M6002" weight="M6002=20.0" fromType="2"/>
				<link to="3_R_10" method="M6002" weight="M6002=20.0" fromType="2"/>
				<link to="3_R_15" method="M6002" weight="M6002=1.3994465154666668E-5" fromType="1"/>
				<link to="3_R_16" method="M6002" weight="M6002=8.238914769555555E-6" fromType="1"/>
				<link to="3_R_19" method="M6002" weight="M6002=20.0" fromType="2"/>
				<link to="3_R_25" method="M6002" weight="M6002=4.096755662E-6" fromType="1"/>
				<link to="3_R_28" method="M6002" weight="M6002=20.0" fromType="2"/>
				<link to="3_R_32" method="M6002" weight="M6002=5.232471611333334E-6" fromType="1"/>
				<link to="3_R_49" method="M6002" weight="M6002=1.2290266986222221E-5" fromType="1"/>
				<link to="3_R_50" method="M6002" weight="M6002=1.0144073884222223E-6" fromType="1"/>
				<link to="3_R_55" method="M6002" weight="M6002=20.0" toType="2" fromType="2"/>
				<link to="3_R_57" method="M6002" weight="M6002=1.976692059888889E-5" fromType="1"/>
				<link to="3_R_58" method="M6002" weight="M6002=2.4215315575555557E-5" toType="1"/>
				<link to="3_R_65" method="M6002" weight="M6002=6.122380773777778E-5" fromType="1"/>
				<link to="3_R_79" method="M6002" weight="M6002=8.238914769555555E-6" fromType="1"/>
				<link to="3_R_80" method="M6002" weight="M6002=20.0" fromType="2"/>
				<link to="3_R_87" method="M6002" weight="M6002=3.069015054444444E-5" fromType="1"/>
				<link to="3_R_98" method="M6002" weight="M6002=20.0" fromType="2"/>
				<link to="3_R_107" method="M6002" weight="M6002=1.2290266986222221E-5" fromType="1"/>
				<link to="3_R_113" method="M6002" weight="M6002=20.0" fromType="2"/>
				<link to="3_R_116" method="M6002" weight="M6002=20.0" toType="2" fromType="2"/>
				<link to="3_R_117" method="M6002" weight="M6002=20.0" fromType="2"/>
				<link to="3_R_118" method="M6002" weight="M6002=20.0" fromType="2"/>
				<link to="3_R_125" method="M6002" weight="M6002=20.0" fromType="2"/>
				<link to="3_R_126" method="M6002" weight="M6002=4.096755662E-6" fromType="1"/>
				<link to="3_R_138" method="M6002" weight="M6002=20.0" fromType="2"/>
				<link to="3_R_144" method="M6002" weight="M6002=20.0" fromType="2"/>
				<link to="3_R_147" method="M6002" weight="M6002=2.1441172054444446E-5" fromType="1"/>
				<link to="3_R_159" method="M6002" weight="M6002=4.096755662E-6" fromType="1"/>
				<link to="3_R_166" method="M6002" weight="M6002=4.096755662E-6" fromType="1"/>
				<link to="3_R_183" method="M6002" weight="M6002=0.2222222222222222" toType="1"/>
				<link to="3_R_184" method="M6002" weight="M6002=20.0" fromType="2"/>
				<link to="3_R_186" method="M6002" weight="M6002=20.0" fromType="2"/>
				<link to="3_R_213" method="M6002" weight="M6002=20.0" fromType="2"/>
				<link to="3_R_227" method="M6002" weight="M6002=1.638702264822222E-5" fromType="1"/>
				<link to="3_R_230" method="M6002" weight="M6002=20.0" fromType="2"/>
				<link to="3_R_250" method="M6002" weight="M6002=1.2983439105555555E-5" fromType="1"/>
				<link to="3_R_257" method="M6002" weight="M6002=20.0" fromType="2"/>
				<link to="3_R_258" method="M6002" weight="M6002=1.5811814932888886E-5" fromType="1"/>
				<link to="3_R_268" method="M6002" weight="M6002=1.0216869939111111E-4" toType="1"/>
				<link to="3_R_272" method="M6002" weight="M6002=20.0" fromType="2"/>
				<link to="3_R_305" method="M6002" weight="M6002=0.2222222222222222" fromType="1"/>
				<link to="3_R_318" method="M6002" weight="M6002=8.238914769555555E-6" fromType="1"/>
				<link to="3_R_322" method="M6002" weight="M6002=20.0" fromType="2"/>
				<link to="3_R_336" method="M6002" weight="M6002=3.9245252684444443E-4" fromType="1"/>
				<link to="3_R_337" method="M6002" weight="M6002=0.0010031176379777778" toType="1"/>
				<link to="3_R_341" method="M6002" weight="M6002=4.091633071333333E-5" fromType="1"/>
				<link to="3_R_344" method="M6002" weight="M6002=20.0" fromType="2"/>
				<link to="3_R_350" method="M6002" weight="M6002=20.0" fromType="2"/>
				<link to="3_R_352" method="M6002" weight="M6002=20.0" toType="2" fromType="2"/>
				<link to="3_R_361" method="M6002" weight="M6002=8.238914769555555E-6" fromType="1"/>
				<link to="3_R_366" method="M6002" weight="M6002=9.293166232444444E-5" fromType="1"/>
				<link to="3_R_368" method="M6002" weight="M6002=5.364916340666667E-5" toType="1"/>
				<link to="3_R_371" method="M6002" weight="M6002=4.096755662E-6" fromType="1"/>
				<link to="3_R_385" method="M6002" weight="M6002=0.16643182667111112" toType="1"/>
				<link to="3_R_408" method="M6002" weight="M6002=20.0" fromType="2"/>
				<link to="3_R_426" method="M6002" weight="M6002=20.0" toType="2" fromType="2"/>
				<link to="3_R_436" method="M6002" weight="M6002=20.0" fromType="2"/>
				<link to="3_R_441" method="M6002" weight="M6002=5.364916340666667E-5" fromType="1"/>
				<link to="3_R_469" method="M6002" weight="M6002=20.0" toType="2" fromType="2"/>
				<link to="3_R_494" method="M6002" weight="M6002=20.0" fromType="2"/>
				<link to="3_R_514" method="M6002" weight="M6002=20.0" fromType="2"/>
				<link to="3_R_517" method="M6002" weight="M6002=5.072036942222222E-7" fromType="1"/>
				<link to="3_R_518" method="M6002" weight="M6002=3.069015054444444E-5" fromType="1"/>
				<link to="3_R_519" method="M6002" weight="M6002=2.224738609111111E-5" fromType="1"/>
				<link to="3_R_526" method="M6002" weight="M6002=20.0" fromType="2"/>
				<link to="3_R_532" method="M6002" weight="M6002=20.0" fromType="2"/>
				<link to="3_R_535" method="M6002" weight="M6002=20.0" fromType="2"/>
				<link to="3_R_547" method="M6002" weight="M6002=20.0" fromType="1"/>
				<link to="3_R_550" method="M6002" weight="M6002=20.0" fromType="2"/>
				<link to="3_R_560" method="M6002" weight="M6002=20.0" fromType="2"/>
				<link to="3_R_564" method="M6002" weight="M6002=20.0" fromType="2"/>
				<link to="3_R_568" method="M6002" weight="M6002=20.0" fromType="2"/>
				<link to="3_R_570" method="M6002" weight="M6002=5.232471611333334E-6" fromType="1"/>
				<link to="3_R_572" method="M6002" weight="M6002=20.0" fromType="2"/>
				<link to="3_R_576" method="M6002" weight="M6002=7.786447898E-5" fromType="1"/>
				<link to="3_R_583" method="M6002" weight="M6002=20.0" fromType="2"/>
				<link to="3_R_590" method="M6002" weight="M6002=20.0" fromType="2"/>
				<link to="3_R_594" method="M6002" weight="M6002=20.0" fromType="2"/>
				<link to="3_R_595" method="M6002" weight="M6002=20.0" toType="2" fromType="2"/>
				<link to="3_R_600" method="M6002" weight="M6002=20.0" fromType="2"/>
				<link to="3_R_614" method="M6002" weight="M6002=20.0" fromType="2"/>
				<link to="3_R_633" method="M6002" weight="M6002=9.379107090444444E-4" fromType="1"/>
				<link to="3_R_638" method="M6002" weight="M6002=5.072036942222222E-7" fromType="1"/>
				<link to="3_R_640" method="M6002" weight="M6002=20.0" fromType="2"/>
				<link to="3_R_649" method="M6002" weight="M6002=20.0" fromType="2"/>
				<link to="3_R_656" method="M6002" weight="M6002=20.0" fromType="2"/>
				<link to="3_R_659" method="M6002" weight="M6002=20.0" fromType="2"/>
				<link to="3_R_664" method="M6002" weight="M6002=5.232471611333334E-6" fromType="1"/>
				<link to="3_R_665" method="M6002" weight="M6002=20.0" fromType="2"/>
				<link to="3_R_676" method="M6002" weight="M6002=20.0" fromType="2"/>
				<link to="3_R_691" method="M6002" weight="M6002=2.5310413844444445E-5" fromType="1"/>
				<link to="3_R_696" method="M6002" weight="M6002=4.224516007777778E-4" fromType="1"/>
				<link to="3_R_708" method="M6002" weight="M6002=20.0" fromType="2"/>
				<link to="3_R_711" method="M6002" weight="M6002=3.457387183111111E-5" fromType="1"/>
				<link to="3_R_716" method="M6002" weight="M6002=20.0" fromType="2"/>
				<link to="3_R_721" method="M6002" weight="M6002=20.0" fromType="2"/>
				<link to="3_R_724" method="M6002" weight="M6002=20.0" fromType="2"/>
				<link to="3_R_730" method="M6002" weight="M6002=20.0" toType="2" fromType="2"/>
				<link to="3_R_735" method="M6002" weight="M6002=2.6665601233333335E-4" fromType="1"/>
				<link to="3_R_736" method="M6002" weight="M6002=20.0" fromType="2"/>
				<link to="3_R_744" method="M6002" weight="M6002=20.0" fromType="2"/>
				<link to="3_R_750" method="M6002" weight="M6002=4.096755662E-6" fromType="1"/>
				<link to="3_R_761" method="M6002" weight="M6002=20.0" fromType="2"/>
				<link to="3_R_762" method="M6002" weight="M6002=1.5216110826666665E-6" fromType="1"/>
				<link to="3_R_763" method="M6002" weight="M6002=0.1583655038288889" fromType="1"/>
				<link to="3_R_804" method="M6002" weight="M6002=5.072036942222222E-7" fromType="1"/>
				<link to="3_R_806" method="M6002" weight="M6002=5.072036942222222E-7" fromType="1"/>
				<link to="3_R_813" method="M6002" weight="M6002=5.072036942222222E-7" fromType="1"/>
				<link to="3_R_814" method="M6002" weight="M6002=5.072036942222222E-7" fromType="1"/>
				<link to="3_R_829" method="M6002" weight="M6002=5.072036942222222E-7" fromType="1"/>
				<link to="3_R_837" method="M6002" weight="M6002=4.096755662E-6" fromType="1"/>
				<link to="3_R_842" method="M6002" weight="M6002=0.00638823022318" fromType="1"/>
				<group name="common" value="Model_3"/>
			</data>
		</VNodes>
		<VNodes x="156" y="392" counter="0" w="0" h="0" linkLoaded="true" size="10" group="Model_3">
			<vlabel>N-L-alanyl-L-threonine_c0</vlabel>
			<data name="3_M_22" index="6425" type="1">
				<id name="layout_order" value="0"/>
				<link to="3_R_6" method="M6002" weight="M6002=3.457387183111111E-5" toType="1"/>
				<link to="3_R_711" method="M6002" weight="M6002=3.457387183111111E-5" fromType="1"/>
				<group name="common" value="Model_3"/>
			</data>
		</VNodes>
		<VNodes x="156" y="391" counter="0" w="0" h="0" linkLoaded="true" size="10" group="Model_3">
			<vlabel>L-Threonine_c0</vlabel>
			<data name="3_M_21" index="6424" type="1">
				<id name="layout_order" value="0"/>
				<link to="3_R_6" method="M6002" weight="M6002=3.457387183111111E-5" fromType="1"/>
				<link to="3_R_138" method="M6002" weight="M6002=20.0" fromType="2"/>
				<link to="3_R_842" method="M6002" weight="M6002=20.0" toType="1"/>
				<group name="common" value="Model_3"/>
			</data>
		</VNodes>
		<VNodes x="156" y="391" counter="0" w="0" h="0" linkLoaded="true" size="10" group="Model_3">
			<vlabel>met-L-ala-L_c0</vlabel>
			<data name="3_M_20" index="6423" type="1">
				<id name="layout_order" value="0"/>
				<link to="3_R_5" method="M6002" weight="M6002=20.0" toType="2" fromType="2"/>
				<link to="3_R_7" method="M6002" weight="M6002=20.0" fromType="2"/>
				<group name="common" value="Model_3"/>
			</data>
		</VNodes>
		<VNodes x="204" y="381" counter="0" w="0" h="0" linkLoaded="true" size="10" group="Model_3">
			<vlabel>L-Alanine_c0</vlabel>
			<data name="3_M_19" index="6422" type="1">
				<id name="layout_order" value="2"/>
				<link to="3_R_5" method="M6002" weight="M6002=20.0" toType="2" fromType="2"/>
				<link to="3_R_6" method="M6002" weight="M6002=3.457387183111111E-5" fromType="1"/>
				<link to="3_R_91" method="M6002" weight="M6002=20.0" fromType="2"/>
				<link to="3_R_99" method="M6002" weight="M6002=20.0" toType="2" fromType="2"/>
				<link to="3_R_126" method="M6002" weight="M6002=4.096755662E-6" toType="1"/>
				<link to="3_R_169" method="M6002" weight="M6002=0.2221955867911111" toType="1"/>
				<link to="3_R_275" method="M6002" weight="M6002=20.0" toType="2" fromType="2"/>
				<link to="3_R_282" method="M6002" weight="M6002=20.0" toType="2" fromType="2"/>
				<link to="3_R_427" method="M6002" weight="M6002=1.2983439105555555E-5" fromType="1"/>
				<link to="3_R_457" method="M6002" weight="M6002=0.2222222222222222" fromType="1"/>
				<link to="3_R_468" method="M6002" weight="M6002=20.0" toType="2" fromType="2"/>
				<link to="3_R_471" method="M6002" weight="M6002=20.0" toType="2"/>
				<link to="3_R_604" method="M6002" weight="M6002=20.0" fromType="2"/>
				<link to="3_R_842" method="M6002" weight="M6002=20.0" toType="1"/>
				<group name="common" value="Model_3"/>
			</data>
		</VNodes>
		<VNodes x="205" y="389" counter="0" w="0" h="0" linkLoaded="true" size="10" group="Model_3">
			<vlabel>H2O_c0</vlabel>
			<data name="3_M_18" index="6421" type="1">
				<id name="layout_order" value="16"/>
				<link to="3_R_5" method="M6002" weight="M6002=20.0" toType="2" fromType="2"/>
				<link to="3_R_6" method="M6002" weight="M6002=3.457387183111111E-5" toType="1"/>
				<link to="3_R_7" method="M6002" weight="M6002=20.0" toType="2"/>
				<link to="3_R_10" method="M6002" weight="M6002=20.0" toType="2"/>
				<link to="3_R_11" method="M6002" weight="M6002=3.853379160222223E-5" fromType="1"/>
				<link to="3_R_15" method="M6002" weight="M6002=1.3994465154666668E-5" toType="1"/>
				<link to="3_R_17" method="M6002" weight="M6002=20.0" toType="2" fromType="2"/>
				<link to="3_R_19" method="M6002" weight="M6002=20.0" toType="2"/>
				<link to="3_R_27" method="M6002" weight="M6002=20.0" toType="2" fromType="2"/>
				<link to="3_R_28" method="M6002" weight="M6002=20.0" toType="2"/>
				<link to="3_R_29" method="M6002" weight="M6002=20.0" toType="2" fromType="2"/>
				<link to="3_R_31" method="M6002" weight="M6002=7.607970895555556E-4" toType="1"/>
				<link to="3_R_32" method="M6002" weight="M6002=5.232471611333334E-6" toType="1"/>
				<link to="3_R_38" method="M6002" weight="M6002=20.0" toType="2" fromType="2"/>
				<link to="3_R_39" method="M6002" weight="M6002=3.5958767466666663E-4" toType="1"/>
				<link to="3_R_47" method="M6002" weight="M6002=20.0" toType="2"/>
				<link to="3_R_49" method="M6002" weight="M6002=1.2290266986222221E-5" toType="1"/>
				<link to="3_R_50" method="M6002" weight="M6002=2.0288147768444446E-6" fromType="1"/>
				<link to="3_R_56" method="M6002" weight="M6002=20.0" fromType="2"/>
				<link to="3_R_57" method="M6002" weight="M6002=1.976692059888889E-5" toType="1"/>
				<link to="3_R_63" method="M6002" weight="M6002=1.8050013292E-5" fromType="1"/>
				<link to="3_R_71" method="M6002" weight="M6002=20.0" toType="2"/>
				<link to="3_R_73" method="M6002" weight="M6002=1.3953257629999999E-5" fromType="1"/>
				<link to="3_R_75" method="M6002" weight="M6002=1.3953257629999999E-5" fromType="1"/>
				<link to="3_R_77" method="M6002" weight="M6002=1.3994465154666668E-5" toType="1"/>
				<link to="3_R_79" method="M6002" weight="M6002=8.238914769555555E-6" toType="1"/>
				<link to="3_R_80" method="M6002" weight="M6002=20.0" toType="2"/>
				<link to="3_R_85" method="M6002" weight="M6002=20.0" toType="2"/>
				<link to="3_R_89" method="M6002" weight="M6002=3.853379160222223E-5" fromType="1"/>
				<link to="3_R_91" method="M6002" weight="M6002=20.0" fromType="2"/>
				<link to="3_R_92" method="M6002" weight="M6002=20.0" toType="2" fromType="2"/>
				<link to="3_R_96" method="M6002" weight="M6002=20.0" toType="2" fromType="2"/>
				<link to="3_R_99" method="M6002" weight="M6002=20.0" toType="2" fromType="2"/>
				<link to="3_R_101" method="M6002" weight="M6002=20.0" toType="2" fromType="2"/>
				<link to="3_R_107" method="M6002" weight="M6002=1.2290266986222221E-5" toType="1"/>
				<link to="3_R_110" method="M6002" weight="M6002=20.0" toType="2"/>
				<link to="3_R_112" method="M6002" weight="M6002=20.0" toType="2"/>
				<link to="3_R_113" method="M6002" weight="M6002=20.0" toType="2"/>
				<link to="3_R_117" method="M6002" weight="M6002=20.0" toType="2"/>
				<link to="3_R_119" method="M6002" weight="M6002=20.0" toType="2"/>
				<link to="3_R_132" method="M6002" weight="M6002=20.0" toType="2" fromType="2"/>
[truncated: 16,202,039 more chars]
